# Supplementary material for: Toward Quantum-Informed Atom Pairs
Source: ACS Omega. 2024 Jan 26;9(5):5966–71. doi: 10.1021/acsomega.3c09744 (PMC10851243; doi:10.1021/acsomega.3c09744)
Supplement: Supplementary file 1 — ao3c09744_si_001.zip [file ao3c09744_si_001.zip]

Archive with 10 entries (10 files):
- ames.csv.txt
- bbbp.csv.txt
- clintox.csv.txt
- herg.csv.txt
- ionization.csv.txt
- lipophilicity.csv.txt
- logP.csv.txt
- melting_point.csv.txt
- pIC50.csv.txt
- solubility.csv.txt
