# Supplementary material for: Toward Quantum-Informed Atom Pairs
Source: ACS Omega. 2024 Jan 26;9(5):5966–71. doi: 10.1021/acsomega.3c09744 (PMC10851243; doi:10.1021/acsomega.3c09744)
Supplement: Supplementary file 1 — ao3c09744_si_001.zip [file ao3c09744_si_001.zip › ames.csv.txt]

	smiles	target
0	O=c1c2ccccc2c(=O)c2c1ccc1c2[nH]c2c3c(=O)c4ccccc4c(=O)c3c3[nH]c4c(ccc5c(=O)c6ccccc6c(=O)c54)c3c12	0
8	Nc1nc(N)nc(N)n1	0
9	Cc1ccc(N=Nc2c(O)ccc3ccccc23)c([N+](=O)[O-])c1	1
10	CC(C)CC(=O)Nc1snc2ccccc12	0
11	Cc1cccc([N+](=O)[O-])c1C	1
13	CCC[N+](=O)[O-]	0
15	OC1C=Cc2c(ccc3c(Br)c4ccccc4cc23)C1O	1
16	NC(=O)Nc1nc2ccccc2[nH]1	1
17	C[C@@H](O)CCC(=O)c1ccoc1	0
18	Nc1ccc2c(c1)oc1ccccc12	1
19	Cc1ccc2ccc3ccc(C)cc3c2c1	1
22	NNc1nnc(NN)c2ccccc12	1
23	C=CC(=O)NCNC(=O)C=C	1
24	OCc1cc2c3c(cccc3c1)-c1ccccc1-2	0
25	Cc1ccccc1-c1ccccc1	0
27	Cc1nc(N)nc(N)n1	0
28	CCNc1nc(N)nc(Cl)n1	0
29	c1ccc2c(c1)-c1ccccc1C1C2N1C1CCCCC1	1
32	CC(C)[C@@H]1CC[C@H](C)[C@@H]2CC[C@H](C)C[C@@H]12	1
33	CCN=NNCC	1
34	O=[N+]([O-])c1cccc(O)c1	1
36	OCc1ccco1	0
37	c1ccc(-c2ccc(CC[C@H]3CO3)cc2)cc1	1
38	Oc1cc2c3ccccc3ccc2c2ccccc12	1
39	Oc1ccc2ccccc2c1N=Nc1ccccc1	1
40	N[C@H]1CC[C@H](C[C@H]2CC[C@H](N)CC2)CC1	0
49	Cc1ccccc1C(=O)O	0
50	CC(C)=CC1C(C(=O)OCc2cccc(Oc3ccccc3)c2)C1(C)C	1
51	Brc1ccccc1	0
54	CN(C)CCNC(=O)c1cccc2c1C(=O)c1ccccc1C2=O	1
55	Nc1snc2c(Cl)cc(Cl)cc12	1
57	Cc1cc(O)c2c(c1)C(=O)c1c(c(O)cc(O)c1-c1c(O)cc(O)c3c1C(=O)c1cc(C)cc(O)c1C3=O)C2=O	0
60	Nc1ccc(Oc2cccc(Oc3ccc(N)cc3)c2)cc1	1
61	Nc1ccc(Nc2ccccc2)cc1	0
62	C=C(C)C(=O)OCCCCC	0
63	O=C(O)c1ccccc1	0
65	c1cc2c3c(c1)ccc1cccc(c13)C2	1
66	Fc1ccccc1-c1ccccc1	0
67	Clc1ccc(-c2ccc(Cl)c(Cl)c2Cl)cc1Cl	0
73	Oc1ccc(Cc2ccccc2O)cc1	0
74	COC(C)CCO	0
75	CC(=O)N(O)c1ccc(Oc2ccccc2)cc1	1
80	CCNC(=O)Nc1ncc([N+](=O)[O-])s1	1
81	COc1ccc(O)c2c(=O)c3c(OC)cc4c(c3oc12)[C@@H]1C=CO[C@H]1O4	1
83	C=C(C)C(=O)OC	0
85	COC(N)=O	0
87	Fc1cnc2ccc3cccnc3c2c1	1
90	Nc1cccc2cc3c(nc12)CCCC3	1
91	C=CC(=O)OC	0
92	CC(=O)Nc1c(O)cc2c3c(cccc13)-c1ccccc1-2	1
93	OC1C=Cc2c(cc3ccc4cccc5ccc2c3c45)C1	1
96	Cc1ccc(N=Nc2c(O)c(C(=O)O)cc3ccccc23)c(S(=O)(=O)O)c1	0
97	CN=C1C=CC(=C(c2ccc(N(C)C)cc2)c2ccc(N(C)C)cc2)C=C1	0
99	c1ccc2c3c4c(cc5ccccc5c4cc2c1)C1=C3CCCC1	1
102	C1CSCCO1	0
103	Cc1ccccc1N	1
104	O=C1c2ccccc2-c2ccccc21	0
105	C1CCCC2OC2CC1	0
106	C1=Cc2ccc3nc4ccc5ccccc5c4cc3c2CC1	1
108	CN(C)CCN(Cc1ccccc1)c1ccccn1	0
110	CN(Cc1cnc2nc(N)nc(N)c2n1)c1ccc(C(=O)NC(CCC(=O)O)C(=O)O)cc1	0
111	CCNc1ccccc1	0
113	O=C(NO)c1ccccc1O	1
114	Nc1c(O)cccc1[N+](=O)[O-]	0
116	O=C(O)C[C@H](C(=O)O)[C@@H](CC(=O)O)C(=O)O	1
117	c1cc2c3c(cccc3c1)CC2	0
121	COC(=O)C1=CCCN(C)C1	1
123	C=CC(=O)O	0
124	O=C(O)CC(=O)O	0
125	CCCCC=O	0
127	CN(c1nccc(O)n1)C1CCN(c2nc3ccccc3n2Cc2ccc(F)cc2)CC1	0
131	CCCCCNc1snc2ccccc12	0
135	COc1ccc(O)c(C(C)(C)C)c1	0
138	OCc1cc2ccc3cccc4ccc(c1)c2c34	1
139	CCCCON(OC(C)=O)C(=O)c1ccc(-c2ccccc2)cc1	1
141	N#Cc1ccccc1C#N	0
144	c1cc(-c2cc3ccc(C4=NCCN4)cc3[nH]2)ccc1C1=NCCN1	0
145	CC1CC2c3cccc4[nH]cc(c34)CC2N(C)C1	1
146	C=CC(=O)OCCCCCC	0
147	CN(C)N=Nc1ccc(C(=O)O)cc1	0
148	ClC(Cl)(Cl)c1ccccc1	1
149	CCCCCCCC/C=C/CCCCCCCCCCCC(=O)NCCCCCCCCCCCCCCCCCC	0
151	CCC(CC)[N+](=O)[O-]	0
153	Cc1ccc(C#N)cc1	0
155	COc1nsc2cc(OCC3CO3)ccc12	1
156	O=C(O)c1c(Cl)c(Cl)c(Cl)c2oc3c(Br)c(O)c(Br)cc3c(=O)c12	0
160	OC1C2=C(C3OC3C1O)C1c3cccc4cccc(c34)C1C=C2	1
161	O=C1OC(=O)c2c(Cl)c(Cl)c(Cl)c(Cl)c21	0
162	c1ccc2c(c1)ccc1ccc3c(c12)CCC3	1
163	N#CCCN	0
164	Clc1cccc2oc3ccccc3c12	0
165	C[C@@H]1C=Cc2c1ccc1c2ccc2ccccc21	1
166	CCCCC	0
167	Cc1cccc(O)c1	0
168	CCCC(=O)OCc1ccccc1[N+](=O)[O-]	0
172	CC(C)CCOC(=O)/C=C\c1ccccc1	0
176	Cc1ccccc1S(N)(=O)=O	0
179	c1cc2ccc3cncc4ccc(c1)c2c34	1
180	O=C1NC(=O)C(Cl)(Cl)C1=C(Cl)Cl	1
181	c1ccc2cc3c(ccc4cccnc43)cc2c1	1
183	Cc1ccc(N)c(C)c1	1
186	O=C1C(Cl)=C(Cl)C(=O)C(Cl)=C1Cl	1
187	C=CC(=O)OCC(CC)(COC(=O)C=C)COC(=O)C=C	1
189	O[C@H]1C=Cc2c(ccc3c2-c2cccc4cccc-3c24)[C@@H]1O	1
190	Cc1ccc2c(c1)C(C)C1C(=Nc3ccccc31)N2C	1
191	O=C(O)/C=C/c1ccc(Cl)cc1	0
193	NC(=O)CCCCC(N)=O	0
195	CCCCOC(=O)c1ccccc1C(=O)OCCCC	0
196	O=C(O)C1Cc2c([nH]c3ccccc23)CN1	0
197	CC(C)CC(NC(=O)C(Cc1ccccc1)NC(=O)CNC(=O)CN)C(=O)O	0
200	COc1cccc(N)c1	1
201	CCCNC(=O)/C=C/c1ccc([N+](=O)[O-])o1	1
205	CN(C)N=Nc1ccc(Br)cc1	1
207	CCc1ccccc1	0
208	Nc1nc(O)c2nc(O)n(C3OC(CO)C(O)C3O)c2n1	0
209	Nc1ccc2c3c(cccc13)-c1ccccc1-2	1
212	Cc1cccc(N)c1N	1
214	Nc1cccc2cccnc12	1
215	CC(=O)C(N=Nc1ccc(-c2ccc(N=NC(C(C)=O)C(=O)Nc3ccc(C)cc3C)c(Cl)c2)cc1Cl)C(=O)Nc1ccc(C)cc1C	0
216	N#CCCNCCC#N	0
217	CC(C)C=O	0
218	Nc1nc2cc(Cl)c(Cl)cc2s1	0
219	C=Cc1ccc(OC)cc1	0
221	Clc1ccnc2ccccc12	1
222	COC1=CC(=O)c2c3nc4ccncc4c-3c[nH]c2C1=O	1
224	CN1CCN(C2=Nc3ccccc3Oc3ccc(Cl)cc32)CC1	0
225	COc1cc2c3c(c1)Oc1c(OC)c(OC)cc4c1[C@H](Cc1ccc(OC)c(c1)Oc1ccc(cc1)C[C@@H]3N(C)CC2)N(C)CC4	1
226	CN1CCN(c2ccc3[nH]c(-c4ccc5[nH]c(-c6ccc(O)cc6)nc5c4)nc3c2)CC1	0
231	CC(=O)ON(OCc1ccc(Br)cc1)C(=O)c1ccccc1	1
233	C=CCOC(=O)COCCC(C)C	0
234	Cl[C@H]1[C@H](Cl)[C@H](Cl)[C@H](Cl)[C@@H](Cl)[C@H]1Cl	0
235	OC1c2ccc3cc4ccc5ccccc5c4nc3c2C2OC2C1O	1
237	CC(C)Nc1nc(Cl)nc(NC(C)C)n1	0
240	COc1cc2c(c3c(C)cc4ccccc4c13)CCC2=O	1
241	CCOc1ccccc1C(N)=O	0
244	CCCCCCCC/C=C\CCCCCCCCN	1
245	NCCCNCCCN	0
246	NCCNCCO	1
247	COC(=O)[C@]12O[C@@]1(C)[C@](O)(C(C)C)NC2=O	1
248	CCOS(=O)(=O)OCC	1
249	COc1cc(O)c2c(c1)Cc1cc(C)cc(O)c1C2=O	1
251	Cc1ccc(OC[C@H]2CO2)cc1	1
253	CC1=CC(=O)c2ccccc2C1=O	1
254	CCCCCCCCc1ccc(Nc2ccc(CCCCCCCC)cc2)cc1	0
255	Cc1ccc(Cl)cc1[N+](=O)[O-]	0
256	O=C(c1ccc2c(c1)OCO2)[C@@H]1CO1	1
257	CCCC(=O)OC1CCCCC1	0
260	CCCCCCCCC=O	0
263	O=Cc1cccc(Cl)c1	0
264	CCC1=C(c2ccc(O)cc2)C(C)c2cc(O)ccc21	0
265	CCCCCCCCn1sccc1=O	0
267	COc1ccc(CCC(=O)c2c(O)cc(O[C@@H]3O[C@H](CO)[C@@H](O)[C@H](O)[C@H]3O[C@@H]3O[C@@H](C)[C@H](O)[C@@H](O)[C@H]3O)cc2O)cc1O	0
268	c1ccc2cnncc2c1	0
270	O=CC(=O)c1ccccc1	1
272	O=C(OCc1cccc([N+](=O)[O-])c1)c1ccccc1	0
273	COC(=O)/C(C#N)=C/c1ccccc1Br	0
276	C1CSCN1	1
279	CC(C)(CO)CO	0
281	COC(=O)/C(C#N)=C/c1ccco1	0
283	Nc1ccc(C(=O)O)cc1	0
284	COC(=O)Nc1cccc(OC(=O)Nc2cccc(C)c2)c1	1
285	O=C(O)/C=C/c1ccccc1	0
286	N#Cc1cccc([N+](=O)[O-])c1	1
287	COc1cc2c3c(cc4cc5c(cc4c3c1OC)OCO5)N(C)CC2	0
288	CC(C)C(C(=O)OC(C#N)c1cccc(Oc2ccccc2)c1)c1ccc(Cl)cc1	0
292	COc1cc(CC2CO2)ccc1O	1
293	Cc1c2ccccc2cc2c3c(ccc12)C(O)C(O)C1OC31	1
294	COCCO	0
295	Fc1cc2ccccc2c2ncccc12	1
296	Cc1ccc2cc3c(ccc4ccccc43)c3c2c1CC3	1
298	Cc1ccc(NCCO)cc1O	0
299	c1ccc2c(c1)COC2	1
300	N#C/C(=C\C=C\c1ccccc1)c1ccc(F)cc1	1
303	CC(C)C(C)C	0
304	c1ccc2nc3c4ccccc4c4ccccc4c3cc2c1	1
306	CNc1ccccc1	0
307	O=C(O)C(=O)C(=O)O	0
308	c1ccc2c(c1)cc1c3c2ccc2cccc(c23)C1	1
310	CCOc1ccc(NC(C)=O)cc1[N+](=O)[O-]	1
311	C/C=C1\C[C@@H]2C=C[C@H]1C2	0
314	ON=C1CCCCC1	1
315	COC1=CC(=O)c2c3nc4ccccc4c-3c[nH]c2C1=O	1
316	N=C(N)NNc1ccc(N=NC(N)=S)cc1	1
317	CCc1c2ccccc2cc2c1ccc1ccccc12	1
320	O=[N+]([O-])c1ccnc2ccccc12	1
322	CN1CCC23c4c5ccc(O)c4OC2C(O)C=CC3C1C5	0
323	Oc1ccc2ccc3[nH]c4ccc5ccccc5c4c3c2c1	1
324	CCCCCCCCCCO	0
328	Nc1cccc2cnsc12	1
329	COc1c2ccccc2[n+]([O-])c2occc12	0
330	COc1cc2c(c3oc4cccc(O)c4c(=O)c13)[C@@H]1C=CO[C@H]1O2	1
333	O=C(O)CCC(=O)Nc1ccc(Cl)cc1	0
334	OC(Cn1ccnc1)c1ccc(CCc2ccccc2)cc1	0
336	COC(=O)/C(C#N)=C/c1ccc(Br)o1	0
337	CC(C)(CO)C(O)C(=O)NCCC(=O)O	0
340	c1ccc2nccnc2c1	1
341	N#CC1=Cc2cccc3cccc1c23	1
342	CN1CCc2cc3c(c4c2C1Cc1ccccc1-4)OCO3	1
343	C=C1CCC2CC1C2(C)C	0
345	CN(C)c1ccc(N=Nc2ccc(N(C)C)cc2)cc1	0
350	C[C@@H](O)CN(C)c1ccc(NN)nn1	1
351	Oc1ccc(-c2ccccc2)cc1	1
357	CN(C)CCCN1C=CN(C)C1/C=N/O	0
359	CN(C)CCNC(=O)c1cccc2nc(-c3ccccc3)oc12	0
361	O=C(O)COc1ccc(C(=O)c2cccs2)c(Cl)c1Cl	0
362	CC(=O)OC[C@H](O)CO	1
363	COCC(=O)O	0
365	Cc1c(N)cccc1N=Nc1cccc(N)c1C	1
370	NC(=O)c1cnccn1	0
371	OC1c2ccc3ccccc3c2C2OC2C1O	1
372	C=CC(=O)OCCOCCOCCOCCOC(=O)C=C	0
373	O=C1CCC(=O)N1c1cc(Cl)c(Cl)c(Cl)c1	0
375	CCN(N)c1ccccc1	1
376	CCOCCOCCOCC	0
380	Nc1cc2c3c(ccc2c2ccccc12)[C@@H](O)[C@H](O)C=C3	1
383	O=C(O)C1=C[C@@H](O)[C@H](O)[C@@H](O)C1	0
384	Cc1ccc2c(c1)C(C)c1cc(C)ccc1-2	0
385	CC(=O)OC1Cc2ccc3ccc4cccc5cc1c2c3c45	1
386	CC(=O)Nc1ccc(N=Nc2cc(C)ccc2O)cc1	1
387	CNC(=O)NOC(=O)NC	1
388	O=S1(=O)CCCO1	1
391	Cc1ccc(CN2C3c4ccccc4-c4ccccc4C32)cc1	1
393	CC(=O)N(O)c1ccc2ccccc2c1	1
394	CNC(=O)/C=C/c1ccc([N+](=O)[O-])o1	1
397	CCCCCC(N)=O	0
398	CNc1ccc2nccnc2c1C	1
399	O=C(/C=C/c1ccc(-c2ccccc2)cc1)c1ccccc1	0
400	Cc1c(Cl)cnc2ccccc12	0
402	CS(=O)(=O)OCCCCOS(C)(=O)=O	1
403	CC(C)(C)NC(=O)/C=C/c1ccc([N+](=O)[O-])o1	1
404	CCOC[C@H]1CO1	1
405	C1=C[C@H]2O[C@H]2c2cc3ccc4cccc5ccc(c21)c3c45	1
408	Cc1ccc2cc3c(ccc4ccccc43)c3c2c1C(O)C3	0
409	Cc1ccc2nsc(NC(=O)C(Cl)Cl)c2c1	1
411	O=C(Nc1ccccc1)Nc1snc2ccccc12	0
413	C1CCC2OCCOCCOCCOCCOC3CCCCC3OCCOCCOCCOCCOC2C1	0
414	C/C=C/c1cc(OC)ccc1OC	0
416	c1cc2cnncc2cn1	0
417	C/C=C/CC	0
418	Oc1ccc2ccc3cc4ccccc4c4ccc1c2c34	1
419	C=C(C)C(=O)OCCCCCCOC(=O)C(=C)C	0
420	CC(=O)c1ccc2ccccc2c1	0
423	O=C/C(=C(/Cl)C(=O)O)C(Cl)Cl	1
424	Nc1cccc2c(O)nnc(O)c12	0
425	CCC(=O)Nc1snc2ccc(C)cc12	0
426	Nc1nc(=O)n(C2OC(CO)C(O)C2O)cc1O	0
427	Nc1ccc(/C=C\c2ccc(N)cc2S(=O)(=O)O)c(S(=O)(=O)O)c1	0
428	COc1ccc(C(Cl)=C(c2ccc(OC)cc2)c2ccc(OC)cc2)cc1	0
431	CC1=CC[C@@H]2C(C)=CC[C@@H](C(C)C)[C@H]2C1	0
433	CN(C)CCNC(=O)c1cccc2oc(-c3ccccc3)nc12	0
435	O=C(NC(=O)c1c(F)cccc1F)Nc1ccc(Cl)cc1	0
437	c1cc2ccc3cc4ccoc4c4ccc(c1)c2c34	1
438	Nc1ccc(-c2ccc(-c3ccc(N)cc3)cc2)cc1	1
439	COc1cc(-c2oc3cc(O)cc(O)c3c(=O)c2O)ccc1O	0
441	CCCCCCCCCCCCCCCCCC(N)=O	0
446	CC(=O)Nc1ccc(OC(=O)c2ccccc2OC(C)=O)cc1	0
447	COc1cc2c(c3oc(=O)c4c(c13)CCOC4=O)C1C=COC1O2	1
449	COc1cc2c3c(cc4ccccc4c3c1OC)N(C=O)CC2	1
450	C1CCCCCC2OC2CCCC1	0
451	CN(C)c1ccc(CCO)cc1	1
452	O=c1c2c(O)cccc2oc2cc3c(c(O)c12)C1CCOC1O3	0
454	CC(=O)OCc1c2ccccc2cc2ccc3ccccc3c12	1
455	O=C(O)c1cc(O)c2cccc(O)c2n1	0
456	CN1CCCC1=O	0
458	CC(C)(O)C#N	0
459	CC(C)C[C@@H](C)N	0
460	NCCc1c[nH]cn1	0
461	CN(C)NC(=O)CCC(=O)O	0
462	Oc1ccc2c(O)cccc2c1	1
465	CCOC(C)C(=O)C(O)O	1
466	C=CC(=O)OCC(C)O	0
467	OC1C=Cc2c(cc3c(ccc4ccccc43)c2Br)C1O	0
468	Oc1ccc(Nc2ccc3ccccc3c2)cc1	0
469	COc1ccc(OC)c(N=Nc2c(O)ccc3ccccc23)c1	1
470	C[C@H]1CCC[C@@H](O)CCCCCc2cc(O)cc(O)c2C(=O)O1	0
472	C=CC[C@]1([C@H](C)C#CCC)C(=O)NC(=O)N(C)C1=O	0
473	CC(=O)ON(OCc1ccc(C)cc1)C(=O)c1ccccc1	1
475	CC(=O)Nc1ccc2c(c1O)Cc1ccccc1-2	0
477	COc1ccc(C(=C(C#N)CCC(=O)O)c2ccc(OC)cc2)cc1	0
478	COc1ccc(CC2CO2)cc1OC	1
480	CC(=O)c1ccc2c(c1)CN1C(=O)c3ccccc3C1=N2	1
481	O=C(C1CCCCC1)N1CC(=O)N2CCc3ccccc3[C@H]2C1	0
482	CC1c2cc(F)ccc2-c2ccc(F)cc21	1
483	Nc1ccc2ccc3ccccc3c2c1	1
484	CC(=O)ON(OCc1ccc(-c2ccccc2)cc1)C(=O)c1ccccc1	1
487	CCCOS(C)(=O)=O	1
488	Cc1c(N)cccc1[N+](=O)[O-]	1
489	Nc1cnc2ccccc2c1	1
492	CC(=O)C1(c2ccccc2)CCNCC1	0
493	NCCCCC(N)C(=O)NC(Cc1c[nH]c2ccccc12)C(=O)NC(CCCCN)C(=O)O	0
497	Clc1ccc(CN2C3c4ccccc4-c4ccccc4C32)cc1	1
501	O=C1N(CO)[C@H](O)[C@@H](O)N1CO	1
503	Nc1cccc(N)c1C(=O)O	1
504	Oc1ccc2c3ccccc3c3cc4ccccc4cc3c2c1	1
505	Cc1ccc(Br)cc1	0
506	CC(O)CN1CC(C)OC1=O	0
507	CCNS(=O)(=O)c1ccccc1C	1
508	Nc1ccc2ccccc2c1N=Nc1ccccc1	0
509	Clc1ccc2ncccc2c1	1
510	CC(=O)O[C@@H](c1ccc2c(c1)OCO2)[C@@H]1CO1	1
511	C=CC(=O)OCCCC	0
513	Cc1cc(=O)oc2cc(O)cc(O)c12	0
514	Cc1c(O)cc2c(c1O)C(=O)c1ccccc1C2=O	1
516	O=C1CN(/N=C/C=C/c2ccc([N+](=O)[O-])o2)C(=O)N1	1
518	C1COCCOCCOCCO1	0
521	C=CC(=O)NCCCN(C)C	0
522	Nc1cccc2nc3ccccc3c(N)c12	1
525	COc1ccccc1NC(=O)C(N=Nc1ccc(-c2ccc(N=NC(C(C)=O)C(=O)Nc3ccccc3OC)c(Cl)c2)cc1Cl)C(C)=O	0
526	Clc1cccc(Cl)c1	0
527	CCc1c2ccccc2cc2ccc3ccccc3c12	0
528	CC(=O)NCCc1ccc(O)c(-c2c(O)c(O)c3c(c2O)C(=O)c2c(cc(O)c(C(=O)O)c2C(=O)O)C3=O)c1	0
529	Nc1ccc(-c2ccc(N)c(O)c2)cc1O	1
532	CC(=O)N(C)c1ccc(N=Nc2ccc(N(C)C(C)=O)cc2)cc1	0
533	C[n+]1c2ccccc2nc2ccccc21	1
535	C1CCCNCC1	0
536	Cc1cccc(Br)c1	0
537	Oc1ccc(Cl)cc1Cc1ccccc1	0
538	COc1ccc(N)cc1	1
541	C[C@@H](O)C(=O)O	0
543	CCCCCCCCCCCCCCCCCC1=NCCN1CCO	0
544	Nc1cccc(-c2ccccc2)c1	1
545	O=C(NO)c1ccccc1	1
546	NCCN1CCNCC1	0
548	OC1C=Cc2c(c3ccccc3c3cc4ccccc4cc23)C1O	1
549	COC(=O)c1cc2ccc3cccnc3c2[nH]1	0
551	Clc1cc(Cl)c(Cl)c(Cl)c1Cl	0
552	O=C(N/N=C/c1ccc([N+](=O)[O-])o1)c1ccc(O)cc1	1
557	Cc1ccc2[nH]nnc2c1	0
558	Cc1c(NO)cc(NO)cc1[N+](=O)[O-]	1
559	CCOC(=O)c1[nH]c2ccccc2c1/N=C/c1ccc(C)cc1	0
560	c1ccc2c(c1)-c1cc3ccc4ccccc4c3cc1C1NC21	1
561	COC(=O)C1OC1c1ccccc1	1
562	CN(C)C1CCCCC1	0
567	CN1C(=O)C(O)CC1c1cccnc1	0
568	CC(=O)Nc1ccc(C(=O)/C=C/c2ccccc2)cc1	0
570	CCCCCCCCC	0
572	CC(=O)Oc1ccc(C(c2ccc(OC(C)=O)cc2)c2ccccn2)cc1	0
573	Cc1ccc(N=Nc2c(O)ccc3ccccc23)c(S(=O)(=O)O)c1	0
574	CNCCN(Cc1ccc(OC)cc1)c1ccccn1	0
575	CC/C=C/C=C/C=C/C=C/C=C/OCCC	1
577	CCCCCCCCCCCOC(=O)c1ccccc1C(=O)OCCCCCCCCCCC	0
578	CC/C=C/C=C/C=C/C=C/C=C/OCC(O)CO	1
580	COc1c(C(=O)O)c(O)nc2ccccc12	0
581	CC(N)Cc1ccccc1	0
582	O=C1CCC(=O)O1	0
583	[O-][N+](=Nc1ccccc1)c1ccccc1	1
585	CC(C)(C)CNC(=O)/C=C/c1ccc([N+](=O)[O-])o1	1
586	Cc1cccc2ccccc12	0
588	C1=C[C@@H]2c3ccccc3O[C@@H]2O1	1
589	Clc1ccc(C(c2ccc(Cl)cc2)C(Cl)(Cl)Cl)cc1	0
590	CS(=O)(=O)Nc1ccc(Nc2c3ccccc3nc3ccccc23)cc1	1
591	NC(N)=S	0
592	Nc1ccc(Cl)cc1N	1
593	COc1ccc2c(cc3c4c(cc5c(c42)OCO5)CCN3C)c1OC	1
594	O=c1c(O)c(-c2ccc(OCCO)c(OCCO)c2)oc2cc(OCCO)cc(O)c12	0
596	C=CCN(CC=C)CC=C	0
598	COc1cc(OC)c2c(=O)c3cc(OC)ccc3oc2c1	1
599	CC(=O)c1ccccn1	0
603	c1ccc2c(c1)ccc1c3ccccc3c([C@@H]3CO3)cc21	1
611	CCCCCCCCCc1ccc(O)cc1	0
616	COc1ccc2oc3cc(O)cc(O)c3c(=O)c2c1	1
617	CCC(=O)Oc1ccc(/C(CC)=C(\CC)c2ccc(OC(=O)CC)cc2)cc1	0
618	NC(=O)/C=C/c1ccc([N+](=O)[O-])o1	1
620	CC(C)=CCC/C(C)=C\CC/C(C)=C\CC/C=C(/C)CC/C=C(/C)CCC=C(C)C	0
621	Cc1c(N(C)C)c(=O)n(-c2ccccc2)n1C	1
622	CC/C(C)=N\O	1
623	Nc1nc2ccccc2s1	0
625	COc1cc(-c2nc(-c3ccccc3)c(-c3ccccc3)[nH]2)ccc1O	1
626	Nc1nc(N)c2nc(-c3ccccc3)c(N)nc2n1	0
627	c1ccc2c(c1)-c1ccccc1C1OC21	1
630	O=c1c2c(O)cccc2oc2c3c(cc(O)c12)O[C@@H]1OC=C[C@@H]31	1
632	Oc1c(Br)cc(Br)cc1Br	0
633	COC(=O)c1cc(OC)c2c(c1-c1c(C(=O)OC)cc(OC)c3c1OCO3)OCO2	0
635	Cc1cc2c3ccccc3cc3ccc4cccc1c4c32	1
636	C1CN2CCN1CC2	0
637	COc1cc(/C=C/C(=O)CC(=O)/C=C/c2ccc(O)c(OC)c2)ccc1O	0
638	Cc1nc2ccc(N)cc2nc1C	1
641	Nc1ccc(N=Nc2ccccc2)c(N)c1	1
642	C[C@@H](O)CO	0
643	CCC(CCCC(=O)O)COC(=O)c1ccccc1C(=O)O	0
645	C=CC(=O)OCC(C)C	0
650	CN(C)CCOC(c1ccccc1)c1ccccc1	0
651	C1=Cc2c(ccc3c2ccc2ccccc23)C1	1
652	CC(=O)OCc1c2ccccc2cc2ccccc12	1
653	C=CC(=O)OCCOC	0
654	CN(C)c1ccc(N=Nc2ccccc2CO)cc1	1
655	C=CCO	0
656	Oc1cc(Cl)c(Cl)c(Cl)c1Cl	0
658	Cc1c(N)ccc(N=Nc2ccccc2)c1N	1
660	CCN	0
662	CCCCCCCCCCCCO	0
663	O=C1C=Cc2ccc3c4c(ccc1c24)C=CC3=O	1
664	O=C1OCC(Br)=C1Br	1
665	Nc1c(Cl)cc(Cl)cc1Cl	0
666	c1ccc2c(c1)cc1ccc3cccc4c5ccccc5c2c1c34	1
667	CC(C)CNCC(C)C	0
668	COc1ccc2c(c1)-c1nccc3cc(OC)c(O)c(c13)C2=O	1
669	Nc1nc[nH]n1	0
674	CCCCOC(=O)c1ccccc1N	0
675	CCc1c2ccccc2c(C)c2c1ccc1ccccc12	0
676	C1=c2ccccc2=C2Cc3ccccc3C3=C4OC4=C1C32	1
677	C=CC(=O)OCCCCC	0
678	CC(C)OS(C)(=O)=O	1
679	Cc1c2ccccc2cc2ccc3ccccc3c12	1
680	O=C1c2ccc3ccccc3c2-c2c1ccc1ccccc21	1
681	O=S(=O)(O)CNc1ccc(N=Nc2cccnc2)cc1	0
686	C(=C/c1cccc(/C=C/c2ccccc2)c1)\c1ccccc1	0
690	CCCCCCCCCCCCOC[C@H]1CO1	0
691	CC1c2ccccc2N(C)C2=Nc3ccccc3C21	1
692	Cc1cc2ccccc2c2ccc3ccccc3c12	1
695	O=C(O)Cc1ccccc1Cl	0
696	C=CCCC(C=O)CC	0
697	Nc1cnn(-c2ccccc2)c(=O)c1Cl	0
699	c1ccc2c(c1)-c1ccccc1C1NC21	1
700	c1ccc2c3c4c(cc5ccccc5c4cc2c1)[C@@H]1O[C@H]31	1
701	C=C[C@H]1CN2CC[C@H]1C[C@H]2[C@H](O)c1ccnc2ccc(OC)cc12	0
703	NNC(=O)CNc1ccc2ccccc2c1	0
705	CC1(C(=O)Nc2ccccc2)CO1	1
706	Oc1ccnc(O)n1	0
707	COC(=O)C1O/C(=N\O)C(Cl)=C1Cl	0
711	O=C(O)c1occc(=O)c1O	0
712	Cc1cccc([N+](=O)[O-])c1[N+](=O)[O-]	1
714	CCCCCN(CCCOC)C(=O)C(CCC(=O)O)NC(=O)c1ccc(Cl)c(Cl)c1	0
715	C=CC(=O)c1ccc2c(c1)OCO2	0
717	COc1c2ccoc2nc2c(O)c3c(c(CC=C(C)C)c12)OCO3	0
718	O/N=C/c1ccncc1	0
720	CCCNCCC	0
722	CCN(CC)c1ccc2nc3ccc(N(CC)CC)cc3[o+]c2c1	1
724	CCCCCCCCON(OC(C)=O)C(=O)c1ccccc1	1
725	COc1cc2c(c3oc4cccc(O)c4c(=O)c13)C1CCOC1O2	0
726	Nc1ccc(-c2ccc(N)cc2)cc1	1
727	Cc1ccc(C)o1	0
730	C[C@H]1Cc2c(Cl)cc(C(=O)N[C@H](Cc3ccccc3)C(=O)O)c(O)c2C(=O)O1	0
731	c1scc2c1-c1cscc1C1NC21	1
732	Clc1ccc(CC[C@H]2CO2)cc1	1
733	Cc1ccc(/N=C/c2cccc3cccnc23)c(C(=O)O)c1	0
734	CN(C)c1ccccc1	0
735	c1cnc2cnncc2c1	0
736	O=C(CO)CO	1
737	O=C(O)c1ccc(C(=O)O)cc1	0
739	Cc1cc2nc3ccc(N(C)C)cc3nc2cc1N	1
744	CCNc1nc(Cl)nc(NC(C)C)n1	0
745	COc1nncc2ccncc12	0
746	N[C@@H](Cc1ccc(O)c([N+](=O)[O-])c1)C(=O)O	0
748	CC(C)Nc1ccc(Nc2ccccc2)cc1	0
749	OC1C=Cc2c(ccc3cc4c(cc23)C(O)C(O)c2ccccc2-4)C1O	0
750	CC1(C)CC(C(N)=O)C(C)(C)N1O	0
752	ClC(COCC(Cl)C(Cl)(Cl)Cl)C(Cl)(Cl)Cl	1
754	c1cc2ccc3cccc4ncc(c1)c2c34	1
755	OCc1cc2ccccc2c2ccc3ccccc3c12	1
757	c1ccc(-c2cccc(-c3ccccc3)c2)cc1	0
758	CCNCCN	0
760	c1cnc2c3c(ccc2c1)CCC1OC31	1
761	CN(C)CCN(Cc1ccccc1)c1ccccc1	0
762	CCCCCCCCCCCCCCCCCCO	0
763	COc1ccc(-c2oc3ccccc3c(=O)c2N)cc1N	1
764	O=C1c2cc(O)cc(O)c2C(=O)c2c1cc1c(c2O)[C@@H]2C=CO[C@@H]2O1	1
766	O=c1ccc2cc(O[C@@H]3O[C@H](CO)[C@@H](O)[C@H](O)[C@H]3O)c(O)cc2o1	0
767	Nc1ccc2c(c1)C(=O)c1ccccc1C2=O	1
770	COc1ccc([C@H]2O[C@@H]2C(=O)c2ccccc2)cc1	1
772	Fc1ccc(F)c2ncccc12	1
775	C#CCOCCN1C=CN(C)C1/C=N/O	0
776	CC(=O)OCc1c2cccc3ccc4cc5cccc6ccc1c(c65)c4c32	1
777	CC(=O)N/N=C/C1=CN(O)c2ccccc2N1O	1
779	Nc1cccc2c(N)cccc12	1
780	NC(CO)C(=O)NNCc1ccc(O)c(O)c1O	1
782	Oc1cccc(/C=N/c2snc3ccccc23)c1	1
783	Cc1ccc(-c2nc3ccccc3o2)cc1	0
784	CNc1ccc2ncccc2c1N	0
786	CC(=O)Nc1ccc(N)cc1	1
787	Clc1c2ccccc2cc2ccccc12	1
788	CCCCOC[C@H]1CO1	1
789	CCN(C(=O)N(CC)c1ccccc1)c1ccccc1	0
792	CC[C@@H](C)N	0
794	CC(=O)c1cc(Cc2ccc(N)c(C(C)=O)c2)ccc1N	1
798	C1=CC2OC2c2cccnc21	0
799	COc1ccc2c3c(cccc13)C(=O)c1ccccc1-2	1
802	Cc1cc(=O)oc2cc(N)ccc12	0
803	CC(=O)N(O)c1ccc2ccc3cccc4ccc1c2c34	1
804	CC1SCC(C(=O)NC(Cc2c[nH]cn2)C(=O)N2CCCC2C(N)=O)NC1=O	0
805	CC(=O)Nc1ccc(-c2ccc(N)cc2)cc1	1
806	N=C(N)N=C(N)NCCc1ccccc1	0
807	Cc1c2c(cc3ccccc13)-c1ccccc1C1OC21	1
808	OC1C=Cc2c(c3cc4ccccc4cc3c3ccccc23)C1O	1
809	CCCC[C@@H](CC)COC(=O)CCCCCCCCC(=O)OC[C@H](CC)CCCC	0
810	Cc1ccc(C)c2c1c1ccccc1n2C	1
811	c1ccc(-c2ccc([C@@H]3CO3)cc2)cc1	1
812	CC1=C(C)C(=O)C(C)=C(C)C1=O	0
813	Cc1ccc(C)cc1	0
816	COc1cc(C(C)=O)ccc1O	0
817	Cc1ccc(C)c(O)c1	0
819	CCc1cc(-c2ccccc2)cc(CC)c1N	0
820	CC1=CC2CCCCC2c2ccccc21	1
821	Cc1cc2c3c(ccc2c2ccccc12)C(O)C(O)C1OC31	0
822	CCCO	0
823	COc1cc(O)c2c(=O)c3c(O)ccc(O)c3oc2c1	1
824	Nc1cccc([N+](=O)[O-])c1	1
825	Cc1ccc2ccc3c4ccccc4cc4ccc1c2c43	1
827	CC(=O)OC1Cc2c(C)ccc3cc4c(ccc5ccccc54)c1c23	1
829	CCOC(=O)CNC(=O)CCCCSc1[nH]cnc2ncnc1-2	0
830	CCCCCCCCCCCCCC[C@H]1CO1	0
834	CCC(=O)Nc1snc2ccccc12	0
835	CCN(CC)Cc1cc(Nc2ccnc3cc(Cl)ccc23)ccc1O	0
836	Cc1cc(O)c2c(c1)C(=O)c1cc(O[C@@H]3O[C@H](C)[C@@H](O)[C@H](O)[C@H]3O)cc(O)c1C2=O	1
837	ClC(Cl)Cl	0
839	CNC1CCc2cc(OC)c(OC)c(OC)c2-c2ccc(OC)c(=O)cc21	0
840	Clc1c(Cl)c(Cl)c(Cl)c(Cl)c1Cl	0
842	O=C1CCC(=O)N1c1ccc(Cl)cc1	0
843	O=C(ON(OCc1ccccc1)C(=O)c1ccccc1)c1ccc(Cl)cc1	1
849	OC1COC(NCCc2c[nH]c3ccccc23)C(O)C1O	1
852	COC(=O)c1oc(N(O)C(C)=O)c(-c2ccccc2)c1-c1ccccc1	0
854	Nc1c(O)cccc1C(=O)CC(N)C(=O)O	0
855	C=O	1
857	Oc1ccccc1-c1ccccc1	0
860	c1cc2ccc3nc4ccccc4c4ccc(c1)c2c34	1
861	CC(=O)OCC[C@@H](C=O)c1c(O)cc2c(c1O)C(=O)c1c(O)cc(O)cc1C2=O	1
866	CCOc1ccc2nc(N)sc2c1	1
867	Cc1c(C(=O)O)c(O)cc2c1C(=O)c1c(O)c([C@H]3O[C@@H](CO)[C@H](O)[C@@H](O)[C@@H]3O)c(O)c(O)c1C2=O	1
868	COc1c(Cl)ccc(Cl)c1C(=O)O	0
869	CC(=O)c1cc(N)ccc1OCC(O)CNC(C)(C)C	0
871	OCc1c2ccccc2cc2ccccc12	1
872	CS(=O)(=O)O	0
873	CCCCCNCCCCC	0
875	Nc1ccc2nc3ccccc3c(N)c2c1	1
878	CC1(C)CC(O)CC(C)(C)N1O	1
879	COc1ccc(CN2C3c4ccccc4-c4ccccc4C32)cc1	1
880	C[C@@H](N)[C@@H](O)c1ccccc1	0
881	CC(C)=CCCC(C)CC=O	0
883	O=C(c1ccc(F)cc1)[C@H]1O[C@@H]1c1ccccc1	1
884	CCCCCCCCOC(=O)c1ccccc1C(=O)OCCCCCCCC	0
885	C[C@H]1CCCC(=O)CCC/C=C\c2cc(O)cc(O)c2C(=O)O1	0
887	O=[N+]([O-])c1cccc2cnsc12	1
894	O=Cc1ccc(Cl)c(Cl)c1	0
897	CNc1ccc(N=Nc2ccc(NC)cc2)cc1	0
899	Cc1cc(Cl)ccc1OCCCC(=O)O	0
900	CCOCCO	0
901	O=C1OC(=O)c2c(Br)c(Br)c(Br)c(Br)c21	0
903	O=Cc1ccccc1[N+](=O)[O-]	1
904	O=C(O)c1ccc(O)cc1	0
907	Nc1ccc(NC(=O)c2ccc(C(=O)O)cc2)cc1	0
908	C/C=C(\C)C(=O)OC1CCN2CC=C(CO)C12	0
913	OCC1OC(n2cnc3c(NCC(O)COc4cccc5ccccc45)ncnc32)C(O)C1O	0
914	Cc1cc2nc3c(ccc4ccccc43)c(C)c2cc1C	1
915	CC(C)=CC=O	0
916	O=CC=C(Cl)Cl	1
917	c1ccc(-c2ccc(CC3CO3)cc2)cc1	1
918	CCCCCCCCCCCCCCCC[C@H]1CO1	0
919	CC(=C/C=C/C=C(C)/C=C/C=C(\C)C(=O)O[C@@H]1O[C@H](CO[C@@H]2O[C@H](CO)[C@@H](O)[C@H](O)[C@H]2O)[C@@H](O)[C@H](O)[C@H]1O)/C=C/C=C(/C)C(=O)O[C@@H]1O[C@H](CO[C@@H]2O[C@H](CO)[C@@H](O)[C@H](O)[C@H]2O)[C@@H](O)[C@H](O)[C@H]1O	0
921	Nc1ccc(O)c(C(=O)O)c1	0
922	c1ccc(N(c2ccccc2)c2ccccc2)cc1	0
923	C=C1/C(=C/C=C2\CCCC3(C)C2CCC3C(C)CCC(O)C(C)C)CC(O)CC1O	0
924	Oc1cc(Cl)c(O)cc1Cl	0
925	CCC(CO)(CO)CO	0
926	CC(C)OC(=O)Cc1ccccc1	0
928	O=[N+]([O-])C(Cl)Cl	1
929	CCOC(=O)c1ccccc1N	0
931	COc1cc2oc(-c3ccc(O)cc3)c(O)c(=O)c2cc1OC	0
932	CC(=O)Nc1ccccc1C	1
935	O=c1[nH]c(=O)n(C2CCCO2)cc1F	0
936	C1CN1	1
937	CCCCC(C)C(OC(=O)CC(CC(=O)O)C(=O)O)C(CC(C)CCCCCCC(O)CC(O)C(C)N)OC(=O)CC(CC(=O)O)C(=O)O	0
939	OC1C=Cc2cc3c(ccc4ccccc43)c(Cl)c2C1O	0
940	c1ccc2c(c1)oc1ccccc12	0
942	C1CCNC1	0
943	CC(=O)Nc1ccc(-c2ccccc2)cc1	1
944	CC1(c2ccccc2)CO1	1
946	N=C(N)c1ccc2c(N)c(C(=N)N)[nH]c2c1	0
947	O=C1Nc2ccc(Cl)cc2C(c2ccccc2)=N[C@@H]1O	0
948	COc1nsc2c(N)cccc12	1
950	CC(=O)NCC(O)COc1cccc2ccccc12	0
951	Nc1cc2cccc3ccc4cccc1c4c32	1
953	CCCCOC(=O)CCC	0
954	COc1ccc(O)cc1C(C)(C)C	0
959	CN1CCOCC1	0
960	Cc1ccc(N=Nc2c(O)ccc3ccccc23)cc1C	0
961	O=c1ccc2cc3c4c(c2o1)CCCN4CCC3	1
962	O=C1C=CC(=O)N1	1
964	N#C/C(=C\C=C\c1ccccc1)c1ccc(Cl)cc1	1
970	CC(C)=CCC/C(C)=C/C=C/C(C)=C/C=C/C(C)=C/C=C/C=C(C)/C=C/C=C(C)/C=C/C=C(\C)CCC=C(C)C	0
971	O=C(O)c1ccccc1Nc1cc(Cl)ccc1C(=O)O	0
972	Oc1cc(O)cc(O)c1	0
975	Clc1cncc(Cl)c1	0
978	CC(C)=O	0
979	N=c1ccn2c(n1)O[C@@H]1[C@@H]2O[C@H](CO)[C@H]1O	0
982	CC(=O)N(O)c1ccccc1C	1
985	COc1cc(N)ccc1C	1
986	c1ccc2c(c1)c1ccccc1c1cc3cnccc3cc21	1
987	CCC(=O)OCc1ccccc1[N+](=O)[O-]	0
989	Nc1ccc2snc(Cl)c2c1	1
990	CC(C)(C)NCC(O)COc1nsnc1N1CCOCC1	0
993	CC[C@@H](C)NC(=O)/C=C/c1ccc([N+](=O)[O-])o1	1
994	O=C1c2ccccc2C(=O)c2ccccc21	1
995	O=C(O)[C@@H]1O[C@H](N(O)c2ccc(-c3ccccc3)cc2)[C@@H](O)[C@H](O)[C@H]1O	1
996	COc1c2ccccc2nc2occc12	1
997	CC(C)(C)NCC(O)COc1ccccc1C1=CCCC1	0
998	C/C=C/CC#N	0
1001	Cc1cc(O)c2c(c1)C(=O)c1cc(O)c(O)c(O)c1C2=O	0
1011	CN=C=O	0
1013	Oc1ccc2ccc3c4ccccc4cc4ccc1c2c43	1
1014	CCCC	0
1015	CNc1ccc2nc(C)cnc2c1C	1
1016	C1=CC23CCCC2(C=C1)O3	1
1019	Brc1ccc(-c2ccccc2)cc1	0
1021	CN[C@@H](C)Cc1ccccc1	0
1023	CCOCCOC(=O)c1cc(Cc2ccc(N)c(C(=O)OCCOCC)c2)ccc1N	0
1026	CC(O)C#N	0
1028	OC1c2cccc3ccc4cccc(c4c23)C1O	0
1029	NC(=O)/C(=C\c1ccc([N+](=O)[O-])o1)c1ccco1	1
1031	OC[C@H](O)[C@@H](O)[C@H](O)[C@H](O)CO	0
1032	c1cnc2ccc3c(c2c1)C1OC1CC3	1
1034	c1ccc(CSCc2ccccc2)cc1	0
1035	Fc1cnc2c(c1)cc(F)c1ccccc12	0
1036	CC(O)/C=C/C=O	1
1038	Oc1cccc2ccc3c4ccccc4ccc3c12	1
1040	CC/C=C/C=C/C=C/C=C/C=O	0
1041	COc1ccccc1N	1
1042	C[C@H]1CS(=O)(=O)CCN1/N=C/c1ccc([N+](=O)[O-])o1	1
1043	Nc1ccc(O)c2c1C(=O)c1c(O)ccc(N)c1C2=O	1
1044	CCC1(C)CO1	0
1045	C=C(C=O)CC	1
1046	Oc1ccc(/C=N/c2snc3c(Cl)cc(Cl)cc23)cc1	1
1047	Nc1ccccc1C(=O)OC/C=C/c1ccccc1	0
1048	Cc1ccc2ccccc2n1	1
1052	Cc1cc(O)c2c(=O)c3c(O)cc(O)c4c5c(O)cc(O)c6c(=O)c7c(O)cc(C)c8c1c2c(c34)c(c78)c65	0
1053	CC(C)NC(C)C	0
1054	N=C(N)NC(=O)c1nc(Cl)c(N)nc1N	1
1055	C/C=C(/C)C#N	0
1056	Cc1ccc(Cc2ccccc2)cc1	0
1059	CCC[C@@H](O)[C@@H](CC)CO	0
1060	CNC(=O)N(c1ccccc1)c1ccccc1	0
1061	C1O[C@H]1[C@@H]1CC[C@@H]2O[C@@H]2C1	1
1062	Clc1ccccc1	0
1064	Cc1cccc(C)c1[N+](=O)[O-]	0
1067	Nc1ccn(C2OC(CO)C(O)C2O)c(=O)n1	0
1069	CN(C)CCNC(=O)c1cccc2c(=O)c3ccccc3sc12	1
1072	COC(=O)c1ccccc1O	1
1074	c1ccc(Cn2ccnc2)cc1	1
1075	CCC12OC1O2	1
1076	Cc1ncc(C[n+]2csc(CCO)c2C)c(N)n1	0
1077	Cc1cn(C2CC(O)C(CO)O2)c(=O)[nH]c1=O	0
1079	Cc1coc2c1CCC(C)C2	0
1080	CN(C)C1Cc2cccc3cccc(c23)C1	1
1083	O=C(Oc1ccccc1)c1ccccc1O	0
1084	COc1ccc2c(c1)C1CCCCC1C1OC21	0
1085	CC[C@@H](O)/C=C/C=C/C=C/C=C/C=O	1
1086	Nc1ccc2nc3ccccc3cc2c1	1
1088	Fc1cccc2cccnc12	1
1089	OC1CC=Cc2cccnc21	0
1091	O=C(Cn1c(=O)sc2ccccc21)OCc1ccccc1	0
1092	CC(=O)N(O)c1ccccc1	0
1093	Clc1c(Cl)c(Cl)c2ccccc2c1Cl	0
1096	c1ccc(CN2C3c4ccccc4-c4ccccc4C32)cc1	1
1097	O=C1c2ccccc2-c2c1ccc1ccccc21	1
1098	CCCCCCCCCCC	0
1101	Nc1ncnc2c1ncn2C1OC(CO)CC1O	1
1104	CCOC(=O)OC(=O)OCC	0
1105	N=C(N)c1ccc(-c2cc3ccc(C(=N)N)cc3s2)cc1	0
1107	Cc1cncc(C)n1	1
1110	O=C(O)c1ccccc1-c1c2cc(Br)c(=O)c(Br)c-2oc2c(Br)c(O)c(Br)cc12	1
1112	Fc1cccc2c1ccc1ncccc12	1
1115	Cc1ccc(C)c(O)c1C	0
1116	COc1ccc(-c2nc(-c3ccc(C)cc3C)[nH]c2-c2ccc(OC)cc2)cc1	1
1118	O=C(Nc1cc(Cl)cc(Cl)c1O)c1c(O)c(Cl)cc(Cl)c1Cl	0
1119	NC(=O)c1cccnc1	0
1121	CCCCCCC(C/C=C/CCCCCCCC(=O)OC)OC(C)=O	0
1126	Cc1ccc2c(C)cccc2c1	0
1129	C[C@@H](CN1c2ccccc2Sc2ccccc21)N(C)C	0
1130	O=C1c2ccccc2-c2ccc(O)c3cccc1c23	1
1131	O=[N+]([O-])c1cccc(/C=N/c2snc3ccccc23)c1	1
1132	CC(=O)ON(OCc1ccc(Oc2ccccc2)cc1)C(=O)c1ccccc1	1
1135	O=C1c2c(ccc3ccccc23)-c2ccc3ccccc3c21	0
1141	Oc1c(Cl)ccc(Cl)c1Cl	0
1143	c1cc(OC[C@H]2CO2)cc(OC[C@H]2CO2)c1	1
1145	C1=C[C@@H]2O[C@@H]2c2ncccc21	1
1146	CC(=O)Oc1ccccc1C(=O)Oc1ccccc1C(=O)O	0
1150	Cc1cc(C)c(N)cc1C	1
1151	Nc1c(Br)cc(Br)c2c1C(=O)c1ccccc1C2=O	1
1152	CCCCCCCC[C@H]1CO1	0
1153	O=S1(=O)CCCC1	0
1154	CCc1cc2ccccc2c2ccc3c(c12)C1OC1C(O)C3O	1
1155	CC(=O)OCc1c(O)cc2c(c1O)C(=O)c1ccccc1C2=O	1
1156	CCc1ccccc1Nc1ccc(Nc2ccccc2CC)c2c1C(=O)c1c(O)ccc(O)c1C2=O	1
1157	c1ccc2c(c1)C1CCCCC1C1OC21	0
1158	COc1cc(OC)c2nc3occc3c(OC)c2c1	1
1159	Cc1ccc2[nH]c3c(C)ccc(C)c3c2c1	1
1161	CN=NO	1
1163	Nc1ccc(Cc2ccc(N)cc2)cc1	1
1164	NCCCCCCN	0
1165	O=Cc1ccc2ccc3cccc4ccc1c2c34	1
1166	C=CCNC(N)=S	0
1168	CN(C)c1ccc(/C=C/C(=O)c2ccccc2)cc1	0
1169	CCOCc1c(O)cc2c(c1O)C(=O)c1ccccc1C2=O	1
1171	Cc1cc2c(O)cccc2c2cc3c(cc12)C=CC(O)C3O	1
1174	Cc1c(N)cccc1N	1
1176	Cc1cc2c(C)c3ccccc3c(C)c2cc1C	1
1177	COc1cc(OC)c2c(=O)c3c(O)ccc(OC)c3oc2c1	1
1179	O=C1c2c(O)ccc(O)c2C(=O)c2c(NCCO)ccc(NCCO)c21	1
1183	O=C(O)c1c(Br)c(Br)c(Br)c(Br)c1C(=O)O	0
1184	O=C(OCc1ccccc1)c1cccc2cccnc12	0
1185	Cc1[nH]c2c(c3nc4ccccc4c1-3)C(=O)C(N1CCN(C)CC1)=CC2=O	1
1186	C1=C[C@@H]2O[C@@H]2C=C1	1
1187	Nc1ccccc1C(=O)CC(N)C(=O)O	0
1189	c1ccc2c(c1)Cc1c-2ccc2ccc3ccccc3c12	1
1190	Nc1ccc2ccccc2c1	1
1191	ONc1ccc2ccccc2c1	1
1193	COC(=O)c1ccc(O)cc1	0
1194	CC(=O)N(O)c1ccc(C)cc1	0
1195	CCCCNCCCC	0
1197	CCCOC(=O)c1cc(Cc2ccc(N)c(C(=O)OCCC)c2)ccc1N	0
1198	Oc1ccc2ccccc2c1	0
1199	Brc1c(Br)c(Br)c(Br)c(Br)c1Br	0
1200	CN(C)CCNC(=O)c1ccc2c(N)c3ccccc3nc2c1	0
1202	CN(C)C(c1ccccc1)(c1ccccc1)N(C)C	0
1204	Oc1ccc2cccnc2c1	0
1205	CC(C)(Oc1ccc([C@H]2CCCc3ccccc32)cc1)C(=O)O	0
1206	CCCC/C=C/C=C/C=C/C=C/C=C/OCC(O)CO	1
1207	O=c1c(=O)c2cccc3ccc4cccc1c4c32	0
1212	CN(C)CCNC(=O)c1cccc2c1Oc1ccccc1O2	1
1214	OCCOc1cc(Cl)c(Cl)cc1Cl	0
1215	C1CO1	1
1222	COc1cccc(CN2C3c4ccccc4-c4ccccc4C32)c1	1
1225	C[C@@H]1O[C@H]1c1ccccc1	0
1226	c1ccc(CNc2[nH]cnc3ncnc2-3)cc1	0
1227	CC(=O)c1ccc(CC(C)C)cc1	0
1229	CC(=O)N(O)c1ccc(Oc2ccc(Cl)cc2Cl)cc1	1
1230	Nc1ccc2c(c1)Cc1cc(N)ccc1-2	1
1231	CCN(CC)c1ccc(-c2ccc(-c3ccc(-c4ccc(N(CC)CC)cc4)cc3)cc2)cc1	0
1232	CCC(=O)N(O)c1ccc(-c2ccccc2)cc1	1
1233	COCc1c(O)cc2c(c1O)C(=O)c1ccccc1C2=O	1
1234	Nc1cnc2ccc3ccccc3c2c1	1
1235	CNc1ccc(O)cc1	1
1236	C/C=C\C=C/C=O	1
1237	O=C1C=Cc2ccccc2C1=O	1
1238	OC1c2cc3c4ccccc4c4ccccc4c3cc2C2OC2C1O	1
1241	c1ccccc1	0
1242	CC(C)COC(=O)COc1cc(Cl)c(Cl)cc1Cl	0
1243	Oc1cc(Cl)cc(Cl)c1Cl	0
1246	C=CCOC(=O)c1ccccc1N	0
1247	COc1ccc(C2CC(=O)c3c(O)cc(OC4OC(COC5OC(C)C(O)C(O)C5O)C(O)C(O)C4O)cc3O2)cc1O	0
1248	C=C[C@@H]1CC=CCC1	0
1249	C1=CC2CCCCC2c2ccccc21	1
1251	NC(=O)CN1C[C@H](O)CC1=O	0
1252	O=C(O)CCCC(=O)O	0
1253	C=CCc1ccc(O)c(OC)c1	0
1254	Clc1cc2c3ccccc3ccc2c2ccccc12	1
1255	CCC(C)C=O	0
1258	CC(=O)Nc1ccc(/C=C/C(=O)c2ccccc2)cc1	1
1259	C=CC(=O)OCC(CO)(COC(=O)C=C)COC(=O)C=C	0
1260	Oc1ccccc1O	0
1262	CC(=O)O[C@@H]1Cc2c3ccc4ccccc4c3cc3ccc(C)c1c23	1
1263	Brc1c2ccccc2cc2c1ccc1ccccc12	1
1265	c1ccc(Cc2ccc(OCC3CO3)cc2)cc1	1
1269	O[C@@H]1C=Cc2c(ccc3cc4ccccc4cc23)[C@H]1O	1
1272	O=CN(O)c1cccc(Cl)c1	0
1273	C1CCC2OCCOCCOCCOC3CCCCC3OCCOCCOCCOC2C1	0
1276	CNc1ccc(N=Nc2ccc(N(C)C(C)=O)cc2)cc1	1
1277	CCNC(=O)/C=C/c1ccc([N+](=O)[O-])o1	1
1278	CC(C)COC(=O)c1ccccc1C(=O)OCC(C)C	0
1279	COc1ccc2[nH]c3c(C)cc(N)c(C)c3c2c1	1
1280	Cc1cccc(N=Nc2ccc(N(C)C)cc2)c1	1
1281	CC(=O)OCc1cc(C(C)=O)ccc1OC(C)=O	1
1282	CCN(CC)C(=O)Nc1ccc(OCC(O)CNC(C)(C)C)c(C(C)=O)c1	0
1283	Nc1c2c(nc3ccccc13)CCCC2	1
1284	C[n+]1cccc(C(=O)O)c1	0
1285	O=[N+]([O-])c1ccccc1-c1ccccc1	0
1287	Nc1nc(O)c2nc(O)n(C3CC(O)C(CO)O3)c2n1	0
1288	N#Cc1cccc2cccnc12	1
1290	O=C(C(Cl)Cl)C(Cl)(Cl)Cl	1
1292	COc1ccc(CO)cc1	0
1293	Oc1ccc2cc3c4ccccc4c4ccccc4c3cc2c1	1
1294	O=C(/C=C/c1ccccc1)c1ccc(Br)cc1	0
1296	N#Cc1ccc(/C=C/c2ccc(N)cc2)cc1	1
1298	O=C(O)[C@]1(O)C[C@H](O)[C@@H](O)[C@H](O)C1	0
1300	CN1CC(O)c2cc3c(c4c2C1Cc1ccccc1-4)OCO3	1
1301	Cc1cc(N=Nc2cccnc2)c(N)cc1N	1
1303	CC(C)CCO	0
1304	Nc1ccc(N=Nc2ccccc2)cc1	1
1306	Nc1nc(N)c2[nH]cnc2n1	0
1307	N#Cc1ccccc1[N+](=O)[O-]	0
1308	O=C(O)c1ccc(N=Nc2ccc(O)c(C(=O)O)c2)cc1	0
1309	O=C(O)/C=C/c1ccccc1[N+](=O)[O-]	0
1311	C=CC1CN2CCC1CC2C(OC(=O)OCC)c1ccnc2ccc(OC)cc12	0
1313	CCCCON(OC(C)=O)C(=O)c1ccc(C)cc1	1
1314	C/C=C(\Cl)C=O	1
1315	O=C(O)CCC(=O)Nc1ccc(Cl)c(Cl)c1Cl	0
1316	CC(=O)CC(=O)CCC(=O)O	0
1317	O=C1OCC(C(Cl)Cl)=C1Cl	1
1318	C=C(C)C(=O)OCCCCOC(=O)C(=C)C	0
1321	NCCNCCN	0
1323	N=C1C=CC(=C(c2ccc(N)cc2)c2ccc(N)cc2)C=C1	1
1324	c1ccc2[nH]nnc2c1	1
1325	CC(=O)/C=C\c1ccc2c(c1)OCO2	0
1327	Cc1ccc2ccc3cc4ccccc4cc3c2c1	1
1328	O=C(/C=C/c1ccccc1)c1ccc(F)cc1	0
1329	Cc1ccc2cc3c(ccc4ccccc43)c3c2c1C[C@@H]3O	1
1331	C=Cc1c(Cl)c(Cl)c(Cl)c(Cl)c1Cl	0
1332	OCCc1ccccc1	0
1333	CCC=O	0
1334	O=C(OCC1CCC2OC2C1)C1CCC2OC2C1	1
1335	OC1C=Cc2c(ccc3cc4c(ccc5ccccc54)cc23)C1O	1
1337	CNc1ccccc1C(=O)OC	0
1338	CCOc1cccc([N+](=O)[O-])c1	0
1340	C=C(C)C(=O)OCC(C)O	0
1341	Cc1cccn2c1nc1ccc(NO)nc12	1
1342	COc1cc(OC)c(OC)cc1C=O	0
1343	COc1nsc2c(OCC3CO3)cccc12	1
1345	OC1C=Cc2ccc3cc4c(ccc5ccccc54)cc3c2C1O	1
1346	Cc1ccsc1	0
1348	CCCCCCNC(=O)n1cc(F)c(=O)[nH]c1=O	0
1349	COC(=O)c1cc2c(c3c1ccc1c(OC)cccc13)OCO2	1
1350	CCOC1=CC(=O)C(NC(C)=O)=CC1=O	1
1352	CNC(=O)Nc1ccccc1	0
1353	Cc1cc(C)c(N)c(C)c1N	1
1354	CCNc1nc(O)nc(NC(C)C)n1	0
1356	Nc1ccc2c(c1)-c1cccc3cccc-2c13	1
1357	O=[N+]([O-])CCO	1
1358	COc1ccc(C(=O)c2ccccc2)c(O)c1	0
1359	O=C(O)c1ccccc1C(=O)O	0
1362	CC1(C)Cc2ncccc2-c2nc(N)sc21	1
1363	C=CC(=O)OC[C@H](CC)CCCC	0
1364	Oc1ccccc1/C=N/c1snc2ccccc12	0
1365	CC(=O)N(O)c1ccc2c(c1)Cc1ccccc1-2	1
1366	Oc1cccc(Nc2ccccc2)c1	0
1373	CCCCCCCC(=O)O	0
1375	CC(=O)OCc1c2ccccc2c(C)c2c1ccc1ccccc12	1
1376	Nc1cccc(O)c1[N+](=O)[O-]	0
1377	c1cnc2c(c1)ccc1c2ccc2cccnc21	1
1379	c1ccc2c(c1)-c1cccc3c1c-2cc1ccccc13	1
1380	Cc1cccc(OC[C@@H](O)CNC(C)(C)C)c1C	0
1382	OC1c2c(ccc3ncccc23)C2OC2C1O	0
1383	CN(C)c1ccc(N(C)C)cc1	1
1386	Nc1ncc([N+](=O)[O-])s1	1
1388	CCCCCCCCCCCCCCCCCCN	0
1390	c1ccc2c([C@@H]3CO3)c3ccc4ccccc4c3cc2c1	1
1391	O=C(CCc1ccc(O)cc1)c1c(O)cc(O)cc1O	0
1392	CCCCCCC=O	0
1393	COc1cc([C@@H]2c3cc4c(cc3[C@@H](O[C@@H]3O[C@@H]5CO[C@@H](c6cccs6)O[C@H]5[C@H](O)[C@@H]3O)[C@H]3COC(=O)[C@@H]23)OCO4)cc(OC)c1O	1
1396	Cc1cccc2nc(O)c(O)nc12	1
1400	CNc1cc(Oc2ccc(N)cc2)ncn1	1
1401	CC(=O)Nc1ccc(-c2ccc(NC(C)=O)cc2)cc1	1
1402	CC(=O)Nc1ccc(Oc2ccccc2)cc1	1
1404	COc1c(O)cc2oc(-c3ccc(O)cc3)cc(=O)c2c1O	0
1405	CC(=O)Nc1ccc(Oc2ccc(N(OC(C)=O)C(C)=O)cc2)cc1	1
1406	CCCCCCCCCCCCCCCC(=O)O	0
1407	CC(=O)Nc1ccc(CC(=O)O)cc1	0
1408	COc1ccccc1O	0
1409	Cc1ccc2c(C)c3c(nc2c1)-c1ccccc1C(O)C3O	0
1410	COC1=CC(=O)c2c(nc(C)c3c4c([nH]c23)CCCC4)C1=O	1
1411	O=C1CCCCCCCCCCCCCCO1	0
1415	C/C=C/c1cccc(OC)c1OC	1
1417	Cc1cc(O)c2c(c1O)C(=O)c1cc(O)cc(O)c1C2=O	1
1418	NC(=O)c1ccccc1	0
1419	CCCCN(CCCC)CCCC	0
1420	Oc1ccc2ccc3c4ccccc4ccc3c2c1	1
1421	c1ccc2nc3c(cc2c1)-c1cccc2cccc-3c12	0
1422	CN(C)CCNC(=O)c1cccc2nc3ccccc3nc12	1
1424	Nc1nc2cc(O)ccc2[nH]1	1
1425	CCC/C=C(\C=O)CC	0
1426	Nc1cccc(N)n1	1
1434	O=[N+]([O-])c1cccc2c[nH]nc12	1
1437	CCCCCN	0
1438	CC/C=C1\OC(=O)c2ccccc21	1
1439	CN(C)CCNC(=O)c1cccc2ncc(-c3ccccc3)nc12	1
1441	CCCCCCCOc1ccccc1NC(=O)OC(C)CN(CC)CC	0
1444	C=CCOC[C@H]1CO1	1
1445	CC[C@@H](C)OC(=O)/C=C/c1ccc([N+](=O)[O-])o1	1
1446	OC1c2ccc3ccc4ccccc4c3c2C2OC2C1O	1
1447	CCCCOCC(=O)O	0
1449	COc1ccc2c(c1)C1CCCCC1C=C2	1
1450	Cc1ccccc1C	0
1451	O=C(O)c1nn(Cc2ccc(Cl)cc2Cl)c2ccccc12	0
1453	C=C(C)C(C)=O	0
1454	CCOc1ccc(NC(=O)C[C@@H](C)O)cc1	1
1458	CC(C)CCOC(=O)CC(C)C	0
1460	COc1c(CO)c(O)cc2c1C(=O)c1ccccc1C2=O	1
1462	O=C(O)COc1cc(Cl)c(Cl)cc1Cl	0
1463	O=[N+]([O-])C(Cl)(Cl)Cl	1
1464	Brc1ccc2c(c1)C1OC1C1CCCCC21	0
1466	O=Cc1ccc([N+](=O)[O-])o1	1
1467	O=[N+]([O-])c1cccc(CO)c1	0
1468	Cc1ccc(O)cc1C	0
1469	CC12CCC=C(C=O)C1(C=O)C2	1
1471	CC(=O)c1ccc(NO)cc1	1
1472	O=C(O)c1cc(O)c(O)c(O)c1	0
1473	C=CCN1C2c3ccccc3-c3ccccc3C21	1
1474	Cc1c2ccc3ccccc3c2cc2ccc(O)c(O)c12	1
1475	CCC(CCC(C)O)COC(=O)CCCCC(=O)O	0
1479	O=C1c2cccc(O)c2C(=O)c2c(O)cccc21	1
1480	O=C(O)CCCCCCCCCCCCCCCCCO	0
1481	OC1C=Cc2c(ccc3c2sc2ccccc23)C1O	1
1482	CN(C)c1ccc(-c2ccc(N(C)C)cc2)cc1	0
1483	COC(=O)Nc1nc2cc(/C(=N/O)c3ccc(F)cc3)ccc2[nH]1	1
1484	COc1c(O)c2c(c3oc(=O)c4c(c13)CCC4=O)C1C=COC1O2	1
1485	Fc1ccc2cc3c(cc2c1)-c1cccc2cccc-3c12	1
1489	OCCNCCO	0
1490	O=C1c2ccc(O)cc2C(=O)c2ccc(O)cc21	0
1493	O=C1OCCN1/N=C/c1ccc([N+](=O)[O-])o1	1
1495	CCCCOCC=O	0
1496	CCCC[C@@H](CC)COC(=O)/C=C/c1ccc(OC)cc1	0
1498	CCCCOC(=O)c1ccc(O)cc1	0
1500	N/C(=N\O)c1ccccc1	1
1501	Nc1cc(Cl)cc(C(=O)O)c1Cl	1
1503	Nc1ccc(N=Nc2cccc(N)c2N)cc1	1
1505	CC(C)(Oc1ccc([C@@H]2CC2(Cl)Cl)cc1)C(=O)O	0
1506	Nc1ccc(C(=O)OCCCOC(=O)c2ccc(N)cc2)cc1	0
1507	CC(C)COC(=O)/C=C/c1ccc([N+](=O)[O-])o1	1
1508	Oc1cnnc(O)n1	1
1509	C=Cc1ccccc1C=C	0
1511	C=C(C)C(=O)OCCOC(=O)C(=C)C	0
1512	CCCCCCCCCCCC(=O)O	0
1513	Cc1ccccc1-c1ccc(N)cc1	1
1514	O=C(O)C(Br)(Br)Br	1
1517	ClC(Cl)(Cl)[C@@H]1CO1	1
1520	Cc1ncc(CO)c(CO)c1O	0
1524	NC1=CC(=O)C(=O)c2ccccc21	1
1525	Cc1cc([N+](=O)[O-])c2ccccc2c1	1
1528	Nc1ncnc2c1ncn2C1OC(CO)C(O)C1O	0
1531	C=C(C)C=O	1
1532	c1ccc2cc3c(cc2c1)c1c(c2ccccc23)O1	1
1534	CC[C@@H](C)c1ccccc1O	0
1535	c1ccc(Cc2ccccc2OCC2CO2)cc1	1
1536	CC[n+]1c2ccccc2nc2ccccc21	1
1537	CC1=CC2=C(C=O)C(=O)[C@](C)(O)[C@H](O)C2=CO1	1
1538	C[n+]1c2ccccc2cc2ccc(N)cc21	1
1540	CC(=O)C1c2cccc(O)c2C(=O)c2c(O)cccc21	1
1541	Clc1cc2c(cc1Cl)Oc1cc(Cl)c(Cl)cc1O2	0
1545	Clc1cccc(Cl)c1NC1=NCCN1	0
1546	N#CCCC#N	0
1550	O=C(O)C[C@H](Cl)C(=O)O	0
1551	O=C(/C=C/c1ccccc1)c1ccc(O)cc1	0
1552	Clc1ccccn1	1
1553	CC1=C(O)C(O)=C(C2=C(O)C(O)=C(C)C(=O)C2=O)C(=O)C1=O	0
1554	COc1cc(N)c2c(c1N)C(=O)c1ccccc1C2=O	1
1556	Oc1cc2ccc3cccc4ccc(n1)c2c34	1
1559	Cc1ccc2nc3c(ccc4ccccc43)c(C)c2c1	1
1562	Nc1ccc(O)c2c1C(=O)c1ccccc1C2=O	1
1563	c1ccc(-c2ccccc2)cc1	0
1565	OC1c2ccccc2-c2cc3ccc4ccccc4c3cc2C1O	1
1566	CCC1=C(O)C(=O)c2c(O)c(O)c(O)c(O)c2C1=O	1
1567	C1CNCCN1	0
1568	Cc1nc2c(c3[nH]c4ccccc4c13)C(=O)C=CC2=O	1
1569	Cc1ccc2c([N+](=O)[O-])cccc2c1	1
1570	C1COCCOCCOCCOCCO1	0
1571	C=CCc1ccccc1OCC(O)CNC(C)C	0
1574	CC(C)=CCC/C(C)=C/CO	0
1575	O=[N+]([O-])c1cc(Cl)ccc1Cl	1
1576	Nc1cccc2c1-c1ccccc1C2	1
1579	OCC(Cl)(Cl)Cl	1
1580	CCCCNc1snc2ccccc12	0
1581	O=CNc1ccccc1	0
1582	CCCCOc1ccc(/C=N/c2ccc(CC)cc2)cc1	1
1583	CC1=CC(=O)C(C(C)C)=CC1=O	0
1585	Fc1ccc2ncccc2c1	1
1587	COC(=O)c1occ(-c2ccccc2)c1-c1ccccc1	0
1588	CN=[N+](C)[O-]	1
1592	c1scc2c1-c1cscc1C1OC21	1
1593	CC(C)OC(=O)c1cc(Cc2ccc(N)c(C(=O)OC(C)C)c2)ccc1N	0
1594	OC1C=Cc2c(ccc3cccnc23)C1O	1
1595	c1ccc2cc3c(ccc4ccncc43)cc2c1	1
1596	O=C1c2c(O)cccc2Cc2cccc(O)c21	0
1597	Nc1cccc2cccc(N)c12	1
1598	CC(=O)c1cccn1[N+](=O)[O-]	1
1602	CC(=O)Nc1ccc(C)cc1	1
1603	Nc1ncnc2c1ncn2C(c1ccccc1)c1ccccc1	1
1605	N#Cc1ccc(C(=O)ON(OCc2ccccc2)C(=O)c2ccccc2)cc1	1
1606	Nc1nc(O)c2ncn(C3C=CC(CO)C3)c2n1	0
1610	CCCC[C@@H]1C(=O)N(c2ccccc2)N(c2ccc(O)cc2)C1=O	1
1612	CCc1nc2ccc(NC)c(C)c2nc1CC	1
1615	NC(=O)NO	1
1616	CC(C)CCCCCCOC(=O)c1ccccc1C(=O)OCCCCCCC(C)C	0
1617	Cn1cnc(-c2ccccc2)c1[N+](=O)[O-]	1
1618	CNc1ccc2ccc3ccc(O)cc3c2c1	1
1620	CCN(CC)c1ccc2c(C)cc(=O)oc2c1	0
1622	O=C1c2ccccc2C(=O)c2c1cc(O)c(O)c2O	1
1623	Oc1cc(Cl)cc(Cl)c1	0
1627	Cc1cc(C)c(C)cc1C	0
1628	Nc1cc(N)c(-c2ccccc2)c([N+](=O)[O-])c1	1
1631	c1cc2c3c(cccc3c1)[C@H]1N[C@@H]21	1
1633	CCOC(=O)COc1ccc2c(=O)cc(-c3ccccc3)oc2c1	0
1635	c1ccsc1	0
1638	O=C1CCCCCCCCCCCC(=O)OCCO1	0
1640	O=CO	0
1642	Oc1ccc(Cl)cc1Cc1cc(Cl)ccc1O	1
1646	CCCC=O	0
1650	ClC(Cl)=C(Cl)C(Cl)=C(Cl)Cl	0
1651	c1ccc2c(c1)ccc1cc3cnccc3cc12	1
1654	Cc1ccc(C)c2c1[nH]c1ccccc12	1
1657	CC(C)CNc1snc2ccccc12	0
1659	Nc1ccc2c(c1)Cc1ccccc1-2	1
1660	CN(C)c1ccc(N=Nc2ccc3[nH]ncc3c2)cc1	1
1662	COC(=O)/C(C#N)=C/c1ccc([N+](=O)[O-])o1	1
1663	Cc1cc(C)c2c(ccc3ccccc32)c1	1
1665	CC(O)C(C)O	0
1669	CC(=O)Nc1ccc(NC(C)=O)c2c1C(=O)c1ccccc1C2=O	1
1671	CNc1c(C)cc2ncccc2c1N	0
1672	COc1nncc2ccccc12	0
1674	O=C(O)c1cc(Cl)ccc1O	0
1677	Cc1cc(S(=O)(=O)O)c2c(C)ccc(C(C)C)cc1-2	0
1679	C1=C[C@H]2O[C@H]2c2ccc3c4c5c(cccc5cc3c21)C=C4	1
1680	O=C1CCCc2c1ccc1c2ccc2ccccc21	1
1681	Nc1cccc(N)c1	1
1684	O=C=Nc1cccc2c(N=C=O)cccc12	0
1686	COc1cccc2c1cc1c3c(cc4c(c32)OCO4)C(=O)N1	1
1688	NC(=O)C1(C(N)=O)O[C@H]1C(=O)c1ccccc1	1
1690	Cc1cc(Cc2ccc(N)c(C)c2)ccc1N	1
1691	O=CC(Cl)(Cl)Cl	1
1692	CCCCCC/C=C\CCCCCCOC(C)=O	0
1693	O=S(=O)(O)c1cccc2cc(O)ccc12	0
1694	CC1CCCC(=O)CCCCCc2cc(O)cc(O)c2C(=O)O1	0
1695	CC/C(=C(/CC)c1ccc(O)cc1)c1ccc(O)cc1	0
1697	Nc1ccc2ncccc2c1	0
1700	COC(C)CCOC(C)=O	0
1701	O=C(O)C(O)C(O)C(O)C(O)CO	0
1702	CCOC(=O)c1[nH]c2ccccc2c1/N=C/c1ccc(O)cc1	1
1704	O=c1[nH]c(=O)[nH]c(=O)[nH]1	0
1710	Nc1ccc2cccc3c2c1-c1ccccc1-3	1
1711	CC(=O)OCc1ccc(N=Nc2ccc(COC(C)=O)cc2)cc1	1
1713	O[C@@H]1C=Cc2ccc3c(ccc4ccccc43)c2[C@H]1O	1
1714	C1CC2OC2CC1COCC1CCC2OC2C1	1
1715	CC1(c2ccccc2)C(=O)c2ccccc2N1O	0
1716	c1ccc2c(c1)ccc1cc3ccc4ccccc4c3cc12	1
1717	COc1cc(OC)c2c(c1)OC1OC=CC21	1
1720	CN=NNC	1
1723	OC1C=Cc2c(ccc3c(Cl)c4ccccc4cc23)C1O	1
1724	O=c1c(=O)c2cc3ccccc3c3ccc4cccc1c4c23	1
1725	Cc1ccc2c(ccc3[nH]c4ccc5ccccc5c4c32)c1	1
1726	CN(C)C(=S)N(C)C	0
1727	CCCCCCCCCCCCCCN(OC(C)=O)c1ccc2c(c1)Cc1ccccc1-2	1
1730	C=Cc1ccccc1Cl	0
1734	Fc1cnc2c(ccc3ncc(F)cc32)c1	0
1735	C/C(=C(\CCOC(=O)c1ccccc1)SC(=O)c1ccccc1)N(C=O)Cc1cnc(C)nc1N	0
1738	O=C1C=CC(=O)c2c(O)c(Cl)c(Cl)c(O)c21	1
1740	CC(=O)Nc1ccc(Oc2ccc(N(O)C=O)cc2)cc1	1
1742	Fc1cnc2ccccc2c1	0
1743	Cc1cccc(C(=O)O)c1[N+](=O)[O-]	1
1744	O=C(/C=C/c1ccccc1)OC/C=C/c1ccccc1	1
1747	O[C@@H]1c2ccccc2-c2cc3c(ccc4ccccc43)nc2[C@H]1O	0
1748	CC(C)CN(CC(C)C)CC(C)C	0
1751	O=Cc1c(Cl)cccc1Cl	0
1754	NCCN	1
1755	Nc1nc2c(s1)CCC1NCCCC21	0
1756	O=C(O)[C@@H](O)[C@H](O)C(=O)O	0
1757	O=c1c2c(O[C@@H]3O[C@H](CO)[C@@H](O)[C@H](O)[C@H]3O)cc(O)cc2oc2c(O)ccc(O)c12	1
1758	c1ccc2[nH]c(-c3cscn3)nc2c1	1
1759	CCCCOc1ccc(CC(=O)NO)cc1	1
1760	O=[N+]([O-])c1nc2ccccc2[nH]1	1
1761	Cc1cccn2c1nc1ccc(N)nc12	1
1765	Cc1ccc2oc(=O)ccc2c1	0
1767	ONc1ccccc1	1
1769	Cc1ccc(NO)cc1	1
1770	COc1ccccc1[N+](=O)[O-]	1
1771	Oc1nncc2ccccc12	0
1772	Cc1cc(C)c(N)c(C)c1	1
1775	CC1=C(O)C(=O)CO1	1
1776	CC[C@@H](Cl)[N+](=O)[O-]	1
1777	COC(=O)c1cc(Cc2ccc(N)c(C(=O)OC)c2)ccc1N	1
1778	O=[N+]([O-])c1ccc(CNCCO)o1	1
1781	O=C1CC(c2ccc(O)cc2)Oc2cc(O)cc(O)c21	0
1782	COc1cc(CCC(C)=O)ccc1O	0
1783	CN[C@H](C)[C@@H](O)c1ccccc1	0
1784	NCCc1ccc(O)c(O)c1	1
1785	CCCC/C=C/C=O	1
1786	COC(=O)c1cccc2oc3c4c(cc(OC)c3c(=O)c12)O[C@@H]1OC=C[C@@H]41	1
1787	CC1=CC(O)C2CC1C2(C)C	0
1789	CCOC(=O)c1[nH]c2ccccc2c1/N=C/c1cc(OC)c(OC)c(OC)c1	1
1791	C=CC(=O)N1CCN(c2ccccc2)CC1	0
1793	c1cnccn1	0
1794	CC1c2ccccc2-c2ccccc21	1
1796	C=COC	0
1797	O=C1c2ccccc2C(=O)c2c1ccc(OC1OC(COC3OCC(O)C(O)C3O)C(O)C(O)C1O)c2O	0
1798	O=C(O)C(Cl)Cl	1
1799	O=C1c2ccccc2-c2cccc3cccc1c23	1
1803	CCCCCCC(=O)OCC	0
1806	Oc1ccc2c(ccc3[nH]c4ccc5ccccc5c4c32)c1	1
1808	C=C(C)C(=O)OC[C@H]1CO1	1
1809	Cc1ccc2c(c1)C1C(=N2)N(C)c2ccccc2C1C	1
1810	CC1CN(/N=C/c2ccc([N+](=O)[O-])o2)C(=O)N1	1
1818	c1ccc2c3c(ccc2c1)Cc1c(ccc2ccccc12)C3	1
1823	O=C1NC(=O)C(c2ccccc2)(c2ccccc2)N1	0
1824	Oc1ccccc1-c1nc2ccccc2o1	0
1826	COc1cc(-c2ccc(N=C=O)c(OC)c2)ccc1N=C=O	1
1830	Clc1ccc2c(c1)oc1ccccc12	1
1831	COc1cc(OC)c(C2OC2C)cc1OC	1
1833	COc1c2ccoc2nc2c(OC)c3c(cc12)OCO3	1
1835	CCC(=O)C1c2cccc(O)c2C(=O)c2c(O)cccc21	1
1839	CCCCCCCCCC(=O)O	0
1842	CNC(=O)Oc1cccc2c1OC(C)(C)C2	0
1844	CCCCOC(=O)COc1ccc(Cl)cc1Cl	0
1845	Nc1ccc(Cl)c(Cl)c1Cl	0
1846	Cc1cc2cccc3ccc4c5ccccc5cc1c4c32	1
1847	C=C/C=C\C	0
1848	Clc1cccc2cccnc12	1
1849	O=C1c2c(O)ccc(O)c2C(=O)c2c(NCCNCCO)ccc(NCCNCCO)c21	1
1850	Cc1ccccc1[C@H](OCCN(C)C)c1ccccc1	0
1856	Nc1cc2c3c(cccc3c1)-c1ccccc1-2	1
1857	Cc1cc2c(C)c3ccccc3nc2c2ccccc12	1
1858	O=C/C(Br)=C(\Br)C(=O)O	1
1860	CC(C)(C)OC(=O)O/N=C(\C#N)c1ccccc1	0
1862	CCC(C)n1c(=O)[nH]c(C)c(Br)c1=O	0
1864	N=C(N)NN=C(/C=C\c1ccc([N+](=O)[O-])o1)/C=C\c1ccc([N+](=O)[O-])o1	1
1866	Clc1ccc(Cl)c(Cl)c1	0
1871	Cc1cc(C)cc(N)c1	1
1872	Oc1c(Cl)cc(Cl)c(Cl)c1Cl	0
1873	CC(=O)Oc1cccc2cccnc12	0
1874	Fc1cc(F)c2cccnc2c1	1
1875	C=C(C)C(=O)OCCCCCCCCCC	0
1876	CC(=O)C(=O)c1ccccc1	0
1877	Cc1ccc2cc3ccccc3c(C)c2c1	1
1878	Nc1ncnc2c1ncn2C1CC(O)C(CO)O1	0
1880	Clc1cccc2cc3ccccc3cc12	0
1881	c1ccc2c(c1)cc1sc3cccc4ccc2c1c43	1
1882	CC(=O)Nc1ccc2ccc3c(O)ccc4ccc1c2c43	1
1883	Cc1ccc(Nc2ccc(O)c3c2C(=O)c2ccccc2C3=O)cc1	0
1884	CC(=O)N(O)c1ccc(Cl)c(Cl)c1	0
1885	OCc1ccc2nc3c(ccc4ccccc43)c(CO)c2c1	1
1886	O=C(NCc1ccccc1)C(Cl)c1ccccc1	1
1887	C[C@@H](O)[C@@H](N)[C@H](O)[C@H](O)C=O	0
1888	Clc1c(Cl)c(Cl)c2c(c1Cl)Oc1c(Cl)c(Cl)c(Cl)c(Cl)c1O2	0
1889	O=Cc1cn(C2CC(O)C(CO)O2)c(=O)[nH]c1=O	0
1890	c1ccc(C2OC2c2ccccc2)cc1	0
1891	OCc1cc2cccc3ccc4cc5ccccc5c1c4c32	0
1892	OC1c2ccc3c4c(ccc3c2C2OC2C1O)CCC4	1
1893	Cc1nccc2c1[nH]c1ccccc12	1
1897	Nc1ccc2nc3cc(N)ccc3nc2c1	1
1899	c1ccc2ccccc2c1	0
1900	COc1ccc(O)cc1	0
1901	CN1CCc2c1ccc1ccc3ccc(O)cc3c21	1
1903	C[C@@H](O)CNC[C@@H](C)O	0
1904	c1ccc2[nH]cnc2c1	0
1905	O=C(O)CCC(NC(=O)COc1cc(Cl)c(Cl)cc1Cl)C(=O)O	0
1907	CCc1ccnc2ccccc12	0
1908	CCCOC(C(=O)OC1CCN(C)CC1)(c1ccccc1)c1ccccc1	0
1909	CCC[CH-][N+](=O)[O-]	0
1912	Nc1ccc(/C=C/C(=O)O)cc1	0
1914	Cc1ccc(C)c(C)c1	0
1915	CCOCC(=O)O	0
1916	ONc1ccc(Oc2ccccc2)cc1	1
1917	NC(Cc1ccccc1)C(=O)O	0
1918	Nc1ccc(-c2ccc(N)c(N)c2)cc1N	1
1919	Cc1cc2c(O)cccc2c2cc3ccccc3cc12	1
1920	COc1ccc(C(=O)N2CCN(c3ccc4c(c3)CCC(=O)N4)CC2)cc1OC	0
1921	CCCC(=O)OCC	0
1924	C=CC(=O)OCC(C)(C)COC(=O)C=C	0
1925	O=C1C=Cc2ccc3c(ccc4ccccc43)c2C1=O	1
1926	Cc1c(O)cccc1O	0
1927	Cc1ccccc1N=Nc1ccc(N=Nc2c(O)ccc3ccccc23)c(C)c1	1
1931	Nc1cccc2nc3cccc(N)c3nc12	0
1932	CN(C)CC[C@@H](c1ccccc1)c1ccccn1	0
1934	CCc1cnccn1	0
1937	Nc1ccc(C=O)cc1	0
1939	O=C1c2c(O)ccc(Cl)c2C(=O)c2c(O)ccc(Cl)c21	1
1942	CNc1ccc2ncc(C)nc2c1C	1
1943	CC(=O)Nc1cccc2ncccc12	0
1944	O=C(O)CC(O)C(=O)O	0
1945	Cc1ccc2nc3c4c(ccc3c(C)c2c1)C(O)C(O)C=C4	1
1946	C(=N/NC1=NCCN1)\c1c2ccccc2c(/C=N/NC2=NCCN2)c2ccccc12	1
1947	COc1cc2ccnc3c2c(c1OC)-c1ccccc1C3=O	1
1948	CCOc1cccc2cccnc12	0
1949	O=C(/C=C/c1ccccc1)c1ccccc1	0
1951	C#CCOCC[n+]1ccccc1/C=N/O	0
1952	CC1=CC(=O)C=C(C)C1=O	0
1958	O=[N+]([O-])c1cnc(CO)n1CCO	1
1961	COC(C)=O	0
1965	CC(=O)NN	1
1966	Cc1ccc(N)cc1O	1
1967	CCCCOC(=O)c1cccc2cccnc12	0
1968	COc1ccc2c(c1)[nH]c1c(C)nccc12	1
1972	CC(=O)Nc1cc2c(cc1O)-c1ccccc1C2	0
1974	C=C(C)C(=O)OCCCCCOC(=O)C(=C)C	0
1975	Cc1cc(C)c2ccccc2c1	0
1976	CCCCCCCCCCCC[C@H]1CO1	0
1977	Cc1ccc(C(=O)n2ncc(Cl)c(Cl)c2=O)cc1	0
1978	OC1c2ccc3cc4c(ccc5ccccc54)nc3c2C2OC2C1O	1
1979	Cc1ccc(N)cc1N=Nc1cc(N)ccc1C	1
1980	O=C(O)c1ccc(Cl)c(Cl)c1	0
1981	Cc1ncc2c(n1)CCC2	0
1982	CCCCON(OC(C)=O)C(=O)c1ccc2ccccc2c1	1
1984	N#Cc1c(Cl)c(Cl)c(Cl)c(C#N)c1Cl	0
1985	c1ccc2occc2c1	0
1986	CCN(CC)c1ccc2c(-c3ccccc3C(=O)O)c3ccc(N(CC)CC)cc3[o+]c2c1	1
1987	C1N2CN3CN1CN(C2)C3	1
1989	NC(=O)c1ccc(N)cc1	0
1991	COc1ccc(C2OC2C)cc1	1
1992	Nc1ccc(CCc2ccc(N)cc2)cc1	1
1993	c1ccc2c(c1)ccc1c3ccccc3ccc21	1
1998	CC(=O)OC(C)C	0
1999	O=CNc1nc(/C=C\c2ccc([N+](=O)[O-])o2)cs1	1
2001	O=C1c2ccccc2C(=O)c2cc(CO)ccc21	0
2002	CCN(CC)c1ccc(N=Nc2cccnc2)cc1	0
2003	COCCOC(C)=O	1
2007	Fc1cc2cccnc2c2cccnc12	1
2010	O=C(O)CCC(=O)Nc1ccc(Cl)c(Cl)c1	0
2011	C=C(C)C(=O)O	0
2012	CN(C)c1ccc(N=Nc2cccc3ccccc23)cc1	1
2013	Cc1cc(N(C)C)ccc1N=Nc1ccccc1	1
2014	Nc1c2ccccc2nc2ccc(Cl)cc12	1
2016	CCC(=O)N(O)c1ccc(/C=C/c2ccccc2)cc1	1
2018	OC1C=Cc2c(cc3c4c(c5ccccc5cc24)-c2ccccc2-3)C1O	1
2019	CC(=O)N(O)c1ccc(-c2ccccc2)cc1	1
2022	CN(CCC#N)c1ccc(N=Nc2ccccc2)cc1	1
2024	FC(F)=C(F)F	0
2025	C[C@H](CO)[N+](=O)[O-]	0
2027	CC(C)[C@H]1CC[C@H](C)C[C@@H]1O	0
2028	OC1C=Cc2c(ccc3nc4ccc5ccccc5c4cc23)C1O	1
2029	CC[C@@]12O[C@]1(C(=O)OC)C(=O)O[C@H]2C	1
2030	CCCCCCOC[C@H]1CO1	1
2033	CCCCCCCCC/C=C/C[C@H]1CC(=O)OC1=O	0
2034	CC1C=Cc2ccc3ccc4ccccc4c3c21	0
2040	O=C(OCc1ccccc1[N+](=O)[O-])c1ccccc1	0
2043	Cn1cccc1	0
2048	Cc1ccc(N)c(S(=O)(=O)O)c1	0
2052	CN(C)c1ccc(/C=C/C=O)cc1	0
2053	C/C=N/N(C)C=O	0
2056	COC(=O)C12OC1(C)C(C)OC2=O	1
2057	O=c1ccc2c(cc3ccc4cccc5ccc2c3c45)c1=O	1
2059	Cc1ccc2cc3ccc4ccccc4c3cc2c1	1
2061	O=C(O)/C=C/c1ccc(/C=C/C(=O)O)cc1	0
2062	O=C1CCc2c3c(c4c(ccc5ccccc54)c21)CCC3	0
2063	O=c1[nH]c(=O)n([C@H]2C[C@@H](O)[C@@H](CO)O2)cc1CO	1
2064	COc1cc(CC2NCCc3cc(O)c(O)cc32)cc(OC)c1OC	0
2066	NC(CCCCNC=CC=O)C(=O)O	1
2067	CCCCCCCC1CCC(=O)O1	0
2068	N#CCc1ccccc1	0
2071	CC(=O)N(O)c1ccc(/C=C/c2ccccc2)cc1	1
2073	c1cc2c3c(c1)cc1ccc4cccc5cc(c3c1c45)CC2	1
2074	CC(=O)Nc1cccc2cccnc12	1
2076	O=[N+]([O-])c1ccccc1CO	0
2077	Cc1cccc2c1-c1cc3ccccc3cc1C1OC21	1
2078	COC(=O)[C@]12O[C@@]1(C)[C@H](C(C)C)OC2=O	1
2079	Cc1c2ccccc2cc2c3c(ccc12)C=C[C@@H](O)[C@H]3O	1
2081	Cc1ccccc1OC[C@H]1CO1	1
2082	CNC(=O)Oc1ccccc1OC(C)C	1
2083	Cc1cc(N)ccc1-c1ccc(N)cc1C	1
2084	CC1CCC(C(C)C)C(OC(=O)c2ccccc2N)C1	0
2086	C=CC(=C)C	0
2087	CC(=O)N(O)c1ccc(Oc2ccc(Cl)cc2)cc1	1
2089	O=C(O)O	0
2091	C=C[C@@H]1CC[C@@]2(C)O[C@H]2C1	0
2096	Nc1nccs1	1
2098	Clc1cccc(Cl)c1Cl	0
2100	OCCOc1ccccc1	0
2101	CC(C)OC(=O)COc1ccc(Cl)cc1Cl	0
2102	CCCCCCOC(=O)c1ccccc1	0
2104	Nc1cc(Cl)c(N)c(Cl)c1	1
2107	Oc1ccc2c(c1)-c1ccc3ccc4cccc5cc-2c1c3c45	1
2108	CC1=CC(=O)c2c(O)cccc2C1=O	1
2110	ClC(Cl)(Cl)C(Cl)(Cl)Cl	0
2112	C=CC1CC2C=CC1C2	0
2114	CNCCS(=O)(=O)O	0
2115	CCOc1ccc(N)cc1	1
2116	c1cc2sncc2cc1OC[C@H]1CO1	1
2117	CCN(CC)CCC[C@@H](C)Nc1ccnc2cc(Cl)ccc12	1
2118	N=C(N)c1ccc2cc(C(=N)N)[nH]c2c1	0
2119	C[C@@H](O)c1ccccc1	0
2121	CCC1OC(CO)C(COCC2OC(COC3OC(CO)C(O)C(O)C3O)C(OC)C(O)C2O)C(O)C1O	0
2122	O=C(n1ccnc1)n1ccnc1	0
2123	O/N=C/C=N/O	0
2124	Nc1nc2cc(Cl)ccc2[nH]1	0
2125	CN1CCCN(C)C1=O	0
2130	CCOCCOCCO	0
2132	O=C/C=C/c1ccccc1[N+](=O)[O-]	1
2133	COc1cc2c(c3oc(=O)c4c(c13)CCC4=O)C1C(O2)OC2OC21	1
2135	COc1cccc2sc(N)nc12	1
2136	Clc1cccc(Cl)n1	0
2137	CC(C)CN	0
2138	Cc1cccc2c1cc1ccc3cccc4ccc2c1c34	1
2139	Cc1c(N)ccc(N)c1C	0
2140	O=C1c2c(ccc3ccccc23)-c2cccc3cccc1c23	0
2142	CC(=O)Nc1ccc2c(c1)Cc1cccc(O)c1-2	1
2143	Cc1cc(Cl)ccc1OCC(=O)O	0
2146	O=C1CCc2c1ccc1c3c(ccc21)C(O)C(O)C=C3	1
2148	Nc1ccc(-c2ccc(N)cc2[N+](=O)[O-])cc1	1
2152	OCc1ccc(-c2[nH]ccc3c4ccccc4nc2-3)o1	1
2155	CCC(=O)OCc1cccc([N+](=O)[O-])c1	0
2156	Nc1ccnc2ccccc12	0
2157	Cc1cc(-c2ccccc2C)ccc1N	1
2158	O=C(O)CN(CCN(CC(=O)O)CC(=O)O)CC(=O)O	0
2160	Oc1cccc2cc3c4ccccc4c4ccccc4c3cc12	1
2162	COc1ccc(C(=O)c2ccccc2O)c(O)c1	1
2165	O=C(O)C1OC1C(=O)O	0
2166	S=C1NCCN1	1
2167	Cc1cccc(NO)c1C	1
2168	Oc1cc(Cl)c(Cl)cc1Cl	0
2170	O[C@H]1C=C2c3cc4ccccc4cc3-c3cccc(c32)[C@@H]1O	1
2171	COc1cc(O)c2c(c1)C(=O)c1cc(C)cc(O)c1C2=O	1
2173	Nc1ccccc1C(F)(F)F	0
2175	Oc1cc2ccc3c4c(cc5cccc1c5c24)-c1ccccc1-3	0
2176	N#CC(C#N)=Cc1ccc([N+](=O)[O-])o1	1
2179	COc1cc(N)ccc1NC(C)=O	1
2180	CC(=O)Oc1ccc(CO)cc1	0
2182	Nc1ccc(Oc2ccc(N)c(Cl)c2)cc1Cl	1
2183	O=C1c2ccccc2C(=O)N1SC1CCCCC1	0
2184	COc1ccccc1CC1CO1	1
2186	COc1ccc(Nc2ccc(OC)cc2)cc1	0
2188	O=C/C=C/C=C/C=O	1
2189	Cc1ccc2nc3c4c(ccc3c(CO)c2c1)C(O)C(O)C=C4	1
2190	Cc1cccnc1	0
2191	CCN(CC)CCO	0
2193	COc1c(N)cc(C)c(N)c1C	0
2195	CCOC(=O)c1[nH]c2ccccc2c1/N=C/c1ccc(NC(C)=O)cc1	1
2197	CCCCCc1cc(O)cc(O)c1	0
2199	CC(=O)N(Nc1ccc2c(c1)Cc1ccccc1-2)c1ccc2c(c1)Cc1ccccc1-2	1
2200	CC(C)(C)c1c(N)ccc2ccccc12	0
2201	CNc1ccc(Nc2c3ccccc3nc3ccccc23)cc1	1
2202	C=CC(=O)CC	1
2204	Cc1ccc2ccc3c(ccc4c5cccc(C)c5ccc43)c2c1	0
2205	Fc1cccnc1	0
2206	O=C(O)C1Cc2c([nH]c3ccccc23)C(Cc2ccccc2O)N1	0
2208	Cc1ccc(C=O)cc1	0
2211	c1cc2c(cc1C[C@@H]1CO1)OCO2	1
2212	O=C1c2ccccc2C(=O)c2c(O)cc(O)cc21	1
2213	CC(=O)c1ccncc1	0
2216	c1cc2c3c(c1)C1NC1c1cccc(c1-3)C1NC21	1
2218	O=C1c2ccccc2C(=O)c2c(O[C@@H]3O[C@H](CO)[C@@H](O)[C@H](O)[C@H]3O)ccc(O)c21	1
2220	O=C1CN(/N=C/c2ccc([N+](=O)[O-])o2)C(=O)N1	1
2221	CC(=O)NNc1ccccc1	1
2222	Nc1cccc2nc3ccccc3nc12	1
2223	C=CC1CN2CCC1CC2C(OC(=O)C(C)O)c1ccnc2ccc(OC)cc12	0
2224	CCC1=C(C(=O)OC)C(=O)OC1C	1
2225	Clc1cccc2ncccc12	1
2228	O=C1c2cccc3ccc4ccc5cccc1c5c4c23	0
2229	Cc1cccc(N)c1	0
2232	O=C1c2ccccc2-c2c1ccc1ccc3ccccc3c21	0
2235	Cc1ccc2cc3ccccc3cc2c1	1
2236	C=C1/C(=C/C=C2\CCCC3(C)C2CCC3C(C)/C=C/C(O)C2CC2)CC(O)CC1O	0
2239	CC(C)[C@]12CC(=O)[C@@H](C)[C@H]1C2	0
2240	Cc1c2ccccc2c(CO)c2ccccc12	1
2241	c1cc2ccc3cc4c(c5ccc(c1)c2c35)[C@@H]1O[C@@H]1CC4	1
2242	Cc1cccc2cc3ccccc3cc12	0
2245	CCOCC	0
2246	O=C(/C=C/c1cccc([N+](=O)[O-])c1)c1ccccc1	0
2250	CCOc1ccc2nc3cc(N)ccc3c(N)c2c1	1
2251	CCCON(OC(C)=O)C(=O)c1ccccc1	1
2253	CC(=O)c1ccccc1	0
2254	CC1=CCCc2c1cc(C)c1c2ccc2ccccc21	1
2255	CCCCC(C)C(OC(=O)CC(CC(=O)O)C(=O)O)C(CC(C)CC(O)CCCCC(O)CC(O)C(C)N)OC(=O)CC(CC(=O)O)C(=O)O	0
2257	COc1ccc(CCC2CO2)cc1	1
2259	N[C@H](Cc1ccc(O)c(O)c1)C(=O)O	1
2260	Oc1nsc2ccccc12	0
2262	COc1ccc(-c2coc3cc(O)cc(O)c3c2=O)cc1	0
2263	CC(=O)N(O)c1ccc(Cl)cc1	0
2264	OCC(O)C1CO1	1
2265	Oc1ccc(O)cc1	0
2266	CCN=NO	1
2268	N1=NC2C3OC3C1C1OC21	0
2269	CC(=O)ON(C(C)=O)c1ccc(-c2ccccc2)cc1	1
2270	O=C(c1ccccc1)C1OC1c1ccc(F)cc1	0
2271	CC(=O)Nc1ccccc1	0
2272	CCCCN(CCO)CCCC	0
2273	Cc1ccc2nsc(N)c2c1	1
2274	Cn1c(N)nc2ccc3ncccc3c21	1
2275	O=c1c(O)c(-c2ccc(O)cc2)oc2cc(O)cc(O)c12	1
2276	O=c1oc2cccc(O)c2cc1[C@@H]1CCc2ccccc2C1	0
2278	Oc1ccc2c(c1)cc1ccc3cccc4ccc2c1c34	1
2279	CC(C)Sc1cc(Cc2ccc(N)c(SC(C)C)c2)ccc1N	1
2281	O=C(O)c1ccccc1O	0
2283	O=C(NC(Cc1cc(O)nc2ccccc12)C(=O)O)c1ccc(Cl)cc1	0
2286	N=C(Nc1ccccc1)Nc1ccccc1	1
2287	CCOC(=O)CC(C)O	0
2291	O=C1C=CC(=O)c2c(O)ccc(O)c21	1
2294	COc1cc(O)c2c(=O)c3cc(OC)ccc3oc2c1	1
2296	C1O[C@H]1[C@H]1CO1	1
2297	c1ccc2c(c1)cc([C@@H]1CO1)c1ccccc12	1
2298	CCC(=O)N(c1ccc(Cl)c(Cl)c1)C1CCCC1N(C)C	0
2300	COc1cc(O)c2c(=O)c3cc(O)ccc3oc2c1	1
2301	CCCCCCCC/C=C/CCCCCCCC(=O)O	0
2303	CCOC(=O)C1C(C=C(C)C)C1(C)C	0
2304	N=c1cc2oc3cc(N)ccc3nc-2c2ccccc12	1
2306	Nc1ccc2c(=O)[nH]sc2c1	0
2307	CNC(=O)c1cccc(NCC(=O)NCCc2ccc(OC)c(OC)c2)c1	0
2308	N#CCO	0
2309	Nc1ccc(Oc2ccc(N)c(N)c2)cc1	1
2310	O=C(O)[C@@H]1CSCN1	0
2311	Cc1cnc2ccccc2n1	0
2313	Cc1ccc2c(CO)c3ccc4ccccc4c3nc2c1	0
2314	COc1cc(O)c2c(=O)c(O)c(-c3ccc(O)c(O)c3)oc2c1	1
2315	Cc1cc2[nH]c3cc(C)c4ccccc4c3c2c2ccccc12	1
2316	C=CCCC1CO1	1
2317	COc1cc2c(c3ccc4ccccc4c13)CCC2=O	1
2318	OCC1CCCO1	0
2319	CN(C)c1ccc(N=Nc2ccc(OC3OC(CO)C(O)C(O)C3O)cc2)cc1	0
2320	CCN(CC)[N+]([O-])=NO	1
2321	Cc1ccc2c(=O)c3cccc4ccc1c2c43	1
2324	CC(=O)OC1C(=O)OC2C(OC(C)=O)C(=O)OC12	0
2326	O=C1NC(=O)C(Cl)=C1Cl	1
2327	C=CCc1ccc(O)cc1	0
2328	C=CC(=O)OCC	0
2330	CCN(CC)C(=O)Cc1ccccc1	0
2331	NC(=O)c1ccccc1C(N)=O	0
2332	OCCO	0
2335	Fc1ccc2cccnc2c1F	1
2336	Nc1snc2ccc(Cl)cc12	1
2337	Oc1cccc2c3cc4ccccc4cc3c3ccccc3c12	1
2338	O=c1nc[nH]c(=O)[nH]1	0
2339	N#C/C(=C\C=C\c1ccccc1[N+](=O)[O-])c1ccc(Br)cc1	1
2340	Cc1cccc(C(=O)O)c1	0
2341	C/C=C/c1cc(OC)c(OC)cc1OC	1
2342	NN1C(=O)c2ccccc2C1=O	0
2343	Nc1cc2nc3ccccc3nc2cc1N	1
2344	CC(C)CCNc1snc2ccccc12	0
2345	Cc1ccc2cc3c(c4c2c1CC4)C1OC1c1ccccc1-3	1
2346	Cc1ccc(C(=O)O)cc1N	1
2347	COc1ccc2c(c1)-c1c(OC)c(OC)cc3ccnc(c13)C2=O	0
2351	c1ccc2c(c1)ccc1cc3c(ccc4ccncc43)cc12	1
2352	COc1ccc(N)c(C)c1	1
2354	OC1c2cc3ccc4cccc5ccc(c2C2OC2C1O)c3c45	1
2355	Cc1ncc[nH]1	0
2356	Clc1cnc(Oc2ccc(Oc3ncc(Cl)cc3Cl)cc2)c(Cl)c1	0
2365	O=C1C(c2[nH]c3ccccc3c2O)=Nc2ccccc21	1
2367	O=C1C=CCCC1	0
2368	Cc1cccc2cc3ccc4ccccc4c3nc12	0
2369	O=C1NCCN1/N=C/c1ccc([N+](=O)[O-])o1	1
2372	COc1cc(C)cc2c(O)c(-c3c(C)cc4c(O)ccc(O)c4c3OC)cc(O)c12	0
2373	Nc1ccn(C2C=C(CO)C(O)C2O)c(=O)n1	0
2377	Nc1cccc2c1Cc1ccccc1-2	1
2380	Cc1ccc2c(c1)-c1ccccc1C2C	1
2382	Cc1cc(O)c2c(O)c3c(O)cccc3cc2c1	1
2383	CC(=O)OC/C=C(/C)CCC=C(C)C	0
2386	COC(=O)C(Cl)Cl	1
2388	CCCCNC(=O)n1c(NC(=O)OC)nc2ccccc21	0
2389	COc1ccc2nc(N)sc2c1	1
2393	COc1cc2c3c(c1O)-c1cc4c(cc1CC3N(C)CC2)OCO4	0
2394	CCCCCCCC(=O)Nc1snc2ccccc12	0
2395	COc1ccc(O)c2c(=O)c3c(OC)cc4c(c3oc12)C1CCOC1O4	0
2398	O=C1OC(=C(Cl)Cl)C=C1Cl	1
2406	Cc1cc(N)c(C)c2c1[nH]c1ccccc12	1
2409	CC(=O)OCCC(C)C	0
2410	C=C(C)[C@H]1C=C2C(COC(=O)CCCCCCCCCCCCCCCCC)=CC=C2C(C)=CC1	1
2412	Cc1ccc(C(=O)ON(OCc2ccccc2)C(=O)c2ccccc2)cc1	1
2415	OCc1ccc(Cl)cc1	0
2419	ONc1ccc(-c2ccccc2)cc1	1
2420	O=S(=O)(O)c1ccccc1	0
2422	Cc1ccc(/C(C#N)=C/C=C/c2ccccc2[N+](=O)[O-])cc1	1
2424	C=C(C)[C@H]1CC=C(C)[C@@H](OC(C)=O)C1	0
2425	ONc1ccc(Cl)c(Cl)c1	0
2426	NC(=O)NNC(N)=O	0
2428	COc1ccc2c(c1)C(=O)c1c(OC)c(OC)cc3ccnc-2c13	1
2431	CCCCN(N)CCCC	0
2432	Cc1c(C)c2c(Cl)c3ccccc3nc2c2ccccc12	1
2433	Nc1ccc(N)c2c1C(=O)c1ccccc1C2=O	1
2436	CC(C)c1ccccc1	0
2437	C=CC(N)=O	0
2439	CC1NC(C(=O)O)Cc2c1[nH]c1ccccc21	0
2440	Cc1nc2ccccc2s1	0
2442	CC12OC1C1CCCCC1c1ccccc12	0
2443	CCCCOc1cc2c(c3ccc4ccccc4c13)CCC2=O	0
2446	Nc1ccc(/C=C/c2ccc(N)cc2)cc1	1
2447	CC(C)Nc1nc(N)nc(Cl)n1	0
2448	CC[C@@H](C)COC(=O)/C=C/c1ccc(/N=C/c2ccc(OC)cc2)cc1	1
2449	O=[N+]([O-])c1cccc2cccnc12	1
2450	OC1C=Cc2ncccc2C1O	0
2451	Cc1ccc2ncccc2c1	1
2452	C1CCC2(CC1)CO2	0
2453	C1CC[C@H]2O[C@H]2C1	1
2454	Cc1cc(C)cc(C)c1	0
2455	O=[N+]([O-])c1ccccc1Cl	1
2456	Cc1c2ccccc2c2ccc3cccc4ccc1c2c43	1
2461	CC(=O)NNC(=O)c1ccccn1	0
2462	O=C1NC(=O)C(Cl)C1=C(Cl)Cl	1
2464	Fc1cccc2ccc3ncccc3c12	1
2466	C=C(C#N)C(=O)OCC(C)C	0
2469	O=C(Nc1ccccc1)C1CO1	1
2471	COC(=O)[C@]12O[C@@]1(C)[C@@](C)(O)NC2=O	1
2474	CCc1cccc(CC)c1NC(C)=O	0
2476	O=[N+]([O-])c1[nH]cnc1-c1ccccc1	1
2477	CCCC(=O)OCCC(C)C	0
2478	CN(C)c1ccc(N=Nc2ccccc2C(=O)O)cc1	1
2481	O=CC(Cl)=C(Cl)Cl	1
2482	NC(=O)N/N=C/C(=O)O	0
2483	Fc1cnc2ccc3ccccc3c2c1	1
2484	O=C(O)c1ccc(Cl)cc1Cl	0
2485	CC(=O)Nc1ccc2c(c1)Cc1cc(NC(C)=O)ccc1-2	1
2488	CC(C)CC(NC(=O)COc1ccc(Cl)cc1Cl)C(=O)O	0
2489	Cc1ccc(O)c(N)c1	1
2491	Nc1ccc(-c2cc(Cl)c(N)c(Cl)c2)cc1	1
2496	Cc1cc2cc3ccccc3c3ccc4cccc1c4c23	1
2497	CCOc1ccccc1N	0
2499	O=C1NCCN1c1nccs1	1
2501	OC1c2ccccc2-c2cc3ccccc3c(Cl)c2C1O	0
2505	N#CC(C#N)=C(C#N)C#N	0
2508	OC1c2cccc3ccc4cc5ccccc5c(c4c23)C1O	1
2510	Nc1ccc(N=Nc2cccc(N=Nc3ccc(N)cc3N)c2)c(N)c1	1
2511	CC(=O)C(Cl)(Cl)Cl	1
2513	NC1c2ccccc2-c2ccccc21	0
2514	Cc1c[nH]cn1	0
2515	CCCC[C@@H](CC)CN	0
2516	c1ccc(Cc2ccc(C[C@H]3CO3)cc2)cc1	1
2518	c1ccc2c(c1)-c1c(c3ccccc3c3ccccc13)[C@H]1O[C@@H]21	1
2519	C=C1[C@H]2CC[C@H](C2)C1(C)C	0
2520	CC(C)[C@@H]1CC[C@@H](C)CC1=O	1
2521	CC(=O)Nc1ccc2cccnc2c1	1
2522	O[C@@H]1Cc2cc3cccc4ccc5ccc1c2c5c43	1
2523	CC(C)CC[C@@H](C)Nc1ccc(N[C@H](C)CCC(C)C)cc1	0
2524	CC(=O)Nc1snc2ccc(Cl)cc12	1
2525	O=C(O)c1cc(Cl)cc(Cl)c1	0
2530	Nc1ccc(-c2ccc(-c3ccc(-c4ccc(N)cc4)cc3)cc2)cc1	0
2531	CS(=O)(=O)OCCCNCCCOS(C)(=O)=O	1
2533	C=CC=C	1
2543	OCc1ccc(F)cc1	0
2544	COc1cc(Cl)c(OC)cc1Cl	1
2545	CN(C)CCN(C)C	0
2547	NCC(=O)Nc1ccccc1	1
2548	O[C@H]1C=Cc2c(ccc3c4c5c(cccc5cc23)C=C4)[C@@H]1O	1
2549	N#Cc1cccc(C#N)c1	0
2550	c1ccc(Oc2ccccc2)cc1	0
2552	CC(C)CC(NC(=O)COc1cc(Cl)c(Cl)cc1Cl)C(=O)O	0
2554	Cc1c(N=C=O)cccc1N=C=O	1
2555	OCc1ccc2ccc3cccc4ccc1c2c34	1
2557	c1ccc2cc3c(ccc4ccccc43)cc2c1	1
2559	OCCNc1ccc(N=Nc2ccc(N(CCO)CCO)cc2)cc1	0
2561	Nc1nc(NO)c2ncn(C3OC(CO)C(O)C3O)c2n1	1
2565	c1cc2c3c(c4c(ccc5ccccc54)cc3c1)C1OC21	1
2566	CC(=O)/C=C\c1ccccc1	1
2570	CN(C)CCO	0
2573	Cc1ccccc1O	0
2575	COc1ccc2nc3c(cc2c1)-c1cccc2cccc-3c12	1
2576	N#CC(Cl)(Cl)Cl	1
2577	O=C1C=CC(=O)c2c(O)cccc21	1
2580	C[C@@H]1O[C@@H]1C	1
2582	C[C@@H](O)c1ccc2ccc3cccc4ccc1c2c34	1
2583	Oc1ncc(F)c(O)n1	0
2585	Cc1ccc2c(c1N)C(=O)c1ccccc1C2=O	1
2589	CCC1(C(C)O)OC1(C(N)=O)C(=O)OC	0
2594	Cc1nc2c(ccc3ccc4ccc(O)cc4c32)[nH]1	1
2595	c1ccc(-c2nc3ccccc3o2)cc1	0
2596	CC(=O)ON(OC(C)C)C(=O)c1ccccc1	1
2597	CC(C)c1cc(-c2ccccc2)ccc1N	1
2599	COC1=CC(=O)c2c(nc(C)c3c2[nH]c2ccccc23)C1=O	1
2604	Cn1c2ccccc2c2ccccc21	1
2605	CC/C=C\C#N	0
2607	C=C(C)[C@@H]1Cc2c(ccc3c2O[C@H]2COc4cc(OC)c(OC)cc4[C@@H]2C3=O)O1	0
2608	OCc1ccc2c(c1)-c1cccc3cccc-2c13	1
2609	COC(=O)CCCC(=O)OC	0
2610	N=C(N)c1ccccc1	0
2614	CNC(=O)NO	0
2617	NCCS(=O)(=O)O	0
2618	Nc1ccccc1S(=O)(=O)O	1
2619	[O-][n+]1cc2ncccc2cn1	0
2620	Cc1ccc2c(c1)-c1cc3ccccc3c3cc4ccccc4c-2c13	1
2621	Cc1ccc2c(ccc3cc4ccccc4cc32)c1	1
2622	CN(C)N	1
2623	c1ccc2c(c1)Cc1ccc3ccc4ccccc4c3c1-2	0
2624	c1ccc2cnccc2c1	0
2626	CCCCCCCCC1OC1CCCCCCCC(=O)OCC(CC)CCCC	0
2627	Nc1cccc(S(=O)(=O)O)c1	0
2631	OC1c2c(ccc3c2ccc2ccccc23)C2OC2C1O	1
2632	CC(C)(C)NCC(O)COc1ccc(O)cc1C1CCCC1	0
2634	FC(F)(F)c1ccccc1	0
2635	Nc1ccccc1C(=O)OC1CCCCC1	0
2637	CC1(C)CC(N)CC(C)(C)N1O	1
2638	O=C1CCC(=O)N1O	0
2639	CCOC(=O)CC(C)=O	0
2640	CC(=O)ON(OCc1ccccc1)C(=O)c1ccccc1	1
2641	C=C[C@@H](OC(C)=O)c1ccc(OC)c2ccccc12	1
2642	C1=Cc2c(ccc3ccc4ccccc4c23)C1	1
2644	Nc1ccc(-c2ccccc2)cc1	1
2645	CCc1c2c(cc3ccccc13)-c1ccccc1C1OC21	1
2649	Cc1ncc([N+](=O)[O-])n1CCO	1
2651	NC(=O)N(c1ccccc1)c1ccccc1	0
2652	ONc1cccc2ccccc12	1
2653	OC1c2ccc3nc4ccc5ccccc5c4cc3c2C2OC2C1O	1
2654	C=CC(=O)OC[C@H]1CO1	1
2656	CCCCCCc1ccc(-c2ccc(C#N)cc2)cc1	0
2658	CC1=CC(C)(C)Nc2ccccc21	0
2659	CCCCCCCCCCCCCC(=O)O	0
2664	NC(=O)N(c1ccccc1)c1ccc(C(=O)O)cc1	1
2666	COc1ccc2c(c1)-c1nccc3cc(OC)c(OC)c(c13)C2=O	1
2667	Cc1cccc2c1ccc1c3ccccc3ccc21	1
2669	Oc1cccc2ncccc12	1
2670	Oc1cc2cccc3ccc4c5ccccc5cc1c4c32	1
2671	CN(C)CCNC(=O)c1cccc2cc(-c3ccccc3)oc12	1
2673	C=C(C)c1ccc(C)c2ccc(CO)c-2c1	1
2674	CC(C)[C@H]1CC[C@H](C)CC1	0
2675	O=C1C(=O)c2ccccc2-c2ccccc21	0
2676	CC(=O)Nc1ccc2c(=O)c(=O)c3cccc4ccc1c2c43	1
2678	O/N=C/c1ccccn1	0
2680	COc1cc2c(c3oc(=O)c4c(c13)[C@@H](O)C[C@@H]4O)[C@@H]1C=CO[C@@H]1O2	1
2681	CNC(=O)Oc1cccc2ccccc12	1
2682	Cc1cc(N)cc([N+](=O)[O-])c1N	1
2686	Nc1cccc2c1ccc1ccccc12	1
2688	Cc1ccccc1	0
2689	COc1nncc2ncccc12	0
2690	N[C@@H](CCC(=O)NNc1ccc(CO)cc1)C(=O)O	1
2692	COC(=O)/C=C/C(C)=C\C=C\C(C)=C\C=C\C=C(C)\C=C\C=C(C)\C=C\C(=O)OC	1
2694	c1ccc2c(c1)ccc1c3cccnc3ccc21	1
2695	O=C1CC2SCC=CN12	0
2699	COC(=O)/C(C)=C/c1ccc([N+](=O)[O-])o1	1
2700	COc1cccc2c1C(=O)c1ccccc1C2=O	1
2701	CN(C)c1ccc(C(c2ccccc2)c2ccc(N(C)C)cc2)cc1	0
2702	CCCCCCNCCCCCC	0
2703	CC1(C)C(=O)[C@@]2(C)CC[C@@H]1C2	0
2705	O=[N+]([O-])c1c2ccccc2cc2ccccc12	1
2706	CC(C)CCCCCOC(=O)Cc1cc(Cl)c(Cl)cc1Cl	0
2710	Cc1ccc(C=O)o1	0
2712	OCC(O)C(O)CO	0
2713	c1ccc(N=NNc2ccccc2)cc1	1
2714	Clc1ccc(Cl)nc1	0
2715	CC1(C)C=C(C(=O)O)C(C)(C)N1O	0
2716	CC(C)CN(N)CC(C)C	1
2717	Cc1cc(C)c2cc(C)c(N)cc2n1	1
2719	Cc1ccc(C)c([N+](=O)[O-])c1	1
2720	O=C1C=CC(=O)C(c2ccccc2)=C1	0
2724	O=C(O)c1ccco1	0
2726	Cc1ccccc1N=Nc1c(O)ccc2ccccc12	1
2728	CCOC(=O)CC(C)C	0
2729	COc1nsc2ccc(N)cc12	1
2732	O[C@H]1[C@H](O)c2cc3ccc4ccccc4c3cc2[C@@H]2O[C@@H]21	1
2733	Cc1c2c(nc3ccc(CO)cc13)-c1ccccc1C1OC21	0
2734	Fc1cccc2cc3c(cc12)-c1cccc2cccc-3c12	1
2735	Fc1ccc2c3c(cccc13)-c1cc3ccccc3cc1-2	1
2737	CC(=O)Nc1ccc(N=Nc2ccc(N(C)C)cc2)cc1	1
2738	Oc1ccccc1Cl	0
2739	Nc1cc2ccccc2c2ccccc12	1
2743	C=CC(=O)OCCN(C)C	0
2745	O=C(O)CCC(=O)Nc1cc(Cl)c(Cl)c(Cl)c1	0
2746	COc1ccc2cc3c4c(cc(OC)c(OC)c4c2c1)CCN3C	0
2747	Fc1ccc(F)c2c1ccc1ncccc12	1
2748	COc1ccc(-c2nc(-c3ccccc3)c(-c3ccccc3)[nH]2)cc1	1
2749	O=S(=O)(Nc1ccc(Cl)cc1)c1cccc2cccnc12	0
2750	C1COCO1	0
2752	COC(=O)c1oc(N(OC(C)=O)C(C)=O)c(-c2ccccc2)c1-c1ccccc1	0
2755	CC/C=C/C/C=C/C/C=C/CCCCCCCC(=O)O	0
2757	CC(=O)Nc1ccnc2ccccc12	0
2761	Nc1ccc2nc3c(N)cccc3nc2c1	1
2768	OCCCCO	0
2771	CC(=O)OCNC(=O)c1ccc(Cl)cc1	0
2773	COc1cccc(C=O)c1O	0
2775	CCc1cccc2c(CCO)c[nH]c12	0
2777	COC(=O)c1ccccc1N	0
2784	Clc1ccc([C@H](c2ccccc2Cl)C(Cl)Cl)cc1	0
2786	CC(=O)Nc1cccc(N)c1C(=O)O	1
2787	Cc1c(C(=O)NCCO)[n+]([O-])c2ccccc2[n+]1[O-]	1
2788	CCCCCC(=O)Cc1cc(O)cc2c1C(=O)Oc1cc(O)c(C(=O)O)c(CCCCC)c1O2	0
2789	C/C=C\C=O	1
2790	OC1C2=c3c(cc4cccc5ccc(c3c54)C1O)-c1ccccc12	0
2791	O=C(O)/C=C/c1ccc(O)c(O)c1	0
2792	Fc1cnc2cccc(F)c2c1	0
2793	N#CCCC(=O)CCc1ccc(C(=O)O)cc1	1
2795	NNCCO	1
2796	COc1cc(C(C)=O)cc(OC)c1O	0
2798	ClC(Cl)(Cl)C[C@H]1CO1	1
2799	C=COC(C)=O	0
2800	OC[C@H](O)[C@@H](O)[C@H](O[C@H]1O[C@H](CO)[C@@H](O)[C@H](O)[C@H]1O)[C@H](O)CO	0
2801	c1ccc2c(c1)CCc1cc3ccc4c(c3cc1-2)CCCC4	1
2802	Cc1cccc([N+](=O)[O-])c1N	1
2806	Cc1cc2c(c3cc4ccccc4cc13)C=CC(O)C2O	1
2807	CCCCO	0
2811	ClC(Cl)=C(Cl)c1c(Cl)c(Cl)c(Cl)c(Cl)c1Cl	0
2813	c1cc2c3c(c1)C1OC1c1cccc(c1-3)C1OC21	1
2814	O=S1(=O)CC=CC1	0
2815	C=CCCCCCC	0
2816	CCCCC1CO1	0
2820	Brc1cc(Br)c(-c2c(Br)cc(Br)cc2Br)c(Br)c1	0
2821	CC(=O)Nc1ccc2c(c1OC(C)=O)Cc1ccccc1-2	0
2824	CN(C)CCN(Cc1cccs1)c1ccccn1	0
2825	O=C1C(Cl)=C(Cl)C(=O)c2ccccc21	1
2827	Oc1ccc(O)c2c(O)c3ccccc3c(O)c12	1
2828	C[C@H]1C[C@@H](C)C(=O)[C@@H]([C@@H](O)CC2CC(=O)NC(=O)C2)C1	0
2831	c1cnc2c(c1)C1OC1CC2	0
2832	CCCCOC(=O)/C=C\C(=O)OCCCC	0
2834	Nc1ccc(Cc2cc(O)c(N)c(Cl)c2)cc1Cl	0
2835	C1COCC2(C1)CO2	1
2836	Cc1c2ccccc2cc2c3c(ccc12)[C@@H](O)[C@H](O)C=C3	1
2837	CCSc1cc(Cc2ccc(N)c(SCC)c2)ccc1N	1
2838	CC(C)(C)[N+](=O)[O-]	0
2839	C=CCCCCCCCCC	0
2840	CCC[C@@H](C)C[C@H](OC(=O)C[C@@H](CC(=O)O)C(=O)O)[C@H](C[C@H](C)C[C@H](O)CCCC[C@H](O)C[C@H](O)[C@H](C)N)OC(=O)C[C@@H](CC(=O)O)C(=O)O	0
2844	Cc1c2ccncc2c(C)c2c1[nH]c1ccccc12	1
2845	[O-][n+]1cc2ccncc2cn1	0
2848	N#CCCCCC#N	0
2849	COc1c(Cl)c(Cl)c(Cl)c(Cl)c1Cl	1
2850	Nc1ccc(Cc2ccc(NO)c(Cl)c2)cc1Cl	1
2855	CC(C)OC[C@H]1CO1	1
2856	Cc1ccccc1Cl	0
2858	O=C=Nc1ccc(N=C=O)cc1	0
2860	CCCCOCCOCCOCCCC	0
2861	C=Cc1ccccn1	0
2862	C=C(C)C(=O)OCCN(C)C	1
2866	Cc1ccc2c3c1ccc1cccc(c13)C2	1
2868	Cc1ccc2c(c1)cc1ccc3cccc4ccc2c1c34	1
2869	CN(C)CCNC(=O)c1cccc2c1ncc1ccccc12	1
2872	O=[N+]([O-])/C(Br)=C/c1ccccc1	1
2874	CCO	0
2875	O=C1C=C(Nc2ccccc2)C(=O)c2ccccc21	1
2876	C[C@@H](CC(=O)O)C(=O)O	0
2878	CC(O)C(=O)NCCO	1
2879	Cc1cc2c3ccccc3ccc2c2ccccc12	1
2880	O=C(COc1cc(Cl)c(Cl)cc1Cl)NC(Cc1c[nH]c2ccccc12)C(=O)O	0
2881	Oc1ccc2ccc3c4c(cc5ccc1c2c53)C(O)C(O)C=C4	1
2883	CC(=O)OCCOCCOCCOC(C)=O	1
2886	Clc1ccc2ccccc2c1	0
2887	CCCCCC(=O)OCC	0
2888	CC(C)CO	0
2891	CCCCOC(=O)/C=C/c1ccc([N+](=O)[O-])o1	1
2893	c1ccc2c(c1)cc1c3ccccc3c3cccc4ccc2c1c43	1
2895	NNC(=O)c1ccncc1	1
2896	CCOc1cc2c(c3ccc4ccccc4c13)CCC2=O	0
2897	COc1c(Cl)ccc2oc3cc4c(c(OC)c3c(=O)c12)C1C=COC1O4	1
2898	c1cnc2c(c1)ccc1c3cccnc3ccc12	1
2901	COc1cc(C)cc2c(OC(C)=O)c(-c3c(C)cc4c(OC(C)=O)ccc(OC(C)=O)c4c3OC)cc(OC(C)=O)c12	0
2904	CCN(CC)CCC[C@@H](C)Nc1c2ccc(Cl)cc2nc2ccc(OC)cc12	1
2905	COS(C)(=O)=O	1
2908	O=S(=O)(O)c1cc(Nc2nc(Nc3ccccc3)nc(N3CCOCC3)n2)ccc1/C=C/c1ccc(Nc2nc(Nc3ccccc3)nc(N3CCOCC3)n2)cc1S(=O)(=O)O	0
2911	CC(C)=C1CC[C@@H](C)CC1=O	0
2915	CCC(C)Nc1snc2ccccc12	0
2917	Cc1ccc(NC(N)=O)cc1	0
2918	CC(=O)OC[C@H]1O[C@@H](Oc2cccc3c2C(=O)c2c(O)cccc2C3=O)[C@H](OC(C)=O)[C@@H](OC(C)=O)[C@@H]1OC(C)=O	1
2921	NC(=O)Nc1cccc2cccnc12	0
2922	c1ccc2c(c1)cc1ccc3cc4ccccc4c4ccc2c1c34	1
2923	OC1c2ccc3c4c5c(cccc5cc3c2C2OC2C1O)C=C4	1
2924	CC1CCCO1	0
2926	NC(N)=O	0
2928	C[C@H]1CC(=O)O1	1
2932	O=C(O)C=C(C(Cl)Cl)C(Cl)Cl	1
2933	O=C1CCC(=O)N1c1cc(Cl)cc(Cl)c1	0
2934	CC1(C)C2CCC3(CO3)C1C2	0
2939	CCCCCC[N+](=O)[O-]	0
2941	O=C(ON(OCc1ccccc1)C(=O)c1ccccc1)c1ccccc1	1
2942	COC(=O)c1ccc(N=Nc2ccc(N(C)OC(C)=O)cc2)cc1	1
2944	CCOC(=O)C1OC1C(=O)NC(CC(C)C)C(=O)NCCC(C)C	0
2945	Cn1ccnc1[N+](=O)[O-]	1
2946	O=[N+]([O-])c1cc(F)ccc1F	1
2948	Fc1ccc2cccnc2c1	1
2951	O=C/C=C\c1ccco1	0
2952	N[C@@H](CCC(=O)NNc1ccccc1)C(=O)O	1
2953	Cc1cc(N=Nc2ccccc2C)ccc1N	1
2955	C[n+]1c2ccccc2cc2ccccc21	1
2956	Cc1cc(N)cc(N)c1	0
2957	CC(C)(C#N)C(C)(C)C#N	0
2960	Cc1ccc(C(C)C)cc1O	0
2961	O=C1c2ccccc2C(=O)c2c(O)cccc21	1
2962	NCCNc1cccc2ccccc12	1
2965	COc1cccc([N+](=O)[O-])c1	0
2966	O=C1c2ccccc2C(=O)c2c1cc(OC1OC(COC3OCC(O)C(O)C3O)C(O)C(O)C1O)c(CO)c2O	1
2967	CC(C(=O)O)c1cccc(C(=O)c2ccccc2)c1	0
2972	CC(=O)N(N)C(C)=O	0
2973	Nc1ccc2nc3ccccn3c2n1	1
2975	OCCN(CCO)c1ccc2ccccc2c1	1
2976	O=C(c1ccccc1)c1ccccc1	0
2978	O=CN(O)c1ccc(Oc2ccc(Cl)cc2)cc1	1
2980	COCCOCCOC	0
2981	Nc1ccc2c(n1)[nH]c1ccccc12	1
2983	Cc1cccc(N=Nc2c(O)ccc3ccccc23)c1C	0
2986	CNCC(=O)O	0
2987	Cn1/c(=N/N)sc2ccccc21	1
2988	Oc1cccc2c1ccc1c3ccccc3ccc21	1
2991	O=C/C=C/c1ccccc1Cl	1
2993	NC1CCCC(N)C1	0
2994	C1=Cc2cc3cccc4c5ccccc5c5ccc1c2c5c34	1
2995	CCCC(=O)C1c2cccc(O)c2C(=O)c2c(O)cccc21	1
2996	C=C(C)[C@@H]1CC=C(C)[C@@H](O)C1	0
2997	C=CCOC(=O)CC(C)C	0
3001	O=C(/C=C/c1ccc(F)cc1)c1ccccc1	0
3002	O=C(O)CCc1c[nH]c2ccccc12	0
3003	OCc1ccnc2ccccc12	0
3004	CN(C)C(=O)N(C)C=O	1
3005	Cn1cnc2c(NO)ncnc21	1
3006	O=C1OC(=O)c2ccccc21	0
3008	OCc1ccc2cccc3c2c1-c1ccccc1-3	0
3009	NC(=O)OCC1C(NC(=O)/C(=N\OCC(=O)O)c2csc(N)n2)C(=O)N1S(=O)(=O)O	0
3014	c1ccc2c(c1)ccc1[nH]c3ccc4ccccc4c3c12	1
3015	CCCCN	0
3017	c1ccc(COCC2CO2)cc1	1
3018	Nc1nc(-c2cccnc2)cs1	0
3019	O=C(Cc1ccccc1)OCc1ccccc1	0
3021	CC(=O)OCC(=O)NCCCOc1cccc(CN2CCCCC2)c1	0
3024	N[C@@H]1C[C@H]1c1ccccc1	0
3025	Cc1cccc2c1ccc1cc3ccccc3cc12	1
3027	FC(F)(F)c1cccc(CN2C3c4ccccc4-c4ccccc4C32)c1	1
3030	CN(C)CC/C=C1\c2ccccc2COc2ccccc21	0
3031	C[C@H](CCc1ccccc1)NC[C@@H](O)c1ccc(O)c(C(N)=O)c1	0
3033	CC(=O)OCc1cccc([N+](=O)[O-])c1	0
3035	C=CCN	0
3036	CCc1cc2c(c3ccc4ccccc4c13)CCC2=O	1
3037	COc1cc2c(cc1OC)-c1c3c(cc4c1C(C2)N(C)CC4)OCO3	1
3039	Oc1cccc2cccnc12	1
3041	C1=Cc2c3ccc4cccc5ccc(c6cccc1c26)c3c45	1
3042	Clc1ccc2ccc3cccc4ccc1c2c34	1
3043	CCC(CCC(C)=O)COC(=O)c1ccccc1C(=O)O	0
3044	CCN(CC)C(=O)c1cccc(C)c1	0
3046	Cc1ccc(C)c2c3c(ccc12)C(O)C(O)C1OC31	1
3047	Cc1ccc2cc3c(ccc4ccccc43)cc2c1	1
3049	Nc1ccc(N(c2ccc3ccccc3c2)c2ccc3ccccc3c2)cc1	0
3052	CCCCON(OC(C)=O)C(=O)c1ccccc1	1
3053	c1ccc2c(c1)ccc1cc3ccc4ccccc4c3nc12	1
3058	CCCCCCc1ccc(O)cc1O	0
3059	CC(N)C(=O)O	0
3060	Cc1c2ccccc2cc2c1ccc1ccccc12	1
3064	CCCCOC(=O)c1ccc(N)cc1	0
3067	N#CC(Cl)Cl	1
3068	CC(=O)OC(C(=O)c1ccccc1)c1ccccc1	0
3070	Oc1cc(O)c2cc(O)c(-c3cc(O)c(O)c(O)c3)[o+]c2c1	0
3071	Cc1cc2c(nc1NO)[nH]c1ccccc12	1
3072	O=C(OC[C@H]1CO1)c1cccc(C(=O)OC[C@H]2CO2)c1	1
3075	CC(C)OC(=O)C(C)(C)Oc1ccc(C(=O)c2ccc(Cl)cc2)cc1	0
3076	Clc1ccc(Cl)c(Cl)c1Cl	0
3079	COC(C)(C)CC(C)=O	0
3080	CC(/C=C(\C#N)c1ccc(Cl)c(Cl)c1)C(c1ccccc1)C(C#N)c1ccc(Cl)c(Cl)c1	1
3081	c1ccc(-c2ccccc2-c2ccccc2)cc1	0
3082	O=C(O)c1cccc(Cl)c1Cl	0
3083	N#CCc1ccc(Cl)cc1	0
3085	NN(Cc1ccccc1)Cc1ccccc1	0
3088	Oc1nc2ccccc2o1	0
3089	C=C(C)C(=O)OCCOCCOC(=O)C(=C)C	0
3092	NC(=S)Nc1cccc2ccccc12	1
3095	C=CCCCCCCCC	0
3096	Nc1ccc(Nc2c3ccccc3nc3ccccc23)cc1	1
3097	O=C(O)c1ccc(Cl)cc1	0
3103	O=C(O)C(Cl)=C(C(Cl)Cl)C(Cl)Cl	1
3104	COc1ccc(-c2noc(CC(=O)O)c2-c2ccc(OC)cc2)cc1	0
3107	Cc1c2c(cc3ccccc13)-c1ccccc1[C@@H]1N[C@H]21	1
3108	OCCN1CC1	1
3109	Nc1ccc(N)c([N+](=O)[O-])c1	1
3111	Cc1cccc2ncccc12	1
3113	c1ccc(OC[C@H]2CO2)cc1	1
3115	CCN1CCOCC1	1
3116	COC1=CC(=O)c2c(nc(C)c3c4c[nH]ccc-4nc23)C1=O	1
3117	O=C1NC(=O)c2ccccc21	0
3118	O=C(NCO)c1ccc(Cl)cc1	0
3119	Cc1cc2c(c3ccc4c(c13)C=CC(O)C4O)CCC2	1
3121	COC(=O)C1=C(c2ccccc2)C(C)OC1=O	0
3123	Nc1ccc(-c2ccc(Cl)cc2)cc1	1
3124	CC(=O)OCc1c2ccccc2c2ccc3cccc4ccc1c2c43	1
3125	CN(C)C(=N)N(C)C	0
3127	O=C1c2ccc3nc(-c4ccccc4)sc3c2C(=O)c2ccc3nc(-c4ccccc4)sc3c21	0
3129	Oc1ccc2ccccc2c1N=Nc1ccc(N=Nc2ccccc2)cc1	1
3130	O=c1ccn(C2CC(O)C(CO)O2)c(=O)[nH]1	0
3131	Nc1cc(CCO)c(N)c([N+](=O)[O-])c1	1
3132	Cc1ccccc1C(N)=O	0
3133	O=C(O)c1c[n+]([O-])c2ccccc2[n+]1[O-]	1
3134	COC(=O)C1=C(C)C(C(C)C)OC1=O	1
3135	CC(=O)CC(C)(C)O	0
3137	Cc1c2c(c(C)c3ccccc13)-c1cccc3cccc-2c13	1
3143	Cc1cc(C(=O)O)c2ncccc2c1	0
3144	CCCCCCCCCCCCCCCCCCOC(=O)CCCCCCCCCCCCCCC	0
3145	OCCN(CCO)CCO	0
3150	OC[C@H]1CC[C@@H](n2cnc3c(O)ncnc32)O1	1
3151	N#CCCC(=O)/C=C/c1ccc(C(=O)O)cc1	0
3152	Cc1cc2ccccc2c2ccc3c(c12)CCC3=O	1
3155	C=C(C)C(=O)OC(C)C	0
3156	O=C(O)c1ccc(O)cc1O	0
3157	Nc1ccc(F)cc1	1
3158	CCOCCOC(C)=O	1
3160	Nn1c2ccccc2c2cnccc21	1
3161	C1CC2(CCO1)CO2	1
3162	Nc1nc(-c2ccccc2)cs1	1
3164	C=CCOc1ccccc1OCC(O)CNC(C)C	0
3165	O=c1c(-c2ccc(O)cc2)coc2cc(O)ccc12	0
3166	ClC(Cl)C(Cl)Cl	0
3167	CCCOc1ccc(N)cc1N	1
3168	Cc1ccccc1[N+](=O)[O-]	0
3169	Nc1ccc(Cl)cc1	1
3170	COc1ccc(CN(CCN(C)C)c2ccccn2)cc1	0
3171	Cc1cc2ccccc2c2cc3c(cc12)C=CC(O)C3O	1
3172	CC(=O)NO	1
3174	C1=Cc2cc3cccc4ccc5ccc1c2c5c43	1
3175	COc1c2ccc(O)cc2nc2occc12	0
3178	Cc1c(-c2ccccc2)oc2c(C(=O)OCCN3CCCCC3)cccc2c1=O	0
3180	Cc1ccc(NO)cc1C	1
3181	Cc1cc(C)c2ccc3ccccc3c2c1	1
3183	N#C/C(N)=C(\N)C#N	0
3185	O=C(O)/C=C/c1c[nH]cn1	0
3186	O=c1[nH]c(=O)n(C2CC(O)C(CO)O2)cc1Br	0
3188	CC(=O)Nc1ccc(C(=O)[C@@H]2O[C@H]2c2ccccc2)cc1	1
3189	C1CC[C@H]2CCCC[C@@H]2C1	0
3190	Cc1ccc2c(ccc3c4ccccc4ccc23)c1	1
3194	Nc1cc(Cl)cc(Cl)c1O	0
3195	Oc1ccc2ccc3c4c(ccc3c2c1)[C@@H](O)[C@H](O)C=C4	1
3198	Clc1nncc2cnccc12	0
3200	Nc1cccc2cc3ccccc3cc12	1
3203	CC(=O)[C@@H](C)O	0
3205	O=C(O)c1cccc(C(=O)O)c1	0
3207	c1ccc(Nc2ccc(Nc3ccccc3)cc2)cc1	1
3208	COc1c2cc3c(cc2nc2occc12)OCO3	1
3209	C1=Cc2c3ccccc3cc3cccc1c23	1
3210	CCCCC(=O)n1ncc(Cl)c(Cl)c1=O	0
3213	COc1cc(N)c(C)cc1N	0
3214	NC(=O)c1ncn([C@@H]2O[C@H](CO)[C@@H](O)[C@H]2O)n1	0
3215	CC(=O)Nc1cccc(C)c1	0
3216	COc1nncc2cnccc12	0
3217	Cn1cnc2c(N)ncnc21	1
3218	Cc1nc2ccc(N(C)C)c(C)c2nc1C	1
3220	CCCc1cc2ccccc2c2ccc3c(c12)C1OC1C(O)C3O	0
3221	O=[N+]([O-])c1ccccc1CCO	1
3222	Cc1ccc(/C(=C\CN2CCCC2)c2ccccn2)cc1	0
3223	CC(C)C(=O)Nc1snc2cc(Cl)ccc12	0
3224	C[C@H]1CN1	1
3225	Oc1ccnc2ccccc12	0
3229	CC(=O)Nc1snc2c(Cl)cc(Cl)cc12	0
3230	Oc1cccc2ccc3[nH]c4ccc5ccccc5c4c3c12	0
3231	C=C1CC[C@H](O)C/C1=C/C=C1/CCC[C@]2(C)[C@@H]1CC[C@H]2[C@H](C)CCCC(C)C	0
3232	CCOCCOCC	1
3233	O=C(/C=C/c1ccc([N+](=O)[O-])o1)N/N=C/c1ccc([N+](=O)[O-])o1	1
3234	CCCCCC(O)/C=C/C=O	0
3236	CCOc1ccc(NO)cc1	1
3238	CC1(C)[C@H]2CC[C@]1(C)C(=O)C2	0
3239	O=C(OC[C@H]1CO1)[C@H]1CCCC[C@@H]1C(=O)OC[C@H]1CO1	1
3240	O=C1C(=O)c2cccc3cccc1c23	1
3242	c1ccc2nc3ccccc3cc2c1	1
3243	OC1c2ccccc2-c2ccc3ccccc3c2C1O	0
3247	OCNc1ncnc2c1ncn2C1OC(CO)C(O)C1O	1
3248	CNC[C@@H](O)c1cccc(O)c1	0
3251	COc1ccc2[nH]c(N)nc2c1	0
3252	CCC1C(c2ccc(O)cc2)=C(C)c2cc(O)ccc21	0
3254	COc1cc(O[C@@H]2O[C@H](CO)[C@@H](O)[C@H](O)[C@H]2O)c2c(=O)c3c(O)ccc(O)c3oc2c1	1
3257	CCOC(=O)C[n+]1csc2ccccc21	0
3259	CCOC(=O)OCC	0
3260	NCCc1c[nH]c2ccc(O)cc12	0
3261	CN1[C@H]2C[C@@H](OC(=O)[C@@H](CO)c3ccccc3)C[C@@H]1[C@@H]1O[C@@H]12	0
3266	O=C(O)C(=O)Nc1cccc(-c2nn[nH]n2)c1	0
3267	O=c1c2c(O)cccc2oc2c3c(cc(O)c12)OC1OCCC31	0
3269	C1=Cc2c3ccc4ccccc4c3cc3cccc1c23	1
3271	c1ccc([C@H]2CO2)cc1	1
3272	CN(C)CCCNc1c2ccccc2nc2ccccc12	1
3275	[O-][n+]1cccc2ccccc21	0
3276	C1=Cc2c3ccccc3cc3cc4ccccc4c1c23	1
3278	CC(C)(O)C1Cc2cc3ccc(=O)oc3cc2O1	1
3280	CCCCCCCCCCCC(=O)N(CCO)CCO	0
3281	Fc1cc(F)c2ncccc2c1	1
3282	N=C(N)c1cc2ccc(Br)cc2[nH]1	0
3283	CCNc1cccc(O)c1	1
3284	Cc1cc2c(c3ccc4ccccc4c13)CC[C@H]2C	1
3287	CC[C@@]12O[C@]1(C(=O)OC)C(=O)N[C@]2(C)O	1
3289	Oc1ccc2ccccc2n1	0
3290	Nc1ccc2c(c1)CN1C(=O)c3ccccc3C1=N2	1
3291	Cc1ccc(N)c(O)c1	1
3292	Nc1[nH]cnc2ncnc1-2	1
3293	Cc1ccc(N)c(N)c1	1
3294	c1ccc2c(c1)-c1cc3ccc4ccccc4c3cc1[C@H]1O[C@@H]21	1
3295	C=CC(=O)OCCCCOC(=O)C=C	0
3297	C=C[C@@H](O)c1ccc2c(c1)OCO2	0
3299	CC(=O)ON(C(C)=O)c1ccccc1C	0
3302	COc1ccc2cc1Oc1ccc(cc1)C[C@H]1c3c(cc4c(c3Oc3cc5c(cc3OC)CCN(C)[C@@H]5C2)OCO4)CCN1C	1
3303	NC(=O)NCC(=O)O	0
3304	CNCCO	0
3307	C/C=C\c1ccc(O)c(OC)c1	0
3308	CCN(N)CC	0
3309	O=C(O)C1OC(Oc2ccc3cc4ccc5cccc6ccc(c3c2)c4c56)C(O)C(O)C1O	0
3310	O=S1(=O)CCCCO1	1
3311	CC1(c2ccccc2)/C(=N/c2ccccc2)c2ccccc2N1O	0
3314	CC(=O)O[C@H]1C[C@H](C)O[C@@H](C)O1	1
3315	O=C1C=CC(=C(Cl)Cl)O1	1
3316	CC(C)NCC(O)c1ccc(O)c(O)c1	0
3318	ClC(Cl)=Cc1c(Cl)c(Cl)c(Cl)c(Cl)c1Cl	0
3320	c1cc2ccc3cc4c(c5ccc(c1)c2c35)CC[C@H]1O[C@@H]41	1
3321	COC1OC(=O)C(Cl)=C1C(Cl)Cl	1
3324	ONc1[nH]cnc2ncnc1-2	1
3325	CCOC(=O)c1ccccc1C(=O)OCC	0
3327	c1ccc2c(c1)cc1ccc3cccc4ncc2c1c34	1
3328	Nc1nc(N)nc(Cl)n1	0
3329	Nc1cccc2ccccc12	1
3332	COC1=C(OC)C(=O)C(C)=CC1=O	0
3333	Nc1c2ccccc2nc2ccc(Br)cc12	1
3336	O=[N+]([O-])C1CCCC1	1
3337	Cc1cccc2c1ccc1cc(C(C)C)ccc12	0
3338	CNC(=O)ON(C(C)=O)C(=O)NC	1
3341	CCCCCCCCCCCCCO	0
3342	NNc1nncc2ccncc12	1
3343	CC(C)COC(=O)Cc1ccccc1	0
3347	O=C1CCC(=O)N1c1ccc(Cl)c(Cl)c1	0
3349	Clc1cccnc1Cl	1
3351	Cc1cc(O)c2c(c1)C(=O)c1cc(O)cc(O)c1C2=O	1
3352	COc1ccc2c(OC)c3ccoc3nc2c1	1
3354	COCCOCCO	0
3355	Nc1cc2ccccc2cc1N	1
3360	OC[C@H]1CO1	1
3361	NC(=O)c1ccccc1[N+](=O)[O-]	1
3366	Oc1c(Cl)cc(Cl)c(Cl)c1Cc1c(O)c(Cl)cc(Cl)c1Cl	0
3367	OC1C=Cc2c(ccc3ccccc23)C1O	1
3368	Clc1c2ccccc2cc2c1ccc1ccccc12	1
3370	CC(/C=C(/C#N)c1ccc(Br)cc1)C(c1ccccc1)C(C#N)c1ccc(Br)cc1	0
3371	Cn1c([N+](=O)[O-])nc2ccccc21	1
3377	CC(C)C(=O)Nc1snc2ccccc12	0
3378	CC(=O)OCc1ccccc1[N+](=O)[O-]	0
3379	CN(C)N=Nc1ccccc1	1
3381	O=C(c1ccccc1)C1OC1c1ccc(-c2ccccc2)cc1	0
3385	NC(Cc1ccc(O)cc1)C(=O)O	0
3388	CC(=O)CC(=O)Nc1ccc(O)cc1	0
3389	O=C1c2ccccc2-c2ccc3ccc4ccccc4c3c21	0
3391	CC(=O)N1CNC(=O)N(C(C)=O)C1=O	0
3394	O=C1CN=C(c2ccccc2)c2cc(Cl)ccc2N1	0
3395	C=CCCCCCCCCCCCCC	0
3396	Cc1cccc2cccc([N+](=O)[O-])c12	1
3397	NC(=S)NNC(N)=S	0
3398	ONc1ccc(N=Nc2ccccc2)cc1	1
3399	CC(C)(C)CCCCCC(=O)OC[C@H]1CO1	1
3400	Nc1nc(O)c2[nH]nnc2n1	0
3401	CCCCOc1ccc(N=Nc2ccc(N(CC)CC)cc2)cn1	1
3402	CCCC(=O)Nc1snc2cc(Cl)ccc12	0
3405	O=C(O)c1cc(O)c2c(c1)C(=O)c1cccc(O)c1C2=O	1
3406	CCCCCC	0
3409	OCC(Cl)Cl	1
3410	CCc1c2c(cc3ccccc13)-c1ccccc1C1NC21	1
3411	Cc1cc2nc3ccc(N(C)C)cc3[s+]c2cc1N	1
3413	CC1=CC(=O)CC(C)(C)C1	0
3414	N[C@@H](CCC(=O)O)C(=O)O	0
3416	CC(=O)OCc1cocc2c(C=O)ccc1-2	1
3418	Cc1ccccc1-c1nc2ccccc2o1	0
3419	COc1ccc2c3c1O[C@@H]1[C@@H](O)C=C[C@H]4[C@@H](C2)N(C)CC[C@]314	0
[truncated: 1,802 more rows]
