# Supplementary material for: Toward Quantum-Informed Atom Pairs
Source: ACS Omega. 2024 Jan 26;9(5):5966–71. doi: 10.1021/acsomega.3c09744 (PMC10851243; doi:10.1021/acsomega.3c09744)
Supplement: Supplementary file 1 — ao3c09744_si_001.zip [file ao3c09744_si_001.zip › bbbp.csv.txt]

	smiles	target
0	[Cl].CC(C)NCC(O)COc1cccc2ccccc12	1
3	C1CCN(CC1)Cc1cccc(c1)OCCCNC(=O)C	1
9	NC(N)=NC(=O)c1nc(Cl)c(N)nc1N	1
14	CCC(=O)C(CC(C)N(C)C)(c1ccccc1)c2ccccc2	1
15	CCN1N=NN(CCN2CCC(CC2)(COC)N(C(=O)CC)c3ccccc3)C1=O	1
17	CN1C2CCC1CC(C2)OC(=O)[C@H](CO)c3ccccc3	1
19	Nc1nnc(c(N)n1)c2cccc(Cl)c2Cl	1
20	CCCC(C)C	1
21	C[C@H](N)Cc1ccccc1	1
23	CC(C)(C)NCC(O)COc1cccc2C[C@@H](O)[C@@H](O)Cc12	1
24	CCC(=O)N(c1ccccc1)C2(CCN(CCc3sccc3)CC2)COC	1
27	CN1CCN(CC1)C2=C3C=CC=CC3=Nc4ccc(Cl)cc4N2	1
30	CCCC(C)C1(CC)C(=O)NC(=O)NC1=O	1
32	c1ccc(C(NCCCOc2cc(CN3CCCCC3)ccc2)=O)cc1	1
34	CCC(=O)N(C1CCN(CC1)CCc2ccccc2)c3ccccc3	1
35	CCOC(=O)c1cncn1C(C)c2ccccc2	1
36	CN(C)c1cc(C2=NC(N)=NN2)ccn1	0
39	O=C(C)Nc1cc(c2csc(N=C(N)N)n2)ccc1	0
40	CN1[C@H]2CCC[C@@H]1CC(C2)NC(=O)c3nn(C)c4ccccc34	1
42	c1ccc(cc1)c1csc(n1)N=C(N)N	1
43	CC(N)COc1c(C)cccc1C	1
44	CCC(=O)O[C@@](Cc1ccccc1)([C@H](C)CN(C)C)c2ccccc2	1
48	n(ccc1)c(c1)CCN(C)C	1
50	COc1ccc2nccc([C@H](O)[C@H]3C[C@@H]4CCN3C[C@@H]4C=C)c2c1	1
51	c1(ccccc1)CC	1
52	c1ccc(cc1N)c1csc(n1)N=C(N)N	1
54	c1(c(cc(NC(CCC)=O)cc1)C(C)=O)OCC(CNC(C)C)O	1
58	n(ccc1)c(c1)CCNC	1
60	[Cl-].CN[C@H]1CC[C@@H](c2ccc(Cl)c(Cl)c2)c3ccccc13.[H+]	1
62	C1CCCCC1	1
64	CCC(NC(=O)c1c(c(nc2c1cccc2)c1ccccc1)C)c1ccccc1	1
67	CNCCCC12CCC(c3ccccc13)c4ccccc24	1
68	N1(Cc2cc(OCCCNc3nccs3)ccc2)CCCCC1	1
71	C1=CC=C2C(=C1)C3C(O3)C4=CC=CC=C4N2C(=O)N	1
72	C1CCCCC1	1
73	Cc1csc(n1)N=C(N)N	1
74	CCCN(CCc1c2c(c(cc1)O)NC(=O)C2)CCC	1
75	Clc1cc2c(Oc3ccccc3C3CN(CC32)C)cc1	1
78	N1(Cc2cc(OCCCNc3oc4ccccc4n3)ccc2)CCCCC1	1
80	[O-][N+](C1=CC=NC1NCCSCc2ccccn2)=O	1
82	c1cccn2c1nc(c2)CCN	0
84	CCCN(CCc1c2c(ccc1)NC(=O)C2)CCC	1
85	Clc1cc2c(Oc3ccccc3C3CNCC32)cc1	1
86	CN(CCC=C1c2ccccc2CCc2ccccc12)C	1
88	N1(Cc2cccc(OCCCNc3ccccn3)c2)CCCCC1	1
91	c12c3c(C(NC(C)=O)CCc2cc(c(c1OC)OC)OC)cc(=O)c(cc3)OC	1
92	C1CCN(CC1)Cc1cc(OCCCO)ccc1	1
94	CCN(CC)C(=O)Nc1ccc(OCC(O)CNC(C)(C)C)c(c1)C(C)=O	1
96	CN1C(=O)c2c(cccc2Cl)n2cnc(c2C1)c1noc(n1)C(C)C	1
98	NC(CC=C)c1ccccc1c2noc3c2cccc3	1
99	OC1C(N2CCC1)=NC(C)=C(CCN3CCC(CC3)c4c5ccc(F)cc5on4)C2=O	1
100	CC(=O)Nc1ccc(O)cc1	1
101	CC(=O)Oc1ccccc1C(O)=O	0
102	O=C1N=CN=C2NNC=C12	0
103	CCCCC[C@H](O)/C=C/[C@H]1[C@H](O)CC(=O)[C@@H]1CCCCCCC(O)=O	0
104	CN1C(=O)N(C)c2nc[nH]c2C1=O.CN3C(=O)N(C)c4nc[nH]c4C3=O.NCCN	0
110	OC1N=C(c2ccccc2)c3cc(Cl)ccc3NC1=O	1
114	CN1CCCC(C1)CN2c3ccccc3Sc4ccccc24	1
115	NC1=NC(=O)C(O1)c2ccccc2	1
116	C[C@@H]1[C@H]2Cc3ccc(O)cc3[C@]1(C)CCN2CC=C(C)C	1
118	COc1cc(cc(OC)c1O)[C@H]2[C@@H]3C(COC3=O)[C@H](O[C@@H]4O[C@@H]5CO[C@@H](C)O[C@H]5[C@H](O)[C@H]4O)c6cc7OCOc7cc26	0
122	NCC1(CCCCC1)CC(O)=O	1
124	CCN1C=C(C(O)=O)C(=O)c2ccc(C)nc12	0
126	COc1ccc(CCN2CCC(CC2)Nc3nc4ccccc4n3Cc5ccc(F)cc5)cc1	0
127	CN1C2CCC1CC(C2)OC(=O)C(CO)c3ccccc3	0
132	CC(C)(C)NCC(O)COc1cccc2NC(=O)CCc12	0
137	CN1CCN(CC1)C2=Nc3ccccc3Cc4ccccc24	1
139	CCOC(=O)C1(CCN(C)CC1)c2ccccc2	1
140	C1CCN(CC1)C2(CCCCC2)c3ccccc3	1
141	NNCCc1ccccc1.O[S](O)(=O)=O	1
142	CCC1(C(=O)NC(=O)NC1=O)c2ccccc2	1
143	NC(=O)OCCCc1ccccc1	1
144	CNC(=O)Oc1ccc2N(C)[C@H]3N(C)CC[C@@]3(C)c2c1	1
145	NCC(O)c1ccc(O)c(O)c1	0
148	OC[C@H]1O[C@H](C[C@@H]1O)n2cnc3[C@H](O)CN=CNc23	1
155	CCOC(=O)C(C)(C)Oc1ccc(Cl)cc1	0
156	CC(C)(Oc1ccc(Cl)cc1)C(O)=O	0
157	Clc1ccccc1C(n2ccnc2)(c3ccccc3)c4ccccc4	0
162	OCCN1CCN(CC\C=C/2c3ccccc3COc4ccc(Cl)cc24)CC1	1
163	NC(=O)C1(CCN(CCCC(=O)c2ccc(F)cc2)CC1)N3CCCCC3	1
164	Clc1ccc2N(CC3CC3)C(=O)CN=C(c4ccccc4)c2c1	1
166	CCC1(C(=O)NCNC1=O)c2ccccc2	1
167	CCN(CC)CCOC(=O)c1ccc(N)cc1	1
168	OC(CCN1CCCC1)(C2CCCCC2)c3ccccc3	1
169	CN(C)CCCN1c2ccccc2Sc3ccccc13	1
170	CC(C)NCC(O)COc1cccc2[nH]ccc12	1
172	CC[C@H](C)C(=O)O[C@H]1C[C@H](O)C=C2C=C[C@H](C)[C@H](CC[C@@H](O)C[C@@H](O)CC(O)=O)[C@@H]12	0
173	O=C1CN(CC2N1CCc3ccccc23)C(=O)C4CCCCC4	1
174	COc1cc(Cc2cnc(N)nc2N)cc(OC)c1OC	1
175	COc1cc(NCc2ccc3nc(N)nc(N)c3c2C)cc(OC)c1OC	0
176	NC(CO)(CO)CO	0
178	NC(N)=O	1
179	O=C1Oc2ccccc2C=C1	0
182	OC1=C(CC2=C(O)Oc3ccccc3C2=O)C(=O)c4ccccc4O1	0
183	CCN(CC)CCOC(=O)C1(CCCCC1)C2CCCCC2	0
184	CC\C(c1ccc(O)cc1)=C(\CC)c2ccc(O)cc2	0
188	CC(CN1c2ccccc2Sc3ccccc13)N(C)C	1
190	CC(C)c1cccc(C(C)C)c1O	1
191	CNCCCC1c2ccccc2C=Cc3ccccc13	1
192	O=C1C=CNN=C1	1
194	CO[C@H]1[C@@H](C[C@@H]2CN3CCc4c([nH]c5cc(OC)ccc45)[C@H]3C[C@@H]2[C@@H]1C(=O)OC)OC(=O)\C=C\c6cc(OC)c(OC)c(OC)c6	1
195	CO[C@H]1[C@@H](C[C@@H]2CN3CCc4c([nH]c5cc(OC)ccc45)[C@H]3C[C@@H]2[C@@H]1C(=O)OC)OC(=O)c6cc(OC)c(OC)c(OC)c6	1
196	CCCC(C)C1(CC=C)C(=O)NC(=O)NC1=O	1
198	OC1=C(C2CCC(CC2)c3ccc(Cl)cc3)C(=O)C(=O)c4ccccc14	0
199	OC(=O)CCCCCCCC(O)=O	0
201	CCC(C)C(N)C1=NC(CS1)C(=O)N[C@@H](CC(C)C)C(=O)N[C@H](CCC(O)=O)C(=O)N[C@@H]([C@@H](C)CC)C(=O)NCCCC[C@@H]2NC(=O)[C@H](CC(N)=O)NC(=O)[C@@H](CC(O)=O)NC(=O)[C@H](Cc3[nH]cnc3)NC(=O)[C@@H](Cc4ccccc4)NC(=O)[C@@H](NC(=O)[C@@H](CCCN)NC2=O)[C@@H](C)CC	0
206	NCCc1ccc(O)c(O)c1	0
209	[Cl].CCCCOc1ccc(cc1)C(=O)CCN2CCCCC2	0
211	CC(C)[C@H](NC(=O)[C@H](Cc1ccccc1)NC(=O)CNC(=O)[C@@H](C)NC(=O)[C@@H](N)Cc2ccc(O)cc2)C(N)=O	0
212	CN[C@@H](C)[C@H](O)c1ccccc1	0
213	CNC[C@H](O)c1ccc(O)c(O)c1	0
216	Nc1c2CCCCc2nc3ccccc13	1
217	CN1C(=O)C(O)N=C(c2ccccc2)c3cc(Cl)ccc13	1
218	COc1cc2CCN3CC(CC(C)C)C(=O)CC3c2cc1OC	1
220	COC1=CC=C2[C@H]3Cc4ccc(OC)c5O[C@@H]1[C@]2(CCN3C)c45	1
224	[Cl-].N[C@@H]1C[C@H]1c2ccccc2.[H+]	1
226	C[S](=O)(=O)OCCCCO[S](C)(=O)=O	1
228	CCN(CC)CCCC(C)Nc1ccnc2cc(Cl)ccc12	1
229	O.COC1CN(CCCOc2ccc(F)cc2)CCC1NC(=O)c3cc(Cl)c(N)cc3OC	1
230	Nc1nc(Cl)nc2n(cnc12)[C@H]3C[C@H](O)[C@@H](CO)O3	1
233	CCC(=C)C(=O)c1ccc(OCC(O)=O)c(Cl)c1Cl	0
235	CC(Cc1ccc(O)cc1)NCC(O)c2cc(O)cc(O)c2	0
236	OC[C@H]1O[C@H](C[C@@H]1O)N2C=C(F)C(=O)NC2=O	0
238	FC1=CNC(=O)NC1=O	0
240	NC1=NC(=O)c2ncn(COC(CO)CO)c2N1	0
245	OC(CCN1CCCCC1)(C2CCCCC2)c3ccccc3	1
246	COc1cc(cc(OC)c1OC)C(=O)N2CCOCC2	1
247	CC(CN(C)C)CN1c2ccccc2CCc3ccccc13	1
248	CCCCNC(=O)OCC(C)(CCC)COC(N)=O	1
249	OCC1OC(C(O)C1O)N2C=CC(=O)NC2=O	1
250	CCCC(CCC)C(O)=O	1
251	CN(C)C/C=C(/c1ccc(Br)cc1)c2cccnc2	1
253	COC1=CC=C2C(=CC1=O)[C@H](CCc3cc(OC)c(OC)c(OC)c23)NC(C)=O	0
254	OC(COc1ccc2OC(=CC(=O)c2c1)C(O)=O)COc3cccc4OC(=CC(=O)c34)C(O)=O	0
255	NC1CONC1=O	1
256	NC(=O)NO	1
258	NC(N)=N\N=C\c1c(Cl)cccc1Cl	0
259	NC(N)=NCCN1CCCCCCC1	0
260	CN1C2CCC1CC(C2)OC(=O)C(O)c3ccccc3	0
261	NNc1nncc2ccccc12	0
265	CC(C)Cc1ccc(cc1)C(C)C(O)=O	0
268	NCCc1cn2c(n1)cccc2	0
269	CCCN(CCC)CCc1ccc(c2c1CC(N2)=C)O	1
270	c1(c2c(cc(F)cc2)on1)C1CCN(CCc2c(n3c([C@@H](CCC3)O)nc2C)=O)CC1	1
274	NCC1OC(OC2C(N)CC(N)C(OC3OC(CO)C(O)C(N)C3O)C2O)C(O)C(O)C1O	0
275	CC(C(O)=O)c1cccc(c1)C(=O)c2ccccc2	1
276	OC(=O)C1CCn2c1ccc2C(=O)c3ccccc3	0
277	C[C@H](N)[C@H](O)c1cccc(O)c1	0
278	NNC(=O)c1ccncc1	0
279	CC(C)NCC(O)c1ccc(O)c(O)c1	0
280	OC[C@H]1O[C@@H](OC2=C(Oc3cc(O)cc(O)c3C2=O)c4ccc(O)c(O)c4)[C@H](O)[C@@H](O)[C@@H]1O	0
282	CC(CCc1ccccc1)NCC(O)c2ccc(O)c(c2)C(N)=O	0
283	N[C@@H](Cc1ccc(O)c(O)c1)C(O)=O	0
284	OCC(O)C(O)C(O)C(O)CO	0
286	Cc1ccc(Cl)c(Nc2ccccc2C(O)=O)c1Cl	0
287	Cc1cccc(Nc2ccccc2C(O)=O)c1C	0
289	Clc1cccc(Cl)c1NC2=NCCN2	1
290	OC[C@@H]1CC[C@@H](O1)n2cnc3C(=O)N=CNc23	0
291	COCCc1ccc(OCC(O)CNC(C)C)cc1	1
292	Cc1ncc(n1CCO)[N+]([O-])=O	1
295	Clc1ccc(cc1)C(=O)NCCN2CCOCC2	1
297	NC(=O)c1cnccn1	1
299	CCc1nc(N)nc(N)c1c2ccc(Cl)cc2	1
300	COc1ccc2nccc([C@@H](O)[C@@H]3C[C@H]4CCN3C[C@@H]4C=C)c2c1	0
303	COc1ccc(CN(CCN(C)C)c2ccccn2)cc1	0
304	C1CN2CCC1C(C2)CN3c4ccccc4Sc5ccccc35	0
307	CN(Cc1cnc2nc(N)nc(N)c2n1)c3ccc(cc3)C(=O)N[C@@H](CCC(O)=O)C(O)=O	0
310	[Cl-].[Cl-].[Cl-].COc1cccnc1CCCCNC2=NC=C(Cc3ccc(C)nc3)C(=O)N2.[H+].[H+].[H+]	0
311	CC(C)c1onc(n1)c2ncn3c2CN(C)C(=O)c4c(Cl)cccc34	1
313	CN1CCN2C(C1)c3ccccc3Cc4ccccc24	1
315	CC(C)[C@H](NC(=O)N(C)Cc1csc(n1)C(C)C)C(=O)N[C@H](C[C@H](O)[C@H](Cc2ccccc2)NC(=O)OCc3scnc3)Cc4ccccc4	0
319	CC(C)NCC(O)c1ccc(N[S](C)(=O)=O)cc1	1
320	CC1=CN([C@@H]2O[C@H](CO)C=C2)C(=O)NC1=O	1
327	CCOC(=O)C(C1=C(O)Oc2ccccc2C1=O)C3=C(O)Oc4ccccc4C3=O	0
328	OCc1cccnc1	0
330	NCC(O)c1cccc(O)c1	0
331	CC(CCc1ccccc1)NC(C)C(O)c2ccc(O)cc2	0
333	OC(=O)CCc1oc(c2ccccc2)c(n1)c3ccccc3	0
334	CN1CCN2C(C1)c3ccccc3Cc4cccnc24	1
335	Cc1ccnc2N(C3CC3)c4ncccc4C(=O)Nc12	1
337	c1c2c(cc(c1)Cl)[C@@H]1[C@H](c3ccccc3O2)CNC1	1
339	c1ccc(c(c1)[C@H](CC=C)N)c1c2c(on1)cccc2	1
341	c1c2c(cc(c1)Cl)[C@@H]1[C@H](c3ccccc3O2)CN(C1)C	1
344	CC/C(c1ccccc1)=C(c2ccccc2)/c3ccc(OCCN(C)C)cc3	1
347	NC1=NC(=O)N(C=C1)[C@H]2CC[C@@H](CO)O2	1
350	[Ca++].NC1=NC(=O)C2=C(NCC(CNc3ccc(cc3)C(=O)N[C@@H](CCC([O-])=O)C([O-])=O)N2C=O)N1	1
352	COc1ccc(Cc2nccc3cc(OC)c(OC)cc23)cc1OC	0
354	CCOc1ccc(NC(C)=O)cc1	0
355	Nc1ccc(N=Nc2ccccc2)c(N)n1	0
356	CN(C)CCC(c1ccccc1)c2ccccn2	0
359	CCCCC1C(=O)N(N(C1=O)c2ccccc2)c3ccccc3	0
361	CC1=C(CCN2CCC(CC2)c3noc4cc(F)ccc34)C(=O)N5CCCCC5=N1	1
362	CN1CC[C@]2(C)[C@H]1N(C)c3ccc(OC(=O)Nc4ccccc4)cc23	1
363	Cc1ccc(CC2=CN=C(NCCCCc3ncc(Br)cc3C)NC2=O)cn1	0
366	NC1=C(F)C=NC(=O)N1	1
367	NC(N)=NCC1COC2(CCCCC2)O1	0
371	COc1cc(cc(OC)c1O)[C@H]2[C@@H]3[C@H](COC3=O)[C@H](OC4OC5COC(OC5C(O)C4O)c6sccc6)c7cc8OCOc8cc27	1
379	CC(C)NCC(O)COc1cccc2ccccc12	0
382	NC(=O)c1ncn(n1)[C@@H]2O[C@H](CO)[C@@H](O)[C@H]2O	0
384	OC(=O)\C=C/C(O)=O.OC(=O)\C=C/C(O)=O.C1CCN(CC1)Cc2cccc(OCCCNc3sc4ccccc4n3)c2	1
388	CC(C)CO	1
389	CCC(C)(C)C	1
390	Nc1ncnc2n(cnc12)C3OC(CO)C(O)C3O	1
394	S=C(NC1CCCCC1)N2CCC(CC2)c3[nH]cnc3	1
396	OC(=O)c1ccccc1O	0
397	CN1[C@@H]2CC(C[C@H]1[C@@H]3O[C@H]23)OC(=O)[C@H](CO)c4ccccc4	0
405	CCCC(C)CC	1
406	CCC(C)CC	1
408	CN(C)C1=C(C)N(C)N(c2ccccc2)C1=O	1
409	CC(C)NCC(O)COc1ccc(CC(N)=O)cc1	0
410	c1ccccc1	1
415	CN1C(CNC(=O)c2cscc2)CN=C(c3ccccc3F)c4ccccc14	1
417	c1(cc(c(cc1)Cl)Cl)CC(N1CCCC[C@H]1CN1CCCC1)=O	1
418	c1(cc(c(cc1)Cl)Cl)CC(N1[C@@H](c2c(CC1)cccc2)CN1CCCC1)=O	1
420	c1(ccc(c(c1)Cl)Cl)CC(N1[C@@H](c2c(CC1)scc2)CN1CCCC1)=O	1
421	CN1C(=O)N(C)c2nc[nH]c2C1=O	0
426	Nc1nc(N)c2nc(c3ccccc3)c(N)nc2n1	0
428	CC(C)[C@@H]1NC(=O)[C@H](C)OC(=O)C(NC(=O)[C@H](OC(=O)[C@@H](NC(=O)[C@H](C)OC(=O)[C@H](NC(=O)[C@H](OC(=O)[C@@H](NC(=O)[C@H](C)OC(=O)[C@H](NC(=O)[C@H](OC1=O)C(C)C)C(C)C)C(C)C)C(C)C)C(C)C)C(C)C)C(C)C)C(C)C	0
430	CC(=O)CC(c1ccccc1)C2=C(O)Oc3ccccc3C2=O	0
431	CCC(C)=O	1
432	C1CC1	1
433	N1(c2c(CCc3c1cccc3)cccc2)CCCN	1
435	CCOCC	1
436	C=COC=C	1
438	c1(ccc(c(c1)Cl)Cl)CC(N1[C@@H](c2c(CC1)[nH]cn2)CN1CCCC1)=O	0
441	OC(=O)COCCN1CCN(CC1)C(c2ccccc2)c3ccc(Cl)cc3	0
443	c1cn(CCO)c(CC)c(O)c1=O	0
444	c1cn(CCCCO)c(CC)c(O)c1=O	0
445	COC(=O)[C@H]1[C@@H](O)CC[C@H]2CN3CCc4c([nH]c5ccccc45)[C@@H]3C[C@H]12	0
450	C=CCC1(CC=C)C(=O)NC(=O)NC1=O	1
451	[Cl-].NC12CC3CC(CC(C3)C1)C2.[H+]	1
452	CN(C)CCC=C1c2ccccc2CCc3ccccc13	1
453	CCC1(CCC(C)C)C(=O)NC(=O)NC1=O	1
454	CC(N)Cc1ccccc1	1
455	CCO	1
456	CCc1ccccc1	1
461	CCCCCCC	1
462	CCCCCC	1
463	CN1C=CC(=O)C(=C1C)O	1
464	CCN1C=CC(=O)C(=C1C)O	1
465	CCCCN1C=CC(=O)C(=C1C)O	1
466	CCCCCN1C=CC(=O)C(=C1C)O	1
467	c1cn(CCCCC)c(C)c(O)c1=O	1
468	c1cn(CCCO)c(C)c(O)c1=O	0
469	CCN1C=CC(=O)C(=C1CC)O	1
471	CN1N(C(=O)C=C1C)c2ccccc2	1
472	CN1CCc2cccc3c2[C@H]1Cc4ccc(O)c(O)c34	1
473	COC(=O)C1=CCCN(C)C1	1
474	Fc1ccc(cc1)C(=O)CCCN2CCN(CC2)c3ccccn3	1
475	[H+].[Cl-].CCN(CC)CCOC(=O)C(O)(c1ccccc1)c2ccccc2	1
477	CCOC(=O)c1ccc(N)cc1	1
478	CCN(CC)C(=O)C1CN2CCc3cc(OC)c(OC)cc3C2CC1OC(C)=O	1
479	CN1C2CCC1CC(C2)OC(c3ccccc3)c4ccccc4.O[S](O)(=O)=O	1
480	OC(CCN1CCCCC1)(C2CC3CC2C=C3)c4ccccc4	1
481	CN1C(=O)NC(=O)C(C)(C1=O)C2=CCCCC2	1
484	CCC#CC(C)C1(CC=C)C(=O)NC(=O)N(C)C1=O	1
486	CC1CCCC1	1
490	c1ccc([C@H](C[N@]2CC[C@H](C2)O)N(C(Cc2ccccc2N)=O)C)cc1	0
493	c1(cc(c(cc1)Cl)Cl)CC(N1[C@@H](CN2CCCC2)CN(CC1)C(=O)C)=O	1
494	c1(ccc(c(c1)Cl)Cl)CC(N1[C@@H](c2c(CC1)occ2)CN1CCCC1)=O	1
495	c1(ccc(c(c1)Cl)Cl)CC(N1[C@H](CN(CC1)C(=O)OC)CN1CCCC1)=O	1
496	Brc1ccc2NC(=O)CN=C(c3ccccn3)c2c1	1
498	CN(C)CCc1c[nH]c2ccc(O)cc12	1
500	OCCOC(=O)NCc1ccccc1	1
501	CCC(C)C1(CC)C(=O)NC(=O)NC1=O	1
503	CCCCCc1cc(O)c(C2C=C(C)CC[C@H]2C(C)=C)c(O)c1	1
504	CCC(C)C(CC)C(=O)NC(N)=O	1
505	NC(=O)N1c2ccccc2C=Cc3ccccc13	1
509	CCCCC	1
510	CCCO	1
511	CC(C)=O	1
512	c1(ccc(c(c1)Cl)Cl)CC(N1[C@H](CN(CC1)C(=O)OCC)CN1CCCC1)=O	1
513	c1(CC(N2[C@H](CN(CC2)C(=O)OCCC)CN2CCCC2)=O)cc(c(cc1)Cl)Cl	1
514	c1(ccc(c(c1)Cl)Cl)CC(N1[C@@H](c2c(CC1)occ2)C[N@@]1C[C@@H](CC1)O)=O	1
515	c1(ccc(c(c1)Cl)Cl)CC(=O)N1[C@H](CN(C(=O)C)CC1)C[N@@]1C[C@H](O)CC1	0
518	c1(CC(N2[C@H](CN(CC2)C(=O)C)C[N@]2CC[C@H](C2)O)=O)cc(cc(c1)F)F	0
519	c1(CC(N2[C@H](CN(CC2)C(=O)C)C[N@]2CC[C@H](C2)O)=O)cc(ccc1)OC	0
521	c1(CC(N2[C@H](CN(CC2)C(=O)C)C[N@]2CC[C@H](C2)O)=O)ccc(OC)cc1	0
525	OC(O)C(Cl)(Cl)Cl	1
526	CN=C1CN(O)C(=C2C=C(Cl)C=CC2=N1)c3ccccc3	1
529	Clc1ccc2OC(=O)Nc2c1	1
531	CN1C(=O)CC(=O)N(c2ccccc2)c3cc(Cl)ccc13	1
533	C1C(Nc2c1c(ccc2)CCN(CCC)CCC)=O	1
534	C1C(Nc2c1c(ccc2O)CCN(CCC)CCC)=O	1
535	OC(=O)CNC(=O)c1ccccc1O	1
539	CCCC(C)C1(CC)C(=O)NC(=S)NC1=O	0
540	Cc1ccccc1	1
542	c1(CC(N2[C@H](CN(CC2)C(=O)C)C[N@]2CC[C@H](O)C2)=O)cc(ccc1)N(=O)=O	0
543	c1(ccccc1)CC(N1[C@H](CN(CC1)C(=O)C)C[N@]1CC[C@H](C1)O)=O	0
546	CC(C)[C@@H](CN1CCCC1)N(C)C(=O)Cc2ccc(Cl)c(Cl)c2	1
547	c1(ccccc1)[C@H](CN1CCCC1)N(C(=O)Cc1ccc(c(c1)Cl)Cl)C	1
548	CN1C(=C(\O)Nc2cc(C)on2)/C(=O)c3ccccc3[S]1(=O)=O	0
549	Oc1ccc2C[C@@H]3[C@@H]4CCCC[C@]4(CCN3CC=C)c2c1	1
552	CN(C)CCCN1c2ccccc2CCc3ccc(Cl)cc13	1
556	COC(=O)[C@H]1[C@H](CC2CCC1N2C)OC(=O)c3ccccc3	1
557	COc1ccc2C[C@@H]3[C@@H]4C=C[C@H](O)[C@@H]5Oc1c2[C@]45CCN3C	1
558	CC1C2Cc3ccc(O)cc3C1(C)CCN2CC4CC4	1
560	CN(C)CCO	1
561	[H+].[Cl-].CCOC(=O)C1(CCN(C)CC1)c2ccccc2	1
563	ClC(Cl)Cl	1
564	c1c(nccc1)CCNC	1
565	c1c(nccc1)CCN(C)C	1
566	n1c(scc1)CCN	1
567	n1c(scc1c1ccccc1)CCN	0
568	c1c(nc2n1cccc2)CCN	0
569	Cc1cccc(C)c1	1
570	CCOC(=O)N1CCC(CC1)=C2c3ccc(Cl)cc3CCc4cccnc24	0
571	CN1C(=C(/O)Nc2sc(C)cn2)/C(=O)c3ccccc3[S]1(=O)=O	0
572	O[C@H]1C=C[C@H]2[C@H]3Cc4ccc(O)c5O[C@@H]1[C@]2(CCN3CC=C)c45	1
576	CN1C(=C(/O)Nc2ccccn2)/C(=O)c3ccccc3[S]1(=O)=O	0
577	C[S](O)(=O)=O.Oc1ccc2[nH]cc(CCCCN3CCC(=CC3)c4ccccc4)c2c1	1
578	CO[C@H]1[C@@H](C[C@@H]2CN3CCc4c([nH]c5ccccc45)[C@H]3C[C@@H]2[C@@H]1C(=O)OC)OC(=O)c6cc(OC)c(OC)c(OC)c6	1
579	CNCCCN1c2ccccc2CCc3ccccc13	1
580	CN1C(=O)CN=C(c2ccccc2)c3cc(Cl)ccc13	1
581	COc1ccc2C[C@@H]3[C@@H]4CC[C@H](O)[C@@H]5Oc1c2[C@]45CCN3C	1
582	CN1CCC23C4CCC(O)C2Oc5c(O)ccc(CC14)c35	1
583	CN(C)CCOC(c1ccccc1)c2ccccc2	1
584	O=C1NC(=O)C(N1)(c2ccccc2)c3ccccc3	1
585	CC(CN1CCN(CCOCCO)CC1)CN2c3ccccc3Sc4ccccc24	1
586	COC(=O)c1ccc(cc1)C(=O)OC	1
587	Cc1ccccc1C	1
588	Cc1ccc(C)cc1	1
589	CC(C)O	1
590	NC(=O)N1c2ccccc2C3OC3c4ccccc14	1
591	c12c(nc(c(c1C(N[C@@H](CC)c1ccccc1)=O)C)c1ccccc1)cccc2	1
595	CN1CCN(CC1)CC(=O)N2c3ccccc3C(=O)Nc4cccnc24	1
599	c1(ccc(c(c1)Cl)Cl)CC(=O)N1[C@H](C[N@@](C)CC1)CN1CCCC1	1
604	c1(ccc(c(c1)Cl)Cl)CC(N1[C@@H](C[N@@]2C[C@@H](CC2)O)C[N@](CC1)CCO)=O	0
605	[H+].[Cl-].CN(C)CC\C=C/1c2ccccc2COc3ccccc13	1
608	CC\C(=C/C)C(=O)NC(N)=O	1
609	CCC(C)(CC)OC(N)=O	1
611	CCc1ccccc1N2C(=Nc3ccccc3C2=O)C	1
614	NC(=O)OC1(CCCCC1)C#C	1
616	c1cc(CCNC)ncc1	1
617	c1cc(CCN(C)C)ncc1	1
618	s1c(ncc1)CCN	1
619	c1nc(C2CCN(CC2)C(NC2CCCCC2)=S)c[nH]1	1
620	c1ccc2Oc3c(cc(cc3)Cl)[C@@H]3[C@@H](c2c1)C[N@](CC3)C	1
622	c1ccc2Oc3c(cc(cc3)Cl)[C@@H]3[C@@H](c2c1)CNCC3	1
623	c1(ccc(c(c1)Cl)Cl)CC(N1[C@H](C[N@@]2C[C@@H](CC2)O)c2c(CC1)[nH]cn2)=O	0
624	c1ccc2nc(c(c(C(N[C@@H](CC)c3ccccc3)=O)c2c1)O)c1ccccc1	1
625	c1cc2c(C(N[C@@H](CC)c3ccccc3)=O)c(c(nc2cc1)c1ccccc1)OCCCN(C)C	1
626	c1cc2c(C(N[C@@H](CC)c3ccccc3)=O)c(c(nc2cc1)c1ccccc1)OCC(O)=O	0
627	c1cc2c(C(N[C@@H](CC)c3ccccc3)=O)c(c(c3ccccc3)nc2cc1)OCCCC(O)=O	0
628	c1ccc2c(c(C(N[C@@H](CC)c3ccccc3)=O)c(OCCNC(Cc3c(cccc3)C(=O)O)=O)c(c3ccccc3)n2)c1	0
629	c1cc2c(c(OCCNC(Cc3ncccc3)=O)c(c3ccccc3)nc2cc1)C(N[C@@H](CC)c1ccccc1)=O	0
630	c1cc2c(c(c(c3ccccc3)nc2cc1)OCCNC([C@@H]1CCCN1)=O)C(=O)N[C@@H](CC)c1ccccc1	0
633	CCC1(C)CC(=O)NC1=O	1
637	CCN(CC)CCN1C(=O)CN=C(c2ccccc2F)c3cc(Cl)ccc13	1
638	COc1cc2CCN(C)C3CC4(C=CC(=O)C=C4)c(c1O)c23	1
639	CCC1(CCC(=O)NC1=O)c2ccccc2	1
641	CC1=C2NC3=CC(=O)C=CC3=C2C=CN1	1
642	Cc1nccc2c1[nH]c3ccccc23	1
656	CN(C1CCCC[C@H]1N2CCCC2)C(=O)Cc3ccc(Cl)c(Cl)c3	1
658	NC(=O)OC1(CCCCC1)CC#C	1
660	COc1ccc2C[C@@H]3[C@@H]4CCC(=O)[C@@H]5Oc1c2[C@]45CCN3C	1
661	CCC(O)(COC(N)=O)c1ccccc1	1
662	OCCOCCN1CCN(CC1)C(c2ccccc2)c3ccc(Cl)cc3	1
663	CN(C)CCCN1c2ccccc2CCc3ccccc13	1
664	CNC1(CCCCC1=O)c2ccccc2Cl	1
665	OC(=O)C1=CC(=O)c2ccccc2N1	1
666	C1CN(CCC1)Cc1cccc(c1)OCCCNC(=O)C	1
667	C1CN(CCC1)Cc1cccc(c1)OCCCNC(=O)c1ccccc1	1
668	C1CN(CCC1)Cc1cccc(c1)OCCCO	1
669	C1CN(CCC1)Cc1cccc(c1)OCCCNc1ncccc1	1
670	C1CN(CCC1)Cc1cccc(c1)OCCCNc1nccs1	1
671	C1CN(CCC1)Cc1cccc(c1)OCCCNc1nc2c(o1)cccc2	1
674	c1(nccc(c1)c1nc([nH]n1)N)N(C)C	0
675	n1(c(c2nc[nH]c2n(c1=O)C)=O)C	1
676	Fc1ccc(cc1)C(=O)CCCN2CCC(CC2)C(=O)c3ccc(F)cc3	1
677	CN1CC[C@]23CCCC[C@H]2[C@H]1Cc4ccc(O)cc34	1
678	CCN(CC)CC(=O)Nc1c(C)cccc1C	1
679	OC1N=C(c2ccccc2Cl)c3cc(Cl)ccc3NC1=O	1
680	CC(C)N1CCC(CC1)N(C(=O)Cc2ccccc2)c3ccc(Cl)cc3	1
681	CN(C)CCOC(=O)COc1ccc(Cl)cc1	1
682	CC1=Nc2ccccc2C(=O)N1c3ccccc3Cl	1
683	CN1CCN=C(c2ccccc2)c3cc(Cl)ccc13	1
684	CCCC(C)(COC(N)=O)COC(N)=O	1
685	c1c2CCOc2c(cc1OC)CN[C@@H]1CCCN[C@H]1c1ccccc1	1
688	Nc1nc(NC2CC2)c3ncn([C@@H]4C[C@H](CO)C=C4)c3n1	1
689	CCCC(=O)Nc1ccc(OCC(O)CNC(C)C)c(c1)C(C)=O	1
690	NC1=NC(=O)c2ncn(COCCO)c2N1	1
693	COc1cc(CCN)cc(OC)c1OC	1
695	CN[C@@H](C)Cc1ccccc1	1
696	Cc1ccccc1N2C(=Nc3ccccc3C2=O)C	1
697	COc1ccccc1OCC(O)COC(N)=O	1
700	CCC(C)(O)C#C	1
701	COC(=O)C(C1CCCCN1)c2ccccc2	1
702	CCC1(CC)C(=O)NCC(C)C1=O	1
703	NCC[C@H](O)C(=O)N[C@@H]1C[C@H](N)[C@@H](O[C@H]2O[C@H](CN)[C@@H](O)[C@H](O)[C@H]2O)[C@H](O)[C@H]1O[C@H]3O[C@H](CO)[C@@H](O)[C@H](N)[C@H]3O	1
704	Nc1ccc(C(O)=O)c(O)c1	0
705	NC1=NC(=O)N(C=C1)[C@@H]2O[C@H](CO)[C@@H](O)[C@@H]2O	1
706	CN(C)N\N=C/1N=CN=C1C(N)=O	1
709	Clc1ccc2NC(=O)CC(=O)N(c3ccccc3)c2c1	1
710	CNCCCN1c2ccccc2Sc3ccccc13	1
711	C[C@@H](CN1CC(=O)NC(=O)C1)N2CC(=O)NC(=O)C2	0
714	CN1CC[C@]23[C@H]4Oc5c(O)ccc(C[C@@H]1[C@@H]2C=CC4O)c35	1
715	CN1CCC(=CC1)c2ccccc2	1
717	CN1CCC[C@H]1c2cccnc2	1
719	Clc1ccc2NC(=O)CN=C(c3ccccc3)c2c1	1
720	CNCCC=C1c2ccccc2CCc3ccccc13	1
721	CN(C)CCOC(c1ccccc1)c2ccccc2C	1
722	COc1ccc2C[C@H]3[C@H]4CCCC[C@@]4(CCN3C)c2c1	1
726	CCOC(=O)[C@H](CCc1ccccc1)N[C@@H](C)C(=O)N2CCC[C@H]2C(O)=O	0
727	CC[C@@H](CO)NCCN[C@@H](CC)CO	0
730	CNCC(O)c1ccc(O)c(O)c1	0
734	CC(C)(C)C(=O)OCOC(=O)C1N2[C@H](SC1(C)C)[C@H](N=CN3CCCCCC3)C2=O	0
739	CN[C@H]1[C@@H](O)[C@H]2O[C@@H](O[C@@H]3[C@@H](N)C[C@@H](N)[C@H](O)[C@H]3O)[C@H](N)C[C@@H]2O[C@@H]1O[C@H]4O[C@H](CO)[C@@H](N)[C@H](O)[C@H]4O	0
740	NCC[C@H](O)C(=O)N[C@@H]1C[C@H](N)[C@@H](O[C@H]2O[C@H](CN)CC[C@H]2N)[C@H](O)[C@H]1O[C@H]3O[C@H](CO)[C@@H](O)[C@H](N)[C@H]3O	0
742	CO[C@H]1[C@@H](O)[C@H](N)[C@@H](O[C@H]2O[C@@H](CC[C@H]2N)C(C)N)[C@H](O)[C@@H]1N(C)C(=O)CN	0
745	NCC1OC(OC2C(N)CC(N)C(OC3OC(CO)C(O)C(N)C3O)C2O)C(N)C(O)C1O	0
746	NC(CO)C(=O)NNCc1ccc(O)c(O)c1O	0
747	CC(C)COCC(CN(Cc1ccccc1)c2ccccc2)N3CCCC3	0
749	NCCC(O)CNC1CC(N)C(OC2OC(CN)C(O)C(O)C2O)C(O)C1OC3OC(CO)C(O)C(N)C3O	0
754	NC(=O)OCC1[C@H](NC(=O)C(=N/OCC(O)=O)\c2csc(N)n2)C(=O)N1[S](O)(=O)=O	0
811	CCC1C(=O)N(CC(=O)N(C(C(=O)NC(C(=O)N(C(C(=O)NC(C(=O)NC(C(=O)N(C(C(=O)N(C(C(=O)N(C(C(=O)N(C(C(=O)N1)C(C(C)CC=CC)O)C)C(C)C)C)CC(C)C)C)CC(C)C)C)C)C)CC(C)C)C)C(C)C)CC(C)C)C)C	0
812	CC(C)C1NC(=O)C(NC(=O)c2ccc(C)c3OC4=C(C)C(=O)C(=C(C(=O)NC5C(C)OC(=O)C(C(C)C)N(C)C(=O)CN(C)C(=O)C6CCCN6C(=O)C(NC5=O)C(C)C)C4=Nc23)N)C(C)OC(=O)C(C(C)C)N(C)C(=O)CN(C)C(=O)C7CCCN7C1=O	0
815	NCC1CCC(N)C(O1)OC2C(N)CC(N)C(OC3OC(CO)C(O)C(N)C3O)C2O	0
818	COc1ccc(cc1O)C2=CC(=O)c3c(O)cc(O[C@@H]4O[C@H](CO[C@@H]5O[C@@H](C)[C@H](O)[C@@H](O)[C@H]5O)[C@@H](O)[C@H](O)[C@H]4O)cc3O2	0
821	OCCN(CCO)c1nc(N2CCCCC2)c3nc(nc(N4CCCCC4)c3n1)N(CCO)CCO	0
825	[Cl].CC[C@H]1CN2CCc3cc(OC)c(OC)cc3[C@@H]2C[C@@H]1C[C@H]4NCCc5cc(OC)c(OC)cc45	0
830	CCNCC(O)c1cccc(O)c1	0
831	CCOC(=O)C1=C(C)NC(=C(C1c2cccc(Cl)c2Cl)C(=O)OC)C	0
833	CC(C)c1ccccc1OCC2=NCCN2	0
838	C[C@@H](O)[C@@H]1[C@H]2SC(=C(N2C1=O)C(O)=O)[C@H]3CCCO3	0
842	CNC(C)C1CCC(N)C(O1)OC2C(N)CC(N)C(OC3OCC(C)(O)C(NC)C3O)C2O	0
843	CO/N=C(C(=O)N[C@H]1[C@H](C)N(OCC(=O)OCC(=O)OC(C)(C)C)C1=O)/c2csc(N)n2	0
844	CC(C)CC1C(=O)NC(C(=O)N2CCCC2C(=O)NC(C(=O)NC(C(=O)NC(C(=O)NC(C(=O)N3CCCC3C(=O)NC(C(=O)NC(C(=O)N1)CCCN)C(C)C)CC4=CC=CC=C4)CC(C)C)CCCN)C(C)C)CC5=CC=CC=C5	0
848	CC(Cc1ccccc1)NO	0
849	CNC(C)C(O)c1ccc(O)cc1	0
850	CC1=CC(=O)Oc2cc(O)ccc12	0
853	CNC1C(O)C(OCC1(C)O)OC2C(O)C(OC3OC(CN)C(O)C(O)C3O)C(N)CC2NC(=O)C(O)CN	0
861	O.N[C@@H](C(=O)NC1C2CCC(=C(N2C1=O)C(O)=O)Cl)c3ccccc3	0
862	CCCCc1nc(Cl)c(CO)n1Cc2ccc(cc2)c3ccccc3c4n[nH]nn4	0
864	CC1(C)S[C@@H]2[C@H](N=CN3CCCCCC3)C(=O)N2[C@H]1C(O)=O	0
870	CNC(C)C(=O)c1ccc(OC)cc1	0
873	COCC(=O)O[C@]1(CCN(C)CCCc2[nH]c3ccccc3n2)CCc4cc(F)ccc4[C@@H]1C(C)C	0
875	CCC1NC(=O)C(NC(=O)c2ncccc2O)C(C)OC(=O)C(NC(=O)C3CC(=O)CCN3C(=O)C(Cc4ccc(cc4)N(C)C)N(C)C(=O)C5CCCN5C1=O)c6ccccc6	0
879	NC[C@H]1O[C@H](O[C@@H]2[C@@H](N)C[C@@H](N)[C@H](O)[C@H]2O)[C@H](N)[C@@H](O)[C@@H]1O	0
880	CCN[C@@H]1C[C@H](N)[C@@H](O[C@H]2OC(=CC[C@H]2N)CN)[C@H](O)[C@H]1O[C@H]3OC[C@](C)(O)[C@H](NC)[C@H]3O	0
888	CO\N=C(C(=O)NC1[C@H](C)N(OCC(O)=O)C1=O)\c2csc(N)n2	0
901	CNCC(O)c1cccc(OC(=O)C(C)(C)C)c1	0
903	CC1OC(=O)C(NC(=O)C2CC(=O)CCN2C(=O)C(Cc3ccc(cc3)N(C)C)N(C)C(=O)C4CCCN4C(=O)C(C)NC(=O)C1NC(=O)c5ncccc5O)c6ccccc6	0
904	CCCNCC(O)COc1ccccc1C(=O)CCc2ccccc2	0
906	NCC1OC(OC2C(N)CC(NC(CO)CO)C(OC3OC(CO)C(O)C(N)C3O)C2O)C(N)C(O)C1O	0
920	COC1CCCC2C3C(C(C)O)C(=O)N3C(=C12)C([O-])=O	0
924	CN[C@@H]1[C@@H](O)[C@H](OC[C@]1(C)O)O[C@H]2[C@H](N)C[C@H](N)[C@@H](O[C@H]3OC(=CC[C@H]3N)CN)[C@@H]2O	0
933	CCCCCCCCCC(=O)N[C@@H]1[C@@H](O)[C@H](O)[C@@H](CO)O[C@H]1Oc2c3Oc4ccc(C[C@H]5NC(=O)[C@H](N)c6ccc(O)c(Oc7cc(O)cc(c7)[C@H](NC5=O)C(=O)N[C@H]8C(=O)N[C@H]9C(=O)N[C@@H]([C@H](O[C@@H]%10O[C@H](CO)[C@@H](O)[C@H](O)[C@H]%10NC(C)=O)c%11ccc(Oc2cc8c3)c(Cl)c%11)C(=O)N[C@@H](C(O)=O)c%12cc(O)cc(O[C@H]%13O[C@H](CO)[C@@H](O)[C@H](O)[C@@H]%13O)c%12c%14cc9ccc%14O)c6)cc4Cl	0
939	NC[C@H]1O[C@H](O[C@@H]2[C@@H](N)C[C@@H](N)[C@H](O[C@H]3O[C@H](CO)[C@@H](O)[C@H](N)[C@H]3O)[C@H]2O)[C@H](N)C[C@@H]1O	0
943	CC(C)c1ccc(C)cc1OCC2=NCCN2	0
945	CC(C)C1OC(=O)C2=CCCN2C(=O)c3coc(CC(=O)CC(O)\C=C(C)/C=C\CNC(=O)\C=C/C1C)n3	0
949	[C@@]3(C1=CC=CS1)(N2CCCCC2)[C@H](CCCC3)C	1
951	C1=C(Cl)C=CC(=C1N2CCN(CCCNC(C)=O)CC2)Cl	1
953	C(C(C(NC(NC(C)=O)=O)=O)(CC)Br)C	1
955	C(C(NC(C)=O)C(O)=O)CC(N)=O	1
956	C1=CC=CC=C1C3(CCN(CCCC(C2=CC=C(F)C=C2)=O)CC3)CNC(C)=O	1
957	C2=C(C(OC1=CC=C(C=C1)NC(C)=O)=O)C(=CC=C2)O	1
959	C1=NC(=NC(=C1CN(C(=C(\CCOC(C)=O)SC(C)=O)/C)C=O)N)C	1
962	C2=C(C(C1=CC=CC=C1)(C(OC(=O)C)CC)CC(N(C)C)C)C=CC=C2	1
965	C1=NC2=C([N]1COCCO)NC(=NC2=O)N	1
966	C1=CC(=CC=C1OCC(OCCNC23CC4CC(C2)CC(C3)C4)=O)Cl	1
967	C1=NC(=NC=C1)N5CCN(CCNC(C23CC4CC(C2)CC(C3)C4)=O)CC5	1
968	C1=CC(=CC=C1CC(OC(C(C)N)=O)(C)C)Cl	1
970	C1=C3C2=C(C=C1O)C=CC=C2CC(C3)N(CCC)CCC	1
976	C(N1C(C(C)OC1=O)=O)C=C	1
977	[C@H]3(CN(C2=CC=C(OCC1=CC=CC(=C1)Cl)C=C2)C(O3)=O)CNC	1
978	[H+].C4=C3OCC(N(CCCCN1C(=O)CC2(CC1=O)CCCC2)CCC)CC3=C(OC)C=C4.[Cl-]	1
979	C1=CC=CC3=C1C2(C(NC(=O)CC2)=O)CCC3=O	1
981	C1=C(C(=CC=C1Cl)N(C(CN(C(CC#N)C)C)=O)C)C(C2=C(C=CC=C2)F)=O	1
982	[C@]2(C1=CC=CC=C1)([C@H](CN(C)CC2)CC)OC(CC)=O	1
983	[C@H](C(C1=CC=CC=C1)(C2=CC=CC=C2)C[C@H](N(C)C)C)(CC)O	1
985	C1=CC=C3C2=C1C(N(CC(O)=O)C(C2=CC=C3)=O)=O	1
990	C1=C(C(=C(C=C1)C)NC(C2=CC=C(N)C=C2)=O)C	1
992	C2=C(C(NC(CC1=CC=CC=C1)C)C#N)C=CC=C2	1
993	C3=C2C([NH2+]CCCCCCC(O)=O)C1=CC=CC=C1CCC2=CC=C3.[Cl-]	1
996	C1=CC=CC=C1C(CN2CCCC2)OCCC(C)C	1
997	C3=C(C(C1=CC=C(C=C1)F)CCCN2CCN(C(NCC)=O)CC2)C=CC(=C3)F	1
998	C1=C(C=CC=C1N2C(C=CC=C2)=O)N	1
999	CN(C)c1cnccn1	1
1000	C(C(C)(C)O)C	1
1001	C3=C(CCN1CCC(CC1)(C2=CC=CC=C2)C(OCC)=O)C=CC(=C3)N	1
1002	C1=CC(=CC=C1C(N2C(CCC2)=O)=O)OC	1
1003	COc2cc1oc(=O)c(C)c(C)c1cc2OCCCN3CCN(CC3)c4ccccc4OC	1
1005	C(C1(C(NC(=O)NC1=O)=O)C(C)C)C=C	1
1006	C1=C4C(=CC=C1OCCCCN3CCN(C2=CC=CC(=C2Cl)Cl)CC3)CCC(N4)=O	1
1008	C1=CC=CC(=C1C(O)=O)OC(C)=O	1
1009	C1=CC=CC(=C1C(NC2=C(C=C(N(CC)CC)C=C2)C)=O)N	1
1010	C1=CC=CC=C1C(C(OC2CC3N(C)C(C2)CC3)=O)(CO)C	1
1012	[C@@H](C(NCC(N(C1=CC=C(C=C1C(C2=CC=CC=C2)=O)Cl)C)=O)=O)(CCCCN)N	1
1015	C1=CC(=CC=C1C(CCCN2CC3N(CC2)CCC3)=O)F	1
1016	C3=C(C(O)(C1=CC=CC=C1)C2CCNCC2)C=CC=C3	1
1017	O=C1NCCN1C4CCN(CCC3COc2ccccc2O3)CC4	1
1018	C1=CC=CC2=C1C3N(CC2)CCNC3	1
1019	C1=CC=CC2=C1[N]3C(=C2)CNCCC3	1
1021	[C@H]13[C@H](C[C@@H]1C2=CC=C(F)C=C2)CN(C3)CCN4C(=O)C5=C(NC4=O)C=CC=C5	1
1023	C(C1(C(NC(=O)NC1=O)=O)CC)C	1
1024	C1=CC=CC3=C1N=C([N]2C(=NC(=N2)C)C3)N4CCN(C)CC4	1
1027	[C@@H]2(CN(C1=CC=C(C=C1)OCC[C@H](C(F)(F)F)O)C(O2)=O)COC	1
1028	C(C1(CC(NC(C1)=O)=O)C)C	1
1030	C1=CC=CC(=C1C(OC2=CC=C(NC(C)=O)C=C2)=O)OC(C)=O	1
1031	C4=C(C2=C1C3=C(SC1=NC(=O)CN2)CCCC3)C=CC=C4	1
1032	C3=C(C(SC(/CCOC(C1=CC=CC=C1)=O)=C(N(CC2=C(N=C(N=C2)C)N)C=O)/C)=O)C=CC=C3	1
1034	[Cl].C1=CC=CC2=C1[N](C=C2CCC3=CC=NC=C3)CC4=CC=CC=C4	1
1035	C(C1=CC=CC=C1)O	1
1036	[C@@H]4(C1=C2C(=CC(=C1)Br)CCO2)C3=C(C=C(Cl)C(=C3)O)CCN(C4)C	1
1040	O=C2CC1(CCCC1)CC(=O)N2CCNCC4COc3ccccc3O4	1
1043	C1=CC=CC2=C1C4=C([NH]2)CN3CCN(CC3C4)CCCC(C5=CC=C(C=C5)F)=O	1
1045	[C@H](CCCNC(C)=O)(C(O)=O)NC(C)=O	1
1046	C1=C(C3=C(N=C1N2CCN(CC)CC2)CCCCCC3)C4=CC=C(F)C=C4	1
1051	C1=C(C(=C(C=C1Br)C)O)C(N)=O	1
1052	C2=C(C1C(NC(C1)=O)=O)C=CC=C2Br	1
1054	[C@@H](CC[N]2C1=C(C(N=C(N1)N)=O)N=C2)(CO)O	1
1055	C1=C(C=CC(=C1)NC(C)=O)OC(C)(C)C	1
1058	C(C(CCCC)CC)NC(CC(C)O)=O	1
1060	[C@@H]34C1=CC=CC2=C1C(=C[NH]2)C[C@H]3N(C[C@@H](C4)C(N(C(NCC)=O)CCCN(C)C)=O)CC=C	1
1062	C1=C(Cl)C=CC2=C1C(=NC(OC(N(C)C)=O)C(N2C)=O)C3=CC=CC=C3	1
1063	CC12C(C(CC1=O)CC2)(C)C	1
1064	C1=C(C(=CC=C1C(/CCCCC)=N\OCCN)C)N	1
1067	C1=C(Cl)C=CC2=C1C(N(CC(=O)N2C)C(N)=O)C3=CC=CC=C3	1
1068	C1=C(C(OC(N)=O)C#C)C=CC=C1	1
1069	O=C(C4N(C12CC3CC(C1)CC(C2)C3)CC4)O	1
1070	C1=CC=CC2=C1CN(CC(N)=O)C(O2)=O	1
1071	C2=C(C(CCCN1CCC(OC(NC(C)C)=O)CC1)=O)C=CC(=C2)F	1
1074	[C@@H](C(C1=CC=CC=C1)=O)(C)N	1
1075	C1=CC(=CC=C1C3CN(CC(N2CC(NCC2)=O)=O)C(C3)=O)Cl	1
1077	[C@@H](/C=C/C1=C(N=C(C(=C1C2=CC=C(C=C2)F)COC)C(C)C)C(C)C)(C[C@H](CC(O)=O)O)O	1
1078	CC1=CC(=NNC1=O)C	1
1079	C1=C(C(O)C(CO)NC(C(Cl)Cl)=O)C=CC(=C1)C(=O)C	1
1080	C1=C(CN(C(=C(SC(OCC)=O)/CCOC(OCC)=O)/C)C=O)C(=NC(=N1)C)N	1
1083	C1=CC(=CC=C1C2[S](CCC(N2C)=O)(=O)=O)Cl	1
1084	C(Cl)(Cl)Cl	1
1086	C1=C2C(=CC=C1)C(C=C(O2)C(O)=O)=O	1
1091	C(C1CCCCC1)NN	1
1092	CC(C(C1CCCCC1)O)C	1
1093	C1=CC(=CC=C1N2CC(COC)OC2=O)OCC3=CC(=CC=C3)C#N	1
1094	C1=C(C(=C(C=C1\C=C\C(N2CCCCCCC2)=O)OC)OC)OC	1
1095	C1=C(Cl)C=CC2=C1C(=NC(O)C(N2CCC#N)=O)C3=CC=CC=C3F	1
1096	C1=C(Cl)C=CC(=C1C(C2=C(C=CC=C2)Cl)=O)N(C(CNC3CC3)=O)C	1
1099	C1=C(C(=CC(=C1Cl)N)OC)C(NC3CCN(CC2=CC=CC=C2)CC3)=O	1
1100	C1=C(C(=C(C=C1)Cl)NC2=NCCO2)Cl	1
1103	C1=C(Cl)C=CC4=C1N(CCCN3CCC(N2CCCCC2)(CC3)C(N)=O)C5=C(CC4)C=CC=C5	1
1113	C(C(Cl)(Cl)Cl)OC(OCC(Cl)(Cl)Cl)=O	1
1114	C1=C(C(=CC(=C1)Cl)Cl)OCCCN(CC#C)C	1
1115	C3=C(C(C2CCN(CCCC(C1=CC=C(F)C=C1)=O)CC2)=O)C=CC(=C3)Cl	1
1117	C1=C(CC)SC2=C1C(=NCC(N2C)=O)C3=CC=CC=C3Cl	1
1121	[C@H]12C5CC4=C3[C@]1([C@H](C(C[C@@H]2CC)=O)OC3=C(C=C4)OC)CCN5CC6CC6	1
1127	C1=CC=NC=C1C2N(C(=O)CC2)C	1
1128	C1=CC=CC2=C1C(C3=C(CC2)C=CC=C3)=CC(CN(C)C)=O	1
1130	C(C(N(C(\C=C\C)=O)CC)C(N(C)C)=O)C	1
1131	C1=CC=CC=C1NC(OCC3(COC(NC2=CC=CC=C2)=O)CCCC3)=O	1
1132	C1=CC=CC2=C1C3=C([NH]2)CCC(C3)N(C)C	1
1133	C(C2(C1=CCCCC1)C(NC(=O)NC2=O)=O)C	1
1134	C1=CC=CC2=C1C(C3=C(C=C2)C=CC=C3)=CCCN(C)C	1
1136	C1=NC(=NC(=C1CN(C(/C)=C2\CCOC(=O)S2)C=O)N)C	1
1137	C1=CC=CC3=C1C(C2=C(C=CC=C2)CC3)C(N)=O	1
1139	C(C1CCCCC1)CC(OCCN(C)C)=O	1
1140	C4=C(C(C2C(C1=CC=NC=C1)C2)(C3=CC=CC=C3)O)C=CC=C4	1
1144	C1=C(C(N)=O)C=C(C(=C1OC)OCCCCCCCCCC)OC	1
1145	C1=C(C(=CC=C1C)CC2=CC=CC=C2)N3CCNCC3	1
1146	C3=C(C1=C2C(=NC(=O)CN1O)C=CC(=C2)Cl)C=CC=C3	1
1149	C1=NC(=NC2=C1N=C[N]2COCCO)N	1
1153	C2=C(CC1=CN=C[NH]1)C(=C(C=C2)C)C	1
1156	C3=C(C1N2C(=NC1)NCC2)C=CC=C3	1
1157	[C@@H]1(NCCCC1)[C@@H]2OC(OC2)(C3=CC=CC=C3)C4=CC=CC=C4	1
1161	C1=C(Cl)C=C(C(=C1C(NCCN(CC)CC)=O)OC)Cl	1
1164	C4=C(C(C1=CC=C(C=C1)F)CCCN3CCN(CCNC2=CC=CC=C2)CC3)C=CC(=C4)F	1
1168	CC1(C(NC(O1)=O)=O)C	1
1170	CN(C(C)CC1=CC=CC=C1)C	1
1171	O=C2N1C(NC(=O)C1)CC2	1
1172	C(C1(OC(COC(N)=O)CO1)C)CCCCCCCC	1
1173	C2=C(C(C1=CC=CC=C1)(CC(NNC(C)=O)=O)O)C=CC=C2	1
1176	C1=CC=CC2=C1C3(C4=C(CC2N3)C=CC=C4)C	1
1178	[H+].C1=C(OC)C(=CC2=C1C(=O)C(C2)CC3CCN(CC3)CC4=CC=CC=C4)OC.[Cl-]	1
1179	C4=C(CCNC(C12CC3CC(C1)CC(C2)C3)=O)C=CC(=C4O)O	1
1182	C1=CC=C3C(=C1OC(C2=CC=CS2)CCNC)C=CC=C3	1
1184	C(N1C(CCC1)=O)C(NNC(CN2C(CCC2)=O)=O)=O	1
1185	[C@H]2(N(C1=CC=C(C(=C1)Cl)Cl)C(CC)=O)[C@@H](CCC2)N(C)C	1
1186	C2=C(N1N=C(C)CC1=O)C=CC=C2	1
1187	C1=CC=CC=C1C(C)[N]2C=CN=C2C	1
1188	C1=CC(=CC3=C1\C(C2=CC=CC=C2N3)=C/CN(CC)CC)Cl	1
1190	C1=C(C2=C(C=C1)C=CO2)N5CCN(CC3=CC=C([NH]3)C4=CC=C(C=C4)F)CC5	1
1191	C1=C(C2=C(C=C1)OCCO2)N3CCNCC3	1
1192	C1=C(C=CC=C1C(CNC(CCCO)=O)(CC)CC)OC	1
1193	C3=C(N2CCN(CC(COC1=CC(=C(OC)C(=C1)OC)OC)O)CC2)C(=CC=C3)OC	1
1194	C1=CC=CC=C1CN(C2CC2)C(OCC)=O	1
1195	C3=C(C2=CC=C(N1CCC(O)CC1)N=N2)C(=CC(=C3)Cl)Cl	1
1196	[C@@H]1([C@@H]([C@H]2C=C[C@@H]1C2)C(N(CC)CC)=O)C(N(CC)CC)=O	1
1198	C3=C(OC2C1(NC(=O)C(O1)C)CCCC2)C=CC=C3Cl	1
1199	[C@@]12(C3=C(N(C)[C@H]1N(C)CC2)C=CC(=C3)OC(NCCCCCCC)=O)C	1
1200	C1=CC=CC3=C1C4=C(C2=C(C=CC=C2)N3C)CCN(CC4)C	1
1201	C1=C(C(C)=O)C=CC(=C1C(NCC2N(CCC2)CC)=O)OC	1
1204	C1=CC=CC2=C1C(C3=C(N(C)C2=O)C=CC=C3)OCC	1
1205	[H+].C2=C1OCC(OC1=C(C=C2)OCC)CNCCCC.[Cl-]	1
1208	C(C1(C(C(=CNC1=O)C)=O)CC)C	1
1209	C2=C(C1(CCCCC1)NCC)C=CC=C2	1
1211	C(C(N1C(CCC1)=O)C(N)=O)C	1
1213	C3=C(C(N1CCN(CC1)CCOCCOCCO)C2=CC=CC=C2)C=CC(=C3)Cl.O=C(O)\C=C\C(O)=O	1
1216	C3=C(C2(OC(C1CCCCN1)CO2)CC)C=CC=C3	1
1217	C1=NC2=C([N]1CCC(COC(C)=O)COC(C)=O)N=C(N)N=C2	1
1219	C1=C(N=C2[N]1C(=C(CC)C(=N2)OC)C)C3=NOC(=N3)C	1
1220	[C@H]1(NC(=O)CC1)C(=O)N2CCCCC2	1
1222	C1=C(C(COC(N)=O)COC(N)=O)C=CC=C1	1
1223	C3=C(C2C(COC1=CC=C(OC)C=C1)CN(C)CC2)C=CC=C3	1
1224	C1=CC(=CC=C1C(CCCN3CCN(C(OC2CCCCC2)=O)CC3)=O)F	1
1225	C3=C(C1C(N(CCO1)CCOC(C(C2=CC=CC=C2)CC)=O)C)C=CC=C3	1
1226	C3=C(C1C(NCC)C2CC1CC2)C=CC=C3	1
1227	C2=C(\C(NCCCC)=C\1C=C(Cl)C=CC1=O)C(=CC=C2)Cl	1
1228	C4=C3[NH]C1=C(CCNC1CC2=CC=CC=C2)C3=CC=C4	1
1229	C2=C(C1(C(C(=O)NC1=O)CC)C)C=CC=C2	1
1230	C1=C(C(=CC=C1OCC2=NCCN2)Cl)Cl	1
1231	C1=CC=CC=C1C2C(NC(=O)CO2)C	1
1232	C1=C(C=CC=C1NC(NC2=NC(=O)CN2C)=O)Cl	1
1233	C1=CC=CC=C1C2C(N=C(O2)NCC)=O	1
1235	C3=C(C1=NC(=N[N]1C)C2=CC=CN=C2)C(=CC=C3)CO	1
1236	C1=C4C(=CC(=C1)CN3CCN(C(COC2=CC=C(Cl)C=C2)=O)CC3)OCO4	1
1246	C1=C(F)C=CC2=C1NC(=C3C(=N2)SC(=C3)C)N4CCN(CC4)C	1
1258	C1=CC=CC=C1N2C5(C(NC2)=O)CCN(CCCC(C3=CC=C(C=C3)F)C4=CC=C(C=C4)F)CC5	1
1260	CN2C(=O)C(O)N=C(c1ccccc1F)c3cc(Cl)ccc23	1
1264	C1=C(C(OCC)=O)[N](C=N1)C(C)C2=CC=C(C=C2)F	1
1268	C2=C(OC1CN(C(NC)=O)C1)C=CC=C2C(F)(F)F	1
1269	[C@H](NC(C3=CC=C(NCC1=NC2=C(N=C1)NC(=NC2=O)N)C=C3)=O)(CCC(O)=O)C(O)=O	1
1279	O=C2C1=C(CNCC1)ON2	1
1281	C1=NC(=C(C2=C1[NH]C3=C2C(=CC=C3)OC4=CC=C(C=C4)Cl)COC)C(OC(C)C)=O	1
1283	[H+].C1=CC=NC(=N1)N2CCN(CC2)CCCCN3C(=O)CC(CC3=O)(C)C.[Cl-]	1
1284	C1=C(F)C=CC2=C1C3=C([NH]2)CCN(C3)CCCC4=CN=CC=C4	1
1285	C1=C(OC)C(=CC2=C1C(=NN=C(C2)C)C3=CC=CC(=C3)Cl)OC	1
1292	C2=C(C(C1=CC=CC=C1)(C(CCCCC)N)O)C=CC=C2	1
1293	C3=C2N(C1=CC=CC=C1C=CC2=CC=C3)CCCN4C=CN(CC=C4)CCO	1
1295	[C@H](C(NCCCC(O)=O)=O)(C(CO)(C)C)O	1
1303	C(C(C(C)C)(C(N)=O)Br)C	1
1304	C1=C(Cl)C=CC2=C1C(=NCC(N2CCOCC3CC3)=O)C4=CC=CC=C4	1
1305	[C@@H]2(OC1=C(C(=CC=C1)C)C)[C@@H](CNCC2)O	1
1306	C1=C3C(=CC=C1\C=C\C(N2CCCCC2)=O)OCO3	1
1307	C1=CC(=CC2=C1C(=NO2)C4CCN(CCCOC3=C(C=C(C(C)=O)C=C3)OC)CC4)F	1
1309	C2=C(N1C(N(CCN(C)C)CC1)=O)C=CC=C2Cl	1
1311	[C@@H]2(C1=CC=CC=C1[C@H](NC)C2)C3=CC=C(Cl)C(=C3)Cl.[H+].[Cl-]	1
1312	C2=C(C1=C(C=CC1)C=C2)OCC3CNCCO3	1
1314	C1=CC=CC3=C1C(C2=CC=CC=C2)(C=C3)CCN(C)C	1
1315	C1=CC(=CC=C1OCC(NNC(C)C)=O)Cl	1
1317	[H+].C1=CC=CC2=C1[S](=O)(=O)N(C2=O)CCCCN4CCN(C3=NC=CC=N3)CC4.[Cl-]	1
1318	C1=C(C)ON=C1C(NNCC2=CC=CC=C2)=O	1
1322	[C@H]3(CCCC1=C2C(=NC=C1)C=CC(=C2)OC)[C@@H](CNCC3)C=C	1
1323	[C@H]12N(CC[C@](C1C)(C3=C(C2=O)C=CC(=C3)O)C)CC4CC4	1
1325	C1=C(C=CC=C1C2(CCN(C)CC2)C(CC)=O)O	1
1326	C1=CC=NC(=N1)N3CCN(CCCC[N]2C=C(Cl)C=N2)CC3	1
1327	C5=C(C(CN1C2C4C(CC1)(C3=C(C2)C=CC(=C3)O)CCCC4)=O)C=CC=C5	1
1328	C1=CC=CC2=C1C(C(N2C3=CC=CC=C3)=O)(CC4=CC=NC=C4)CC5=CC=NC=C5	1
1329	[C@@H]14C(=C[C@H](NC(N(CC)CC)=O)CN1C)C2=CC=CC3=C2C(=C[NH]3)C4	1
1330	C1=CC=CC3=C1C(C2=C(C=CC=C2)C3(C)C)=CCCNC	1
1331	C1=C(Cl)C=CC3=C1N(C2=CC=CC=C2)C(CCN3)=O	1
1332	[C@]3(N(C1=CC=CC=C1)C(=O)CC)(C(=O)OC)[C@H](CN(CCC2=CC=CC=C2)CC3)C	1
1333	[H+].C1=CC=CC2=C1N(C3=C(CC2)C=CC=C3)CCCN(CC(=O)C4=CC=C(Cl)C=C4)C.[Cl-]	1
1334	C1=C(C2=C(C(=C1)OC)CCCC2N(C)C)Cl	1
1335	C3=C(C1=NC(C(=O)NC2=C1N=C(Cl)C=C2)O)C(=CC=C3)Cl	1
1337	C1=CC(=CC2=C1C(C3=C(CC2)C=CC=N3)=C4CCN(C(OCC)=O)CC4)Cl	1
1338	C1=C(Cl)C=CC2=C1C(=NC(O)C(N2C)=O)C3=CC=CC=C3Cl	1
1340	[C@@]123OC4=C(C(C1CN(CC2)C)CC(=O)N3)C=C(Cl)C=C4	1
1341	C1=CC(=CC(=C1N(C(=O)CNC(=O)CN)C)C(=O)C2=CC=CC=C2Cl)Cl.O	1
1342	C2=C(C(C1C(=CC(O1)=O)OC)O)C(=CC=C2)Cl	1
1344	C1=C(Cl)C=CC2=C1C(=NC3=C(O2)C=CC=C3)N4CCN(CC4)C	1
1345	C1=CC(=CC2=C1C(=NCC(N2C)CNC(C3=COC=C3)=O)C4=CC=CC=C4)F	1
1348	C1=CC=CC=C1C(NN)C	1
1349	C(C(C(CC)C)(COC(N)=O)C)OC(N)=O	1
1351	CNC(NC(C(Cl)(Cl)Cl)O)=O	1
1354	[H+].C1=C(OCC(=O)NCCN(CC)CC)C=CC(=C1)OC.[Cl-]	1
1355	C1=CC=CC3=C1C(C2=C(C=CC=C2)C3(C)C)=CCCN(C)C	1
1356	C1=CC(=CC=C1C(CCCN2CCC(C)CC2)=O)F	1
1357	CC12CC3(CC(C1)(CC(C2)C3)N)C	1
1358	C1=C(C(=CC=C1)OC)OCC2CNC(O2)=O	1
1360	C1=CC=CC2=C1SC5=C(N2CC3C4CCN(C3)CC4)C=CC=C5	1
1362	C1=C(C=CC=C1O)NC(C)=O	1
1364	C2=C(N(CC1=CC=CS1)CCN(C)C)N=CC=C2	1
1365	C(C1(C(NC(N(C1=O)C)=O)=O)CC)C	1
1367	C5=C3C1=C(OC4C12C(C(N(CC2)C)C3)CC=C4C)C(=C5)O	1
1368	[C@@H]25CC1=CC=C(C4=C1[C@@]3([C@H]2CC[C@@H]([C@@H]3O4)OC)CCN5C)O	1
1374	C5=C4C3=C(C2N(CC1CC(OC)C(C(C1C2)C(OC)=O)OC)CC3)[NH]C4=CC(=C5)OC	1
1375	C1=C(OC)C=CC3=C1C(=CC2=C(C=CC=C2)O3)N4CCN(C)CC4	1
1377	[C@@H]23[C@@H](CC[C@@H]1C[C@H](CC(O1)=O)O)[C@H](C=CC2=CCC[C@@H]3OC([C@H](CC)C)=O)C	1
1382	C(NCC(N)=O)CCCC	1
1383	CN1CC(=CCC1)\C=N\OC	1
1384	C1=C(C(=NN=C1C2=CC=CC=C2)NCCN3CCOCC3)C	1
1386	[C@@H]45N([C@@H](CC(NC(=O)C1=CN(C2=C(C1=O)C=CC=C2)C3CCCCC3)C4)CC5)C	1
1387	C2=C(C(NCCN1CCOCC1)=O)C=CC(=C2)Cl	1
1390	C1=CC=CC3=C1N(C2=C(C=CC=C2)C3(C)C)CCCNC	1
1392	C1=C(Cl)C=CC5=C1N(CCCN4CCC3(N2C(CCCC2)NC3=O)CC4)C6=C(CC5)C=CC=C6	1
1395	C(N1CCOCC1)CNC2=NNC(C=C2C)=C3C=CC(=O)C=C3	1
1399	C2=C(C(C[N]1C=CN=C1)=O)C=CC3=CC=CC=C23	1
1404	C1=C(C=CC2=C1C=CC=C2)CC([NH2+]C)=NC.[Cl-]	1
1405	C1=C2C(=CC=C1)CCC(=C2)CC3=NCNC3	1
1406	C2=C1C(=CC=CC1=CC=C2)OC(\C(=N\O)N)C	1
1408	C1=CC=C(C(=C1C)NC(CN2C(CCC2)=O)=O)C	1
1410	C1=CN=CC=C1C(NNCCC(NCC2=CC=CC=C2)=O)=O	1
1411	C1=CC(=CC=C1N3CCN(CCC(NC(C2=CC=CN=C2)=O)C)CC3)F	1
1414	C1=CC=NC=C1C(N2CCOCC2)=O	1
1415	C(C1=CN=CC=C1)(=O)N	1
1416	C1=CC=NC=C1C(N(CC)CC)=O	1
1418	C(C(COC(N)=O)(C(CC)C)C)OC(NC(C)C)=O	1
1419	C1=CC=CC=C1C(OC2=CC=CC=C2OC)CCNC	1
1422	C1=CC(=CC=C1\C(C2=CC=CN=C2)=C\CNC)Br	1
1423	C1=CC=C(C3=C1C(C2=CC=CC=C2)CN(C)C3)N	1
1424	C1=C[NH]C2=C1C(=NC=N2)NCCCCCCCCC	1
1426	C1=C(O)C=CC3=C1C24C(C(NCC2)C3)CCCC4	1
1427	C1=CC(=C3C2=C1CC5C4C2(C(O3)C(O)C=C4)CCN5)O	1
1428	C1=C(Cl)C=CC2=C1C(=NCC(=O)N2)C3=CCCCC3	1
1429	[C@@H]3(C1=C(C=C2C(=C1OC)OCO2)CCN3C)[C@@H]5C4=C(C(=C(OC)C=C4)OC)C(O5)=O	1
1430	C1=CC=CC2=C1C(C3=C(CC2)C=CC=C3)=NOCCN(C)C	1
1432	C1=CC(=CC2=C1C(=NO2)C5CCN(CCC3=C(N=C4N(C3=O)C=CC=C4C)C)CC5)F	1
1434	C(C(NN)C)CCCCC	1
1435	CNCCC=C3c1ccccc1C2CC2c4ccccc34	1
1436	[C@H]2([C@H](CN(CC(C1=CC=C(F)C=C1)=O)CC2)COC4=CC3=C(OCO3)C=C4)C5=CC=C(F)C=C5	1
1438	C1=CC=CC3=C1N(C2=C(C=CC=C2)CC3=O)C(N)=O	1
1440	C(N1CC(O)CC1=O)C(N)=O	1
1442	C1=C(O)C=CC2=C1C(=C[NH]2)CC(C(O)=O)N	1
1443	CN(C)C(=O)COC2c1ccccc1CCc3ccccc23	1
1444	C4=C3C(N(C1=CC=C2C(=N1)N=C(Cl)C=C2)C(=O)C3=CC=C4)CC(CCC(C)C)=O	1
1447	C3=C(C(NC1C2CCN(C1)CC2)=O)C(=CC(=C3Cl)N)OCC4CC4	1
1448	C1=C4C(=CC=C1CN3CCC(NC(NC(C2=CC=CC=C2)=O)=O)CC3)C=CC=C4	1
1449	CC1OC(C)OC(O1)C	1
1451	C1=CC=CC=C1CN(CC#C)C	1
1452	[C@@H]3([C@H](COC1=CC=C2C(=C1)OCO2)CNCC3)C4=CC=C(C=C4)F	1
1455	CC(C(C(OC(N)=O)C)C)OC(N)=O	1
1459	C2=C1C(=NC(=CC1=CC=C2)N3CCNCC3)C4=CC=CC=C4	1
1460	[C@@H]45C(N(CCCCN3CCN(C1=NSC2=C1C=CC=C2)CC3)C([C@@H]4CCCC5)=O)=O	1
1463	C1=CC=CC=C1CC(NC(N)=O)=O	1
1464	C1=C(C=CC2=C1C3(C)C(C)C(C2)N(CC3)CCC4=CC=CC=C4)O	1
1465	C1=CC=CC=C1C(C(NC(N)=O)=O)CC	1
1466	C2=C(C1C(C)NCCO1)C=CC=C2	1
1467	C1=C(OCC(NN)C)C=CC=C1	1
1468	C1=CC=CC=C1C2C(N(C)C(C2)=O)=O	1
1469	C1(=CC=CC=C1)OC2=CC=CC=C2C(=O)[O-]	1
1470	C1=CC=CC=C1C3(C2=CC=CC=C2)NC(=O)NC3=O	1
1471	C1=CC=CC=C1N2C(C(C(NC2=O)=O)(CC)CC)=O	1
1472	C3=C(C(N2CCN(CC1=CC=CC=C1)CC2)=O)N=CC=C3	1
1473	[C@]2(C1=CC(=CC=C1)O)([C@H](CN(C)CC2)C)CCC	1
1474	[C@H]2(C(OC1=CC=C(NC(C)=O)C=C1)=O)NC(=O)CC2	1
1475	C2=C(C1=CC=CC=C1)N=C4C(=C2CCC3CCNCC3)C=CC=C4	1
1477	C3=C(C(C1=CC=CC=C1)(C(OCCN2CCCCC2)=O)O)C=CC=C3	1
1478	C2=C(N1CCN(C)CC1)N=NC3=C2N(C4=C(O3)C=CC=C4)C	1
1480	[C@H]12C(C3=C(C[C@@H]1CCN(C2)C)[NH]C(=C3CC)C)=O	1
1481	C(N1C(CCC1)=O)C(N)=O	1
1482	C1=CC=CC2=C1C3=C(C2)CCOC3(CCN(C)C)C	1
1484	C1=CC=CC=C1C(C2=CC=CC=C2)(CCN4CCC(N3CCCCC3)(C(N)=O)CC4)C#N	1
1486	C(NC(C(C)(C)C)=O)CCC(O)=O	1
1488	C(N1C(CCC1)=O)C(NCCN(C(C)C)C(C)C)=O	1
1489	C1=CC=CC=C1C3(CC2CCCCN2)C(NC(=O)NC3=O)=O	1
1495	[C@@H](CC(=O)O)(CC(C)C)CN	1
1497	[H+].C3=C(C(=C1CCN(C1)CC)C2=CC=CC=C2)C=CC=C3.[Cl-]	1
1498	C1=CC(=CC=C1C(NC(C)C)=O)CNNC	1
1499	C(C(C1CCCCC1)OC(N)=O)C	1
1500	C1=C(Cl)C=CC2=C1C(=NCC(N2CC(CO)O)=O)C3=CC=CC=C3F	1
1501	C2=C(\C(NCCCC(=O)N)=C/1C=C(F)C=CC1=O)C=CC(=C2)Cl	1
1502	C1=CC=CC=C1CC(N2CCCC2)CCC	1
1503	C(C1OC(C(C)C)(C(C)C)OC1)O	1
1504	C1=CC(=CC=C1OC(CN(CC)CC)=O)NC(C)=O	1
1505	[CH2-][CH-]C	1
1506	C1=CC=CC2=C1N(C(C3=C(N2)N=CC=C3)=O)CC(N(C)C)C	1
1507	C1=CC=C(C(=C1C(C)C)O)C(C)C	1
1508	C1=CC(=CC=C1C(CCCN3CCC(N2CCCCC2)(CC3)C(CC)=O)=O)F	1
1509	C1=CC=CC3=C1C(C2=C(C=CC=C2)S3)=CCCN(C)C	1
1510	C(C1(C(NC(=O)NC1=O)=O)CC=C)C(C)O	1
1511	Oc5ccc4CC2C1CCOCC1(CCN2CC3CC3)c4c5	1
1514	C2=C(C1=CC=NC=C1)OC3=C2C=CC=C3	1
1517	[C@@]45(C1=C(C=CC(=C1)OC(N3CC2=CC=CC=C2CC3)=O)N([C@H]4N(C)CC5)C)C	1
1520	[C@@H]1(C2=C(CC1)C=CC=C2)NCC#C	1
1521	C1=CC(=CC3=C1N(C2=NC(=O)CO2)CCN=C3C4=CC=CC=C4Cl)Cl	1
1522	C1=CC=CC=C1C(CC2=CC=CC=C2)(NC(CN)=O)C	1
1523	C1=CC=CC=C1N(C2(CCN(CCC(OC)=O)CC2)C(OC)=O)C(CC)=O	1
1525	C1=CC(=CC(=C1NC(OCC)=O)N)NCC2=CC=C(C=C2)F	1
1526	C3(NC(N1C2=C(C(C)(C)C1)C=CC=C2)=O)C[C@@H]4N(C)[C@H](C3)CC4	1
1531	[C@H](C1=CC(=CC=C1)OC(N(CC)C)=O)(N(C)C)C	1
1532	[C@@H]3(N(C1CCC1)C2CCC2)CC4=C(OC3)C(=CC=C4C(=O)N)F	1
1533	C1=NC2=C([N]1COC(COC(C)C)COC(C)C)N=C(N)N=C2	1
1534	C3=C(C2CN1C(CCN=C1C2)=O)C=CC=C3	1
1536	C3=C(C2C(NC(=O)C1NC(CC1)=O)C2)C=CC=C3	1
1537	C1=C(C(=CC=C1C2CNC(C2)=O)OC)OC3CCCC3	1
1538	[C@@H]25C(=C[C@@H](CN1CC(NC(C1)=O)=O)CN2C)C3=CC=CC4=C3C(=C[NH]4)C5	1
1540	C2=C(C1=C(NC(C1)=O)C=C2)CCN(CCC)CCC	1
1541	C1=CC(=CC=C1C(CCCN3CCC2(C(N(C)C(C2)=O)=O)CC3)=O)F	1
1542	CON=C(C#N)C1CN2CCC1CC2	1
1543	[C@@H]2(OC1=C(C=CC=C1)CO)O[C@@H]([C@@H](O)[C@@H]([C@H]2O)O)CO	1
1544	C(C1=CC=CC=C1O)(=O)N	1
1545	C1=CC=CC(=C1OC(C2=C(C=CC=C2)O)=O)C(O)=O	1
1546	C1=CC=CC=C1C2(C(N(CC)C)=O)CCN(CCCCCC)CC2	1
1548	N#Cc5ccc4Oc1ccccc1C2=C(CCN(CC2)CC3CCCC3)c4c5	1
1549	[C@@H](CC1=CC=CC=C1)(N(CC#C)C)C	1
1552	C1=CC=CC3=C1C4=C(C2=C(C=CC=C2)C3)CN(C)CC4	1
1553	C1=CC=NC2=C1C(C3=C2N=CC=C3)(CC4=CC=NC=C4)CC5=CN=CC=C5.O	1
1555	C1=CC=CC(=C1N2CCN(C)CC2)CC3=CC=CC=C3	1
1557	C1=CC=C(C(=C1C)C(NC2=NOC(=C2)C)=O)C	1
1558	C1=CC=CC=C1N2C4(C(NC2)=O)CCN(CCCC(C3=CC=C(F)C=C3)=O)CC4	1
1560	C4=C(N1C3(C(NC1)=O)CCN(CCCOC2=CC=C(C=C2)F)CC3)C=CC=C4	1
1561	C1=CC=CC=C1N2C4(C(NC2)=O)CCN(CC\C=C(C3=CC=C(F)C=C3)\C)CC4	1
1572	O=C1CCC(=O)N1CC1CCC2CN(CCN2C1)c1ncccn1	1
1576	O=C3C1C(C2CCC1C2)C(=O)N3C4C(NC(=O)CC4)=O	1
1577	C1=CC=CC3=C1C(C2=CC=CC=C2)(OC3(C)C)CCCNC	1
1578	C1=CC=CC3=C1C(C2=CC=CC=C2)(SC3(C)C)CCCNC	1
1581	CNC2CCC(c1ccccc1)c3ccccc23	1
1583	C4=C(C(N2CCN(CC(C1=CC=C(C(=C1)OC)OC)O)CC2)C3=CC=CC=C3)C=CC=C4	1
1584	CN(C)CCCN2c1ccccc1C(=Nc3cccnc23)c4ccccc4	1
1586	[C@H]13[C@H]([C@H]2C[C@@H]1CC2)C(=O)N(C3=O)CCCCN4CCN(CC4)C5=NC=CC=N5.C(C(O)(C(=O)O)CC(=O)O)C(=O)O	1
1587	C2=C(C1=NOC(=N1)C)N=C3[N]2C4=C(C(=N3)OC)CCCC4	1
1588	C3=C(CN2C1=NC(=NC(=C1CCC2=O)C)C)C=CC(=C3)C4=CC=CC=C4C5=N[NH]N=N5	1
1592	C2=C(C1C(NCCN1)=O)SC=C2	1
1593	C3=C(C1=CCN(CCC)CC1)C2=CC(=CC=C2[NH]3)Cl	1
1594	[C@@H]34C1=CC=CC2=C1C(=C[NH]2)C[C@H]3N(C[C@H](C4)NC(N(CC)CC)=O)C	1
1595	C(C1(C(CCC)CC)C(NC(=O)NC1=O)=O)C	1
1596	C1=C(OC)C(=CC3=C1C2N(CC(CC(C)C)C(C2)=O)CC3)OC	1
1597	C1=CC=CC2=C1CC3(CC2)NC(=O)NC3=O	1
1598	C1=CC=CC3=C1C(N(C2C(NC(=O)CC2)=O)C3=O)=O	1
1600	C(C2(C1CCCC=C1)C(NC(=S)NC2=O)=O)C=C	1
1601	C(C1(C(NC(=S)NC1=O)=O)C(CCC)C)C=C	1
1602	C1=CC=CC2=C1N(C(CC(S2)C3=CC=CC=C3)=O)CCN(C)C	1
1605	C1=CC=CC=C1C2OC(=NC2=O)N(C)C	1
1608	C1=C4C(=C2C(=C1)SC=C2C)C3=C(CCN(C3)C)[NH]4	1
1610	[H+].C2=C(C1(C(N(C)C)C=CCC1)C(OCC)=O)C=CC=C2.[Cl-]	1
1611	C1=C(F)C=CC2=C1N4C(CN=C2C3=CC=CS3)CN(C)CC4	1
1617	C4=C(N3CCN(CCCCN2C(C1=C(C=CC=C1)NC2=O)=O)CC3)C(=CC=C4)SCCC	1
1618	C2=C1C(=NSC1=CC=C2)N5CCN(CCCCN3C(CC4(CC3=O)CCCC4)=O)CC5	1
1621	C1=CC=CC=C1CC(C)NCCC3C2=C(C=CC=C2)SC4=C3C=CC=C4	1
1624	C2=C(C(C1=CC=CC=C1)OCCNC)C(=CC=C2)C	1
1625	C1=C(OC)C(=CC2=C1C(=NN=C(C2CC)C)C3=CC=C(C(=C3)OC)OC)OC	1
1627	C1=C(C=CC=C1N3CCN(CCC2=N[NH]C(=C2)C)CC3)C	1
1634	[C@H]1([C@](O)(CCCC1)C2=CC(=CC=C2)OC)CN(C)C.[H+].[Cl-]	1
1635	C1=CC=CC2=C1CC(N(C)C)C(O2)C	1
1640	C1=C(C(=C(C=C1C(NCC(N(CC)CC)=O)=O)OC)OC)OC	1
1644	C1=C3C(=C(C(=C1)CNC2=CC(=C(C(=C2)OC)OC)OC)C)C(=NC(=N3)N)N	1
1646	C2=C(C(N1CCCCCCC1)=O)C=C(OC)C(=C2OC)OC	1
1647	N[C@@H](CC1=C[NH]C2=CC=CC=C12)C(=O)O	1
1648	C1=C(Cl)C=CC2=C1C(=NCC(=N2)NOCC=C)C3=CC=CC=C3Cl	1
1649	C4=C(N3CCN(CCCCN1C(C2C(C(C1=O)C(=O)N(C2=O)CCCC)(C)C)=O)CC3)C(=CC=C4)OC	1
1650	NC(=O)OCC	1
1651	[C@@H](N)(C(OCCOC[N]1C2=C(N=C1)C(=O)N=C(N2)N)=O)C(C)C	1
1652	C(C(C(N)=O)(CCC)CCC)CC	1
1653	[C@@H](N)(C(OCC(OC[N]1C2=C(N=C1)C(=O)N=C(N2)N)CO)=O)C(C)C	1
1654	C(C(C(OCOC(C(C)(C)C)=O)=O)CCC)CC	1
1656	C1=CC=CC2=C1C(=C3C(=N2)CCCC3O)N	1
1657	C1=CC(=CC=C1C(C2(CCCCC2)O)CN(C)C)OC	1
1659	C(C(C=C)N)CC(O)=O	1
1660	C1=CC=CC(=C1OCC2CNCCO2)OCC	1
1661	C(=C)OC=C	1
1665	[C@]135[C@H]([C@H](N(CC1)CC2CCC2)CC4=C3C=C(O)C=C4)[C@H](CC(C5)=C)C	1
1667	C1=CC(=CC=C1CNC(C(C)C)CCCCCC(O)=O)F	1
1668	[C@H]14[C@H]([C@@H]2[C@@H]3[C@H]([C@H]1C=C2)C=C3)C(=O)N(C4=O)CCCCN6CCN(C5=NC=CC=N5)CC6	1
1669	C1=C(C=CC=C1N3C(N(CCN2CC(C)(C)C2)CC3)=O)Cl	1
1670	C1=CC=CC2=C1C(=NS2)N5CCN(CCC4=CC3=C(NC(C3)=O)C=C4Cl)CC5	1
1672	C4=C(C3=C(CCN2CCN(C1=C(C=CC=C1)OC)CC2)OC(N3)=O)C=CC(=C4)F	1
1674	C1=CC(=CN=C1N2C(C3=C(C2=O)N=CC=N3)OC(N4CCN(C)CC4)=O)Cl	1
1676	[C@@H]1(CCCO1)[C@@H](CC2=CC=CC=C2)NCC	1
1679	C(N1C(C(CC(C)C)NC1=S)=O)C=C	1
1681	C1=C(CC(CC=C)N)C=CC=C1	1
1683	C1=CC=CC3=C1N(C2=C(C=CC=C2)S3)CC(CN(C)C)C	1
1684	C1=C(OC)C(=CC2=C1C(=C(C(OCC)=O)[NH]2)CCN4CCN(C3=CC=CC=C3)CC4)OC	1
1685	C2=C(C1(C(CN(C)CC1)C)OC(CC)=O)C=CC=C2	1
1688	CNCCCC2(C)C(=O)N(c1ccccc1)c3ccccc23	1
1689	C1=CC(=NC2=C1C(C(=CN2CC)C(O)=O)=O)CC3=CC=CC=C3	1
1690	[C@@H](O)([C@@H](O)C(=O)O)C(=O)O.[C@@H](N)(CC1=CC=C(N(C)C)C=C1C)C	1
1692	C1=CC=CC3=C1N(C2=C(C=CC=C2)S3)CC(CN(C)C)N(C)C	1
1694	C1=C(Cl)C=CC2=C1C(=NC3=C(O2)C=CC=C3)N4CCNCC4	1
1695	C3=C(N2CCN(CCCC(C1=CC=C(F)C=C1)O)CC2)C(=CC=C3)OC	1
1697	C1=C(Cl)C=CC3=C1N(C2=CC=CC=C2)C(CCN3C(OCC)=O)=O	1
1698	[C@H](N(C(C(C1=CC=CC=C1)C2=CC=CC=C2)=O)C)(C3=CC=CC=C3)CN4CC[C@@H](C4)O	1
1699	C2=C(OCC1=NN=C(S1)C(C)C)C=CC3=C2OC(=O)C(=C3C)C	1
1700	C1=CC=CC=C1C(C(OC2CC3N(C)C(C2)CC3)=O)CO	1
1701	C1=C(C(=NN=C1C2=CC=CC=C2)NCCN3CCOCC3)C#N	1
1703	C3=C(C(N2CCN(CC1=CC=CC=C1)CC2)=O)OC4=C3C=CC=C4	1
1705	C2=C(C(NNC(C1=CC=CC=C1)=O)C)C=CC=C2	1
1707	C3=C(C(OC1C2CCN(C1)CC2)=O)C=CC=C3	1
1708	C1=CC=C2C(=C1)C3C4=C(C2(CNC)CC3)C=CC=C4	1
1709	C1=CC(=CC=C1)CC(N(C)CC2=CC=CC=C2)C	1
1710	[H+].C1=CC3=C([N]1N(C2=CC=NC=C2)CCC)C=CC=C3.[Cl-]	1
1711	C2=C(C(CC(N(C)C)C)(C(CC)O)C1=CC=CC=C1)C=CC=C2	1
1715	[H+].C2=C(CC1=CC=CC=C1)C(=CC=C2)OCCCCNC.[Cl-]	1
1718	[C@@H]3(N(C1=C(C=CC=C1)F)C(COC)=O)[C@@H](CN(CCN2C(N(CC)N=N2)=O)CC3)C	1
1719	C2=C(C1CCNCC1)OC3=C2C=C(OC)C=C3Br	1
1720	C1=CC(=CC=C1NCCC(N(C)C)=O)Br	1
1721	C2=C(C(OCCN(C)C)C1=CC=CC=C1)C=CC(=C2)Br	1
1722	C1=C(Br)C(=CC(=C1C(NCCN(CC)CC)=O)OC)N	1
1727	C1=NC(=NC=C1)N4CCN(CCCCN2C(CC3(CC2=O)CCCC3)=O)CC4	1
1728	C(C1(C(NC(=O)NC1=O)=O)CC=C)C(C)C	1
1729	C1=CC=CC2=C1OC(CNCCCC)CO2	1
1730	C1=CC=CC3=C1C(C2=CC=CC=C2CC3)CC(CN(C)C)C	1
1731	C1=CC=CC=C1C(NNC(OCC)=O)C	1
1732	C(OC(NC(C(Cl)(Cl)Cl)O)=O)C	1
1733	C(C(C(NC(N)=O)=O)(CC)Br)C	1
1734	C1=CC=CC=C1N(C3(CCN(CCC2=CC=CC=C2)CC3)C(OC)=O)C(CC)=O	1
1735	C1=CC=CC4=C1N(CCCN3CCC(N2CCCCC2)(CC3)C(N)=O)C5=C(CC4)C=CC=C5	1
1736	C1=C(F)C=CC2=C1C3=C([NH]2)CCN(C3)CCC4=CC=NC=C4	1
1738	C3=C(C(N1CCN(C)CC1)C2=CC=CC=C2)C=CC(=C3)Cl	1
1741	[C@@H]36C2=C(C1=CC(=CC=C1[NH]2)Cl)CCN3C[C@H]5C[C@@H](OC(C4=CC(=C(C(=C4)OC)OC)OC)=O)[C@@H]([C@H]([C@H]5C6)C(OC)=O)OC	1
1742	C1=CC(=CC=C1OCC(COC(N)=O)O)Cl	1
1745	C1=C(C#N)C=CC3=C1N(C2=C(C=CC=C2)CC3)CCCN(C)C	1
1747	C4=C2C1=C(CCC3=C(N1CCC2NC)C=CC=C3)C=C4	1
1748	CN(C)CCC=C2c1ccccc1COc3ccccc23	1
1749	[C@@H](CN2CCN(C1=CC=CC=CC1=O)CC2)(C3=CC(=C(OC)C=C3)OC)O	1
1750	C1=CC=CC=C1C(C2=CC=CC=C2)OCCN(C\C=C\C3=CC=CC=C3)C	1
1753	C1=C(C=CC=C1Br)\C=C\C(NCC)=O	1
1754	C1=C(C(=C(C=C1\C=C\C(N)=O)OC)OC)OC	1
1755	C3=C(N2CCN(CCCC(C1=CC=C(F)C=C1)=O)CC2)N=CC4=CC=CC=C34	1
1757	C1=CC=CC3=C1C(C2=C(C=CC=C2)C=C3)C(N)=O	1
1758	C1=C(Cl)C=CC4=C1C3C2=CC=CC=C2CCN3CC(=O)N4C	1
1759	C1=CC=CC(=C1)C(C(CN(C)C)O)C2=CC=C(C=C2)Cl	1
1763	C1=CC(=CC=C1OCC(NCCN(CC)CC)=O)Cl	1
1764	C1=C(Cl)C=CC3=C1C(C2=C(C=CC=C2)N3)CCCN(C)C	1
1765	CN1CCC(CC1)=C3c2ccccc2Oc4ccc(Cl)cc34	1
1767	C1=C(C(=N/OCCN)/CCCCOC)C=CC(=C1)Cl	1
1771	C(C(N(C(\C=C\C)=O)CCC)C(N(C)C)=O)C	1
1773	C3=C(C1OC(=NC1=O)NC2CC2)C=CC=C3	1
1774	C2=C(C1C(CCC1)N)C=CC=C2	1
1775	C4=C(C2=C3C(=NC(=NCC1CC1)CN2O)C=CC(=C3)Cl)C=CC=C4	1
1776	C1=CC=C3C(=C1OCC2CNCCO2)N(CCC3)C	1
1777	C1=CC=CC3=C1N(C2=CC=CC=C2)CC3(CCCNC)C	1
1778	C1=CC=CC3=C1SC2=C(C=CC=C2)C=C3CN(C)C	1
1779	C1=CC=CC3=C1C(C2=C(C=CC=C2)C3O)=C4CCN(C)CC4	1
1780	[C@H](CCOC1=CC=CC2=CC=CC=C12)(C3=CC=CC=C3)N(C)C	1
1781	[C@](OC(=O)CC)([C@@H](CN(C)C)C)(CC1=CC=CC=C1)C2=CC=CC=C2.[H+].[Cl-]	1
1782	CN2C(Cc1ccccc1N=C2C)c3ccccc3	1
1785	[C@@H]34CC1=C[NH]C2=CC=CC(=C12)C3C[C@@H](CN4C)CC#N	1
1786	C1=C(Cl)C=CC2=C1C(=NCC(N2)=O)C3=CC=CC=C3Cl	1
1787	C1=CC=CC2=C1C(C3=C(C=C2)C=CC=C3)=NOCCNC	1
1788	C1=CC(=CC=C1C(C[N]2C=CN=C2)O)CCC3=CC=CC=C3	1
1789	C1=CC=CC2=C1N(C3=C(C=C2)C=CC=C3)CCCN(C)C	1
1791	C1=CC(=C3C2=C1CC5C4C2(C(O3)CCC4)CCN5C)O	1
1793	C4=C(C(C(=O)N1CCCC1)(C2=CC=CC=C2)C(CN3CCOCC3)C)C=CC=C4	1
1794	[C@]134[C@@H]([C@H](CC2=C1C=C(O)C=C2)N(C)CC3)CCCC4	1
1795	C1=C(C=CC=C1OC2CN(C(N)=O)C2)C(F)(F)F	1
1796	CC13CCCCCC(Cc2ccc(O)cc12)C3N	1
1798	C1=CC=CC2=C1N(C(C3=C(N2C)C=CC=C3)=O)CCN(C)C	1
1799	C1=C(C)C=CC3=C1C2C(CCN(C2)C)N3	1
1801	C1=CC(=CC3=C1C(C2=CC(=C(Cl)C=C2)Cl)CN(C)C3)OC	1
1802	C1=CC=CC3=C1N(C2=C(C=CC=C2)S3)CCN(CC)CC	1
1803	Clc1ccc(cc1)C(OCCN2CCOCC2)c3ccccc3	1
1806	[C@]134[C@@H]([C@H](CC2=C1C=C(C)C=C2)N(C)CC3)CCCC4	1
1807	C3=CC1=C(C(/C2=C(O1)C=CC=C2)=C/CCN(C)C)C=C3OC	1
1809	C1=CC=CC3=C1N(C2=C(C=CC=C2)C3(C)C)CCCN(C)C	1
1810	C1=C(C(=CC=C1Cl)N(C(CNCC(C)=C)=O)C)C(C2=CC=CC=C2)=O	1
1811	C1=CC=CC2=C1C(C(N2CC(N)=O)=O)C3=CC=CC=C3	1
1812	[H+].C3=C2\C(C1=CC=CC=C1SCC2=CC=C3)=C\CCN(C)C.[Cl-]	1
1813	C1=C(Cl)C=CC2=C1C(=NC(O)C(N2CCO)=O)C3=CC=CC=C3F	1
1814	C3=C(C2(C1=CC=CC=C1)C(NCN2)=O)C=CC=C3	1
1817	C1=C(C(=CC=C1Cl)N(C(CN(CCO)CCO)=O)C)C(C2=C(C=CC=C2)Cl)=O	1
1818	C1=CC=CC(=C1N3CCN(CCC2=C[N](C)N=C2)CC3)Cl	1
1819	C1=CC=CC2=C1N(CC3=C(C2=C)C=CC=C3)CCCN(C)C	1
1820	C1=CC(=CC=C1C(NCCCN2CCOCC2)=O)Cl	1
1821	C1=C(O)C=CC3=C1C2(CC(CN(CC2)C)C3)C	1
1822	C2=C(C1(C(N(C(=O)N(C1=O)COC)COC)=O)CC)C=CC=C2	1
1823	C1=CC=CC=C1C2C(N(CC)C(N2)=O)=O	1
1824	C1=C(Cl)C=CC2=C1C(=NC(C(=O)N2)C(OCC)=O)C3=CC=CC=C3F	1
1826	C2=NC1=C(CC(NC)CC1)S2	1
1827	C1=CC=CC2=C1C(=C[NH]2)CC(CC)N	1
1829	O=C2\C(=C1\OC=NN1)C=CC=C2	1
1832	C1=CC=CC(=C1N3CCN(CCCC(C2=CC=C(F)C=C2)=O)CC3)OC	1
1833	CN(C)C3CCc2[nH]c1c(F)cc(F)cc1c2C3	1
1834	C1=CC(=CC=C1N3CCN(CC(O)COC2(CCCCC2)C#C)CC3)F	1
1835	C1=C(Cl)C=CC2=C1C(=NCC(=O)N2C)C3=CC=CC=C3F	1
1845	C1=CC=CC3=C1C(=NC2=C(C=CC(=C2)F)C3)N4CCN(C)CC4	1
1852	C1=CC(=CC=C1N2C4(C(NC2)=O)CCN(CCCC(C3=CC=C(F)C=C3)=O)CC4)F	1
1853	C1=C(Cl)C=CC2=C1C(=NCC(N2CC3CC3)=O)C4=CC=CC=C4F	1
1854	C1=CC=CC=C1CC(N(CC2=CC=CO2)C)C	1
1855	[C@]234C1=C(C=CC(=C1O[C@H]2C[C@@H](O)C=C3)OC)CN(CC4)C	1
1856	C2=C(C(C1CCCCC1)CCN(C)C)C=CC=C2	1
1857	NC(=N)NCCCOc1ccccc1	1
1860	C(C2(C1=CCCCCC1)C(NC(=O)NC2=O)=O)C	1
1861	C1=CC=CC2=C1C(C3=C(CC2)C=CC=C3)OC4CCN(C)CC4	1
1862	C1=CC(=CC=C1C(N2CCN(C)CCC2)C3=CC=CC=C3)Cl	1
1867	[C@@]125C3=C4C[C@H]([C@@H]1CCC([C@@H]2OC3=C(C=C4)O)=O)N(C)CC5	1
1868	C2=C(C1(C(OCC)=O)CCN(C)CC1)C=CC=C2O	1
1870	C2=C(C1(C(NC(=O)CN1)=O)CC)C=CC=C2	1
1871	C1=CC=CC2=C1C(=C[NH]2)CCC3CCNCC3	1
1872	CN(C)CC#CC=C2c1ccccc1C=Cc3ccccc23	1
1874	C1=CN=CC=C1C(NNC(C)C)=O	1
1875	C1=CC=CC=C1C(C2=CC=CC=C2)(C(CN(C)C)C)C(CC)=O	1
1877	C1=CC=CC3=C1N(C2=C(C=CC=C2)S3)CC(N(CC)CC)C	1
1878	C1=CC=CC2=C1N(C3=C(CC2=O)C=CC=C3)CCCN(C)C	1
1879	[C@]235[C@H]([C@H](N(CC1CC1)CC2)CC4=C3C(=CC=C4)O)CCC(C5)=O	1
1880	[C@H](CC1=CC(=C(C=C1)O)O)(C(O)=O)N	1
1882	C13(C4=C(C(C2=C1C=CC=C2)CC3)C=CC=C4)C[C@H](CNC)O	1
1884	C2=C(COC1CCNCC1)C=CC3=C2C=CC=C3	1
1885	C3=C(C(CC2N(C(CC(C1=CC=CC=C1)=O)CCC2)C)O)C=CC=C3	1
1886	C1=CC(=NN=C1C2=C(Cl)C=CC=C2)N3CCC(O)CC3	1
1887	C3=C(N2CCN(C\C=C\C1=CC=CC=C1)CC2)N=NC(=C3)Cl	1
1889	[C@@H]1([C@H]3[C@@H](CC2=C1C=C(Cl)C=C2)CN(C3)C)C4=CC=CC=C4	1
1890	C1=CC=CC3=C1C4=C(C2=C(C=CC=C2)O3)CCN(CC4)C	1
1891	C3=C(CN2CCN(C1=C(OC(C)C)C=CC=C1)CC2)C=CC=C3C(=O)N4CCCCC4.C(C(=O)O)CC(=O)O	1
1892	C2=C(OC(OC1=CC=CC=C1)CN(C)C)C=CC=C2	1
1893	C1=CC(=CC(=C1OC)OC)CCN2CCN(CC2)C3=CC(=CC=C3)Cl	1
1895	C2=C(C1(C(N(C)C(N1)=O)=O)CC)C=CC=C2	1
1896	C2=C(C1(C(N(C(NC1=O)=O)C)=O)CC)C=CC=C2	1
1897	C1=C(C=CC=C1N3CCN(CCC2=N[NH]C(=C2)C)CC3)Cl	1
1899	C1=C(Br)C=CC2=C1C(=NCC(N2C)COC)C3=CC=CC=C3Cl	1
1900	C1=CC=CC(=C1)C(=O)C(C)N(C)C	1
1901	C1=CC=CC2=C1C(CC3=C(N2C)C=CC=C3)NC	1
1902	C1=C(C=C(C=C1OCC2CNC(O2)=O)C)C	1
1903	C1=CC(=CC2=C1CC3C(C2(CCN3C)C)C)O	1
1904	C1=CC=CC=C1C2(N(C(=O)NC2=O)C)CC	1
1905	C1=CC=CC=C1C(C2=CC=CC=C2)(C(CC)=O)CC(N(C)C)C	1
1906	C1=CC=CC=C1/C=C/C2C(NC(O2)(C)C)=O	1
1908	C2=C(C1(C(N(C)C(C1)=O)=O)C)C=CC=C2	1
1913	C1=NC=C([N]1C(C2=CC=CC=C2)C)C(=O)OC	1
1914	C1=CC=CC2=C1N(CC3=C(C2)C=CC=C3)CCCNC	1
1917	C1=C(OC)C(=CC2=C1C(=C(C)[NH]2)CCN4CCN(C3=CC=CC=C3OC)CC4)OC	1
1918	[C@]1([C@H](C1)CN)(C(=O)N(CC)CC)C2=CC=CC=C2.[H+].[Cl-]	1
1919	C1=CC(=CC2=C1C(=C([NH]2)C)C4CCN(CCCC(C3=CC=C(F)C=C3)=O)CC4)OC	1
1920	C1=NC=CN=C1N(C3CCN(CCC2=CC=CC=C2)CC3)C(C4=CC=CO4)=O	1
1921	C1=CN=C(C(=N1)N2CCCCC2)C	1
1923	C(C1=C(C)[NH]C3=C1C(C(CN2CCOCC2)CC3)=O)C	1
1924	[C@]3(C1=CC=CC=C1)(C(C2=C(C=CC=C2)CC3)=O)CCN(C)C	1
1925	C5CC(CN1CCC(C1)c2ccccc2)c4ccc3OCOc3c4C5	1
1927	C(C1(C(NC(=O)NC1=O)=O)CC=C)C(C)(C)C	1
1928	C1=CC=CC=C1CN2C(CC(C2)CN)=O	1
1929	C1=CC=CC3=C1C(C2=CC=CC=C2)OCCN(C3)C	1
1930	[C@H]2(NC(=O)C1=C(OC)C=C(NC)C(=C1)Cl)[C@H](N(CC2)CC3=CC=CC=C3)C	1
1931	C2=C1C(=NN=C(CC1=CC(=C2OC)OC)C)C3=CC=C(N)C=C3	1
1933	C1=CC(=CC=C1C(CCCN2CC3CCC(C2)CC3)=O)F	1
1934	C1=CC(=C3C2=C1CC5C4C2(C(O3)C(O)C=C4)CCN5)OC	1
1935	C2=C(C(C1=CC=CC=C1)(CCN(C)C)C(CC)=O)C=CC=C2	1
1936	C3=C(N(C2CCN(CCC1=CC=CC=C1)CC2)C(COC)=O)C(=CC=C3)F	1
1937	[C@@H]4(C1=CC=CC2=C1OCC2)C3=CC(=C(Cl)C=C3CCN(C4)C)O.CC(=O)O	1
1938	C1=C3C(=CC=C1)N=C2SC(=CC2=C(N3)N4CCN(CC4)C)C	1
1939	C1=CC=CC2=C1N(C3=C(C=C2)C=CC=C3)CCCN4CCN(CCO)CC4	1
1940	O1CCCCC1C(=O)N	1
1943	C1=CC=CC3=C1N(C2=C(C=CC=C2)[S]3(=O)=O)CC(CN(C)C)C	1
1944	C1=C(OC)C(=CC2=C1C(=C(C)[NH]2)CCN4CCN(C3=CC=CC=C3)CC4)OC	1
1946	N(C(=O)C)C1=CC=C(O)C=C1	1
1947	C(C)C1(C)C(=O)N(C(O1)=O)C	1
1949	C1=C(NC(CC)=O)C=CC(=C1)O	1
1950	C1=CC=CC2=C1N(C(CO2)=O)CC(N)=O	1
1951	C1=NC2=C([N]1CCC(CO)CO)NC(=NC2=O)N	1
1952	CC(C)CCNCC2COc1ccccc1O2	1
1953	C2C1=NN=N[N]1CCCC2	1
1956	C2=C(C1=CC=CC=C1)ON=C2C(CN3CCCCC3)O	1
1957	CC(=O)OC(C1CCCCN1)c2ccccc2	1
1959	[C@H]2(C1=CC=CC=C1)[C@@H](N(CCO2)C)C	1
1960	[Cl].C1=CC=CC=C1CCNN	1
1961	C1=CC=CC=C1CC(NN)C	1
1962	C1=C(O)C=CC4=C1C35C(C(N(CCC2=CC=CC=C2)CC3)C4)CCCC5	1
1964	C3=C(C1(C(OCC)=O)CCN(CC1)CCCNC2=CC=CC=C2)C=CC=C3	1
1965	C1=C(Cl)C=CC2=C1C(=NCC(N2CC#C)=O)C3=CC=CC=C3	1
1967	C1=C(C=CC=C1)C(C2=CC=CC=C2)(C3NCCCC3)O	1
1968	C4Oc3ccc(CN1CCN(CC1)c2ncccn2)cc3O4	1
1969	C1=CSC2=C1C(C3=C(CC2)C=CC=C3)=C4CCN(CC4)C	1
1970	C1=CC=CC2=C1N(C3=C(CC2)C=CC=C3)CCCN(C)C	1
1975	C1=C(C(=CC=C1C#N)OC)C(NCCN3CCC(C(C2=CC=C(F)C=C2)=O)CC3)=O	1
1977	C1=CC=CC=C1C2CN(C(NCCC)=O)C(O2)=O	1
1978	C1=CC=CC2=C1N(C3=C(S2)C=CC=C3)CC(C)N(C)C	1
1979	C1=NC=C([N]1C(C2=CC=CC=C2)C)C(OCCC)=O	1
1981	C1=CC=CC2=C1N(C3=C(S2)C=CC=N3)CCCN(C)C	1
1982	C(C1(C(C=CNC1=O)=O)CC)C	1
1983	C2=C(C(C(N1CCCC1)CCC)=O)C=CC(=C2)C	1
1984	C1=CC=CC4=C1N(C2C3CCN(C2)CC3)C5=C(CC4)C=CC=C5	1
1985	C1=C(Cl)C(=C(C=C1)C)NC(=O)/C=C/2SCC(=O)N2C	1
1986	C3=C(N2C1=C([NH]N=C1N(C(=O)CC2=O)C)C)C=CC=C3	1
1987	[C@H](C1=CC=CC=C1)([C@@H]2CNCCO2)OC3=CC=CC=C3OCC	1
1988	[C@H]2(CNC(C1=C(C=CC(=C1OC)Br)OC)=O)N(CCC2)CC	1
1989	C1=CC=CC4=C1C(N(CCCN3CCN(C2=NC=CC=N2)CC3)[S]4(=O)=O)=O	1
1990	C1=C(Cl)C=CC\3=C1C=C(N2CCN(C)CC2)C4=C(C3=C/C#N)C=CC=C4	1
1993	C1=C(C(=C(C=C1C(\C=C\N2CC=CC2)=O)OC)OC)OC	1
1994	O=C1N2C(CC1)CCC2=O	1
1995	C4=C(C(N2CCN(\N=C\C1=NC(=CC=C1)C)CC2)C3=CC=CC=C3)C=CC=C4	1
1996	C1=C(C(N)=O)N=N[N]1CC2=C(C=CC=C2F)F	1
1997	C1=CC=CC2=C1N=C(S2)N(C4CCN(CC(COC3=CC=C(C=C3)F)O)CC4)C	1
2000	C3=C(C2=C(N=C(N1CCN(C)CC1)N=C2)N)C(=C(C=C3Cl)Cl)Cl	1
2001	[C@@H]3(C1=CC=C(Cl)C=C1)[C@H]2CC[C@@H](C2)C34CCC(=N4)N5CCOCC5	1
2002	C1=CC=CC=C1N2C5(C(NC2)=O)CCN(CC4OC3=C(C=CC=C3)OC4)CC5	1
2006	C1=CC=CC3=C1C(N(C2C(NCCC2)=O)[S]3(=O)=O)=O	1
2007	C5=C2C1=C(CCC4=C(C1CN3CCCCC23)C=CC=C4)C=C5	1
2008	C(C(C)C1(CC=C)C(=O)NC(NC1=O)=O)C	1
2009	C3=C2C(=NC1=CSC=C1C(/C2=CS3)=C/C#N)N4CCN(C)CC4	1
2010	C1=CC=CC(=C1CC2=CC=CS2)OCC3OCCNC3.O=C(O)\C=C/C(=O)O	1
2011	C1=C(Cl)C=CC2=C1C(=NCC(=O)N2C)C3=CCCCC3	1
2012	C(C1(C(CCC)CC)C(NC(=S)NC1=O)=O)C	1
2015	C1=CSC2=C1N(C3=C(C=C2)C=CC=C3)CCCN(C)C	1
2017	C1=C(SC=C1)C2(C(CCCC2)=O)NCC	1
2020	C2=C(N1CC(CO)OC1=O)C=CC=C2C	1
2021	[C@H](OC1=C(C=CC=C1)C)(C2=CC=CC=C2)CCNC	1
2022	C1=CC=CC(=C1N3CCN(CCCOC2=CC=CC=N2)CC3)C	1
2023	[C@H]2(C1=CC(=C(OC)C=C1CCN(C2)C)OC)C3=CC=CC=C3	1
2027	C1=C(NC(C(Cl)(Cl)Cl)=O)C=CC(=C1)O	1
2031	CC1(C(N(C(O1)=O)C)=O)C	1
2032	[C@H]13N([C@H](CC(C1)NC(C2=CC=CC(=C2OC)OC)=O)CC3)CC4=CC=CC=C4	1
2035	C(C(C(N)=O)(CC)CC)C=C	1
2036	C(C(C(CC)C)C(N)=O)C	1
2037	[C@@H]1(C[C@H]3[C@H]2[C@@]1(O[C@H](O[C@H]2OC)[C@@H]3C)CN4CCCCC4)O	1
2038	C(C(CCC)C(N)=O)CC	1
2039	C(C1(C(NC(=O)NC1=O)=O)C(=C/CC)/C)C	1
2040	C(C(C1(C(NC(=O)NC1=O)=O)C=C)C)CC	1
2041	C1=C(OC)C=CC2=NC=CC(=C12)CCCC3C(CNCC3)C=C	1
2042	C(OC1=NSN=C1C2=CCCN(C2)C)CCCCC	1
2044	C2=C(\C(C1=CC=CN=C1)=C\CN(C)C)C=CC(=C2)Br	1
2046	C3=C(C1=NCCN=C2N(NC(=C12)C)C)C=CC=C3Cl	1
