# Supplementary material for: Toward Quantum-Informed Atom Pairs
Source: ACS Omega. 2024 Jan 26;9(5):5966–71. doi: 10.1021/acsomega.3c09744 (PMC10851243; doi:10.1021/acsomega.3c09744)
Supplement: Supplementary file 1 — ao3c09744_si_001.zip [file ao3c09744_si_001.zip › clintox.csv.txt]

	smiles	target
1	[C@@H]1([C@@H]([C@@H]([C@H]([C@@H]([C@@H]1Cl)Cl)Cl)Cl)Cl)Cl	0
2	[C@H]([C@@H]([C@@H](C(=O)[O-])O)O)([C@H](C(=O)[O-])O)O	0
5	[N+](=O)([O-])[O-]	0
9	[O-]S(=O)(=O)[O-]	0
15	C#CC1(CCCCC1)OC(=O)N	0
16	C#CC[NH2+][C@@H]1CCc2c1cccc2	0
17	C#CCC(Cc1cnc2c(n1)c(nc(n2)N)N)c3ccc(cc3)C(=O)N[C@@H](CCC(=O)[O-])C(=O)[O-]	0
18	C#N	0
20	C([C@@H]([C@@H]1C(=C(C(=O)O1)O)[O-])O)O	0
26	C([C@@H]1[C@H]([C@@H]([C@H](C(=O)O1)O)O)O)O	0
27	C([C@H]([C@@H]([C@H](C=O)O)O)O)O	0
28	C([C@H]([C@H]([C@@H]([C@@H](CO)O)O)O)O)O	0
29	C([C@H]([C@H]([C@@H]([C@H](C(=O)[O-])O)O)O)O)O	0
30	C([C@H]([C@H]([C@@H]([C@H](CO)O)O)O)O)O	0
31	C(=[NH2+])(N)N	0
34	C(C(C(=O)[O-])O)(C(=O)[O-])O	0
37	C(C(CO)(CO)[NH3+])O	0
38	C(C(CO)O)O	0
41	C(C(F)(F)F)(C(F)(F)F)(F)F	0
45	C(=C(F)F)(F)F	0
46	C(C(=O)[O-])[NH3+]	0
47	C(C(=O)[O-])C(CC(=O)[O-])(C(=O)[O-])O	0
49	C(=C/C(=O)[O-])\C(=O)[O-]	0
50	C(C[C@@H](C(=O)[O-])[NH3+])C[NH+]=C(N)N	0
51	C(C[NH2+]CCNCC[NH2+]CCN)N	0
56	C(CC(=O)[O-])C(=O)[O-]	0
57	C(CC(=O)[O-])C(=O)C[NH3+]	0
58	C(CC(=O)[O-])CO	0
59	C(CC(=O)N)[C@@H](C(=O)[O-])[NH3+]	0
61	C(CCC(=O)[O-])CC[NH3+]	0
62	C(CCCC(=O)[O-])CCCC(=O)[O-]	0
63	C(CN(CC(=O)[O-])CC(=O)[O-])[NH+](CC(=O)[O-])CC(=O)[O-]	0
64	C(CN(CC[NH+](CC(=O)[O-])CC(=O)[O-])CC(=O)[O-])[NH+](CC(=O)[O-])CC(=O)[O-]	0
65	C(CNCC[NH2+]CCN)[NH3+]	0
69	C(=O)([O-])[O-]	0
71	C(=O)(N)N	0
72	C(=O)(N)NO	0
74	C/[NH+]=C\1/CN(C(=c2cc(ccc2=N1)Cl)c3ccccc3)[O-]	0
75	C/C=C(/C(=C/C)/c1ccc(cc1)O)\c2ccc(cc2)O	0
78	c1(c(nc(c(n1)Cl)N)N)C(=O)NC(=[NH2+])N	0
80	C1[C@@H]([C@H]([C@@H]([C@H]([C@@H]1[NH3+])O[C@@H]2[C@@H]([C@H]([C@@H]([C@H](O2)CO)O)[NH3+])O)O)O[C@@H]3[C@@H](C[C@@H]([C@H](O3)C[NH3+])O)[NH3+])[NH3+]	0
81	C1[C@@H]([C@H]([C@@H]([C@H]([C@@H]1NC(=O)[C@H](CC[NH3+])O)O[C@@H]2[C@@H]([C@H]([C@@H]([C@H](O2)CO)O)[NH3+])O)O)O[C@@H]3[C@@H]([C@H]([C@@H]([C@H](O3)C[NH3+])O)O)O)[NH3+]	0
82	C1[C@@H]([C@H]([C@@H]([C@H]([NH+]1CCO)CO)O)O)O	0
83	C1[C@@H]([C@H](O[C@H]1N2C=NC(=NC2=O)N)CO)O	1
84	C1[C@@H](CC[C@H](C1)C(=O)[O-])C[NH3+]	0
85	C1[C@@H](NC(=[NH+][C@H]1O)N)[C@H]2C(=O)NC[C@@H](C(=O)N[C@H](C(=O)N[C@H](C(=O)N/C(=C\\NC(=O)N)/C(=O)N2)CO)CO)NC(=O)C[C@H](CCC[NH3+])[NH3+]	0
87	C1[C@@H]2N(C1=O)[C@H](/C(=C/CO)/O2)C(=O)[O-]	0
88	C1[C@H]([C@@H]([C@H]([C@@H]([C@H]1[NH3+])O[C@@H]2[C@@H]([C@H]([C@@H]([C@H](O2)C[NH3+])O)O)[NH3+])O[C@H]3[C@@H]([C@@H]([C@H](O3)CO)O[C@@H]4[C@@H]([C@H]([C@@H]([C@@H](O4)C[NH3+])O)O)[NH3+])O)O)[NH3+]	0
89	C1[C@H]([C@@H]([C@H]([C@@H]([C@H]1[NH3+])O[C@@H]2[C@@H]([C@H]([C@@H]([C@H](O2)C[NH3+])O)O)O)O)O[C@@H]3[C@@H]([C@H]([C@@H]([C@H](O3)CO)O)[NH3+])O)[NH3+]	0
90	C1[C@H]([C@@H]([C@H]([C@@H]([C@H]1[NH3+])O[C@@H]2[C@@H]([C@H]([C@@H]([C@H](O2)CO)O)O)[NH3+])O[C@H]3[C@@H]([C@@H]([C@H](O3)CO)O[C@@H]4[C@@H]([C@H]([C@@H]([C@@H](O4)C[NH3+])O)O)[NH3+])O)O)[NH3+]	0
92	C1[C@H]([C@@H]2[C@H](O1)[C@H](CO2)O)O	0
94	C1[C@H](C(=O)NO1)[NH3+]	0
96	c1[nH]c(=O)c2c(n1)n(cn2)[C@H]3CC[C@H](O3)CO	0
100	c1c([nH]cn1)C[C@@H](C(=O)N2CCC[C@H]2C(=O)N)NC(=O)[C@@H]3CCC(=O)N3	0
101	c1c([nH]cn1)CC[NH3+]	0
102	c1c(c([nH]c(=O)n1)N)F	0
103	c1c(c(c(c(c1Cl)Cl)Cc2c(c(cc(c2Cl)Cl)Cl)O)O)Cl	0
109	c1c(c(=O)[nH]c(=O)[nH]1)F	0
112	c1c(c(=O)[nH]c(=O)n1[C@H]2C[C@@H]([C@H](O2)CO)O)F	0
114	C1=C(C(=O)NC(=O)N1)F	1
115	c1c(cc(c(c1Cl)NC2=[NH+]CCN2)Cl)N	0
118	c1c(cc(c(c1NC(=O)C(=O)[O-])Cl)NC(=O)C(=O)[O-])C#N	0
119	c1c(cc(c(c1O)O)O)C(=O)Oc2cc(cc(c2O)O)C(=O)OC[C@@H]3[C@H]([C@@H]([C@H]([C@@H](O3)OC(=O)c4cc(c(c(c4)OC(=O)c5cc(c(c(c5)O)O)O)O)O)OC(=O)c6cc(c(c(c6)OC(=O)c7cc(c(c(c7)O)O)O)O)O)OC(=O)c8cc(c(c(c8)OC(=O)c9cc(c(c(c9)O)O)O)O)O)OC(=O)c1cc(c(c(c1)OC(=O)c1cc(c(c(c1)O)O)O)O)O	0
121	C1C(N(C2=C(N1)NC(=NC2=O)N)C=O)CNC3=CC=C(C=C3)C(=O)N[C@@H](CCC(=O)[O-])C(=O)[O-].[Ca+2]	1
122	C1C(N(C2=C(N1)NC(=NC2=O)N)C=O)CNC3=CC=C(C=C3)C(=O)N[C@@H](CCC(=O)O)C(=O)O	1
126	c1c2c([nH]n1)ncnc2O	0
133	C1C2CC3CC1CC(C2)(C3)[NH3+]	0
134	c1c2=N/C(=C/3\C=CON3)/N=c2c4c(n1)CCOC4	0
135	C1C[NH+]=C(N[C@H]1[C@H]2C(=O)NC[C@@H](C(=O)N[C@H](C(=O)N[C@H](C(=O)N/C(=C/NC(=O)N)/C(=O)N2)CNC(=O)C[C@H](CCC[NH3+])[NH3+])CO)[NH3+])N	0
136	c1c[nH+]ccc1N	0
137	c1c[nH]nc1CC[NH3+]	0
138	c1cc(c(c(c1)C(=O)c2ccc(cc2)Br)N)CC(=O)[O-]	0
139	c1cc(c(c(c1)Cl)CC(=O)[NH+]=C(N)N)Cl	0
140	c1cc(c(c(c1)Cl)Cl)c2c(nc(nn2)N)N	0
141	c1cc(c(c(c1)Cl)Cl)N2CC[NH+](CC2)CCCCOc3ccc4c(c3)NC(=O)CC4	0
142	c1cc(c(c(c1)Cl)NC2=[NH+]CCN2)Cl	0
144	c1cc(c(c(c1)F)Cn2cc(nn2)C(=O)N)F	0
145	c1cc(c(c2c1[NH+]=C3NC(=O)CN3C2)Cl)Cl	0
146	c1cc(c(c2c1nccn2)Br)NC3=[NH+]CCN3	0
147	c1cc(c(c2c1nsn2)NC3=[NH+]CCN3)Cl	0
148	c1cc(c(cc1/N=N/c2ccc(c(c2)C(=O)[O-])O)C(=O)[O-])O	0
149	c1cc(c(cc1[C@H](C[NH3+])O)O)O	0
153	c1cc(c(cc1c2ccc(cc2F)F)C(=O)[O-])O	0
154	c1cc(c(cc1C[C@@H](C(=O)[O-])[NH3+])O)O	0
155	c1cc(c(cc1CC[NH3+])O)O	0
160	c1cc(c(cc1Cl)O)Oc2ccc(cc2Cl)Cl	0
163	c1cc(c(cc1N)C(=O)[O-])O	0
164	c1cc(c(cc1N)O)C(=O)[O-]	0
167	C1CC(C1)(C(=O)O)C(=O)O.N.N.[Pt]	1
168	c1cc(c2c(c1NCC[NH2+]CCO)C(=O)c3c(ccc(c3C2=O)[O-])[O-])NCC[NH2+]CCO	0
169	C1=CC(=C2C(=C1NCCNCCO)C(=O)C3=C(C=CC(=C3C2=O)O)O)NCCNCCO	1
173	c1cc(ccc1[C@@H]2[C@H](C(=O)N2c3ccc(cc3)F)CC[C@@H](c4ccc(cc4)F)O)O	0
174	c1cc(ccc1[C@@H]2CC[NH2+]C[C@H]2COc3ccc4c(c3)OCO4)F	0
177	C1=CC(=CC=C1C#N)C(C2=CC=C(C=C2)C#N)N3C=NC=N3	1
178	c1cc(ccc1C(CC(=O)[O-])C[NH3+])Cl	0
180	c1cc(ccc1C(=O)N[C@@H](CCC(=O)[O-])C(=O)[O-])NC[C@H]2CNc3c(c(=O)nc([nH]3)N)N2C=O	0
181	c1cc(ccc1C(=O)N[C@@H](CCC(=O)[O-])C(=O)[O-])NCC2CNc3c(c(=O)nc([nH]3)N)N2C=O	0
182	c1cc(ccc1C(=O)N[C@@H](CCC(=O)[O-])C(=O)[O-])NCc2cnc3c(n2)c(=O)nc([nH]3)N	0
183	c1cc(ccc1C(=O)NCC(=O)[O-])N	0
184	c1cc(ccc1C(=O)NCCC(=O)[O-])N/N=C\2/C=CC(=O)C(=C2)C(=O)[O-]	0
185	c1cc(ccc1c2c(c3ccc(cc3s2)O)C(=O)c4ccc(cc4)OCC[NH+]5CCCCC5)O	0
186	c1cc(ccc1C2C[NH2+]CCc3c2cc(c(c3Cl)O)O)O	0
189	c1cc(ccc1C[C@@H](C(=O)[O-])[NH3+])O	0
190	c1cc(ccc1C[NH+]2CCCNCC[NH2+]CCCNCC2)C[NH+]3CCCNCC[NH2+]CCCNCC3	0
192	c1cc(ccc1CCc2c[nH]c3c2c(=O)nc([nH]3)N)C(=O)N[C@@H](CCC(=O)[O-])C(=O)[O-]	0
193	C1=CC(=CC=C1CCC2=CNC3=C2C(=O)N=C(N3)N)C(=O)N[C@@H](CCC(=O)O)C(=O)O	1
195	c1cc(ccc1CCCC[NH2+]C[C@@H](c2ccc(c(c2)O)O)O)O	0
201	c1cc(ccc1NC(=[NH2+])NC(=[NH2+])NCCCCCCNC(=[NH2+])NC(=[NH2+])Nc2ccc(cc2)Cl)Cl	0
203	c1cc(ccc1O)O	0
204	c1cc(ccc1OCC(COC(=O)N)O)Cl	0
206	c1cc(cnc1)C(=O)[O-]	0
207	c1cc(cnc1)C(=O)N	0
209	C1CC(=O)NC(=O)C1N2C(=O)C3=C(C2=O)C(=CC=C3)N	1
210	C1CC(=O)NC(=O)C1N2C(=O)C3=CC=CC=C3C2=O	1
211	C1CC(=O)NC(=O)C1N2CC3=C(C2=O)C=CC=C3N	1
212	C1CC(=O)NC2=C1C=CC(=C2)OCCCCN3CCN(CC3)C4=C(C(=CC=C4)Cl)Cl	1
214	c1cc(oc1/C=N/N2CC(=O)NC2=O)[N+](=O)[O-]	0
215	c1cc(oc1/C=N/N2CCOC2=O)[N+](=O)[O-]	0
216	c1cc(oc1/C=N/NC(=O)N)[N+](=O)[O-]	0
218	c1cc2c(c(c1)N)CN(C2=O)C3CCC(=O)NC3=O	0
219	c1cc2c(c(c1)OCC(COc3cccc4c3c(=O)cc(o4)C(=O)[O-])O)c(=O)cc(o2)C(=O)[O-]	0
220	c1cc2c(cc(c(c2nc1)O)Cl)Cl	0
223	c1cc2c(cc1)C(=O)C(=C(C2=O)[C@H]3CC[C@@H](CC3)c4ccc(cc4)Cl)[O-]	0
224	c1cc2c(cc1C#N)c(c[nH]2)CCCC[NH+]3CCN(CC3)c4ccc5c(c4)cc(o5)C(=O)N	0
226	c1cc2c(cc1Cl)[nH]c(=O)o2	0
227	c1cc2c(cc1F)CCC(O2)C(C[NH2+]CC(C3CCc4cc(ccc4O3)F)O)O	0
229	c1cc2c(cc1OCCCCc3nnnn3C4CCCCC4)CCC(=O)N2	0
231	c1cc2c(nc1)C(=C3CC[NH2+]CC3)c4ccc(cc4CC2)Cl	0
232	c1cc2c3c(c1)C(=O)N(C[C@H]3CCC2)[C@@H]4C[NH+]5CCC4CC5	0
233	c1cc2cccnc2c(c1)O	0
234	C1CC[C@H]([C@@H](C1)[NH3+])N	0
235	c1ccc(c(c1)C(c2ccc(cc2)Cl)C(Cl)Cl)Cl	0
236	C1=CC=C(C(=C1)C(=O)NCCC[C@@H](C(=O)O)NC(=O)C2=CC=C(C=C2)NCC3=CN=C4C(=N3)C(=NC(=N4)N)N)C(=O)O	1
237	c1ccc(c(c1)C2=NC(C(=O)Nc3c2cc(cc3)Cl)O)Cl	0
241	c1ccc(c(c1)C[NH+]2CCc3c(ccs3)C2)Cl	0
242	c1ccc(c(c1)CC(=O)[O-])Nc2c(cccc2Cl)Cl	0
244	C1CCC(CC1)(CC(=O)[O-])C[NH3+]	0
245	c1ccc(cc1)/N=N/c2ccc(nc2N)N	0
247	c1ccc(cc1)[C@H](C(=O)N[C@H]2[C@H]3CCC(=C(N3C2=O)C(=O)[O-])Cl)[NH3+]	0
248	c1ccc(cc1)[C@H](c2ccc(cc2)Cl)N3CC[NH+](CC3)CCOCC(=O)[O-]	0
249	c1ccc(cc1)[C@H]2c3ccccc3CCN2C(=O)O[C@H]4C[NH+]5CCC4CC5	0
251	c1ccc(cc1)C(c2ccc(cc2)Cl)N3CC[NH+](CC3)CCOCC(=O)[O-]	0
252	c1ccc(cc1)C(c2ccc(cc2)Cl)N3CC[NH+](CC3)CCOCCO	0
253	c1ccc(cc1)C(c2ccccc2)([C@@H]3CC[NH+](C3)CCc4ccc5c(c4)CCO5)C(=O)N	0
255	c1ccc(cc1)C(c2ccccc2)(c3ccccc3Cl)n4ccnc4	0
258	c1ccc(cc1)C(CC[NH+]2CCCC2)(C3CCCCC3)O	0
259	c1ccc(cc1)C(CC[NH+]2CCCCC2)(C3CC4CC3C=C4)O	0
260	c1ccc(cc1)C(CC[NH+]2CCCCC2)(C3CCCC3)O	0
261	c1ccc(cc1)C(CC[NH+]2CCCCC2)(C3CCCCC3)O	0
263	c1ccc(cc1)C(COC(=O)N)COC(=O)N	0
264	c1ccc(cc1)C(=O)[O-]	0
265	c1ccc(cc1)C(=O)c2ccc3n2CCC3C(=O)[O-]	0
266	c1ccc(cc1)C(=O)c2cccc(c2N)CC(=O)N	0
267	c1ccc(cc1)C(=O)NC(Cc2ccc(cc2)O)C(=O)Nc3ccc(cc3)C(=O)[O-]	0
268	c1ccc(cc1)C(=O)NCC(=O)[O-]	0
271	c1ccc(cc1)C2(C(=O)NC(=O)N2)c3ccccc3	0
272	c1ccc(cc1)C2(CC[NH+](CC2)CCC(C#N)(c3ccccc3)c4ccccc4)C(=O)[O-]	0
273	c1ccc(cc1)c2c(nc3c(n2)c(nc(n3)N)N)N	0
274	c1ccc(cc1)C2C(=O)[NH+]=C(O2)N	0
275	c1ccc(cc1)C2C(=O)c3ccccc3C2=O	0
276	c1ccc(cc1)c2c(oc(n2)CCC(=O)[O-])c3ccccc3	0
277	c1ccc(cc1)C2C[C@H]2[NH3+]	0
278	c1ccc(cc1)C2=NC(C(=O)Nc3c2cc(cc3)Cl)C(=O)[O-]	0
279	c1ccc(cc1)C2=NC(C(=O)Nc3c2cc(cc3)Cl)O	0
281	c1ccc(cc1)C2=NCC(=O)N(c3c2cc(cc3)Cl)CC4CC4	0
284	c1ccc(cc1)CC(=O)[O-]	0
285	c1ccc(cc1)CC(=O)NC(=O)N	0
286	c1ccc(cc1)CC2=[NH+]CCN2	0
290	c1ccc(cc1)CC[C@@H](C(=O)[O-])[NH2+][C@@H](CCCC[NH3+])C(=O)N2CCC[C@H]2C(=O)[O-]	0
291	c1ccc(cc1)CCCC(=O)[O-]	0
292	c1ccc(cc1)CCCCOCCCCCC[NH2+]CC(c2ccc(c(c2)CO)O)O	0
293	c1ccc(cc1)CCNN	0
294	c1ccc(cc1)CN(CC2=[NH+]CCN2)c3ccccc3	0
296	c1ccc(cc1)COC(=O)c2ccccc2	0
297	c1ccc(cc1)COc2ccc(cc2)O	0
298	c1ccc(cc1)COCC(C(=O)[O-])N(CCN(CC[NH+](CC(=O)[O-])CC(=O)[O-])CC(=O)[O-])CC(=O)[O-]	0
301	C1=CC=C(C=C1)NC(=O)CCCCCCC(=O)NO	1
303	C1=CC=C(C=C1)NS(=O)(=O)C2=CC=CC(=C2)/C=C/C(=O)NO	1
304	c1ccc(cc1)OC(=O)c2ccc(cc2O)N	0
305	C1CCC2(CC1)OCC(O2)C[NH+]=C(N)N	0
306	c1ccc2c(c1)[NH+]=C(c3cc(ccc3O2)Cl)N4CC[NH2+]CC4	0
310	c1ccc2c(c1)c(c(c(n2)C3CC3)/C=C/[C@H](C[C@H](CC(=O)[O-])O)O)c4ccc(cc4)F	0
311	c1ccc2c(c1)c(c(c(=O)o2)Cc3c(c4ccccc4oc3=O)[O-])[O-]	0
312	c1ccc2c(c1)c(c3c([nH+]2)CCCC3)N	0
313	c1ccc2c(c1)c(c[nH]2)C(=O)OC3C[C@H]4CC5CC(C3)[NH+]4CC5=O	0
314	C1=CC=C2C(=C1)C(=NN=C2NC3=CC=C(C=C3)Cl)CC4=CC=NC=C4	1
316	c1ccc2c(c1)c(ns2)N3CC[NH+](CC3)C[C@@H]4CCCC[C@H]4CN5C(=O)[C@H]6[C@@H]7CC[C@@H](C7)[C@H]6C5=O	0
317	c1ccc2c(c1)c(ns2)N3CC[NH+](CC3)CCc4cc5c(cc4Cl)NC(=O)C5	0
318	c1ccc2c(c1)C(=O)N(C2=O)C3CCC(=O)NC3=O	0
324	c1ccc2c(c1)cc(c(c2Cc3c4ccccc4cc(c3O)C(=O)[O-])O)C(=O)[O-]	0
325	c1ccc2c(c1)CC(N(C2)C(=O)[C@H](CO)NC(=O)[C@H](Cc3cccs3)NC(=O)CNC(=O)C4C[C@H](CN4C(=O)C5CCCN5C(=O)C(CCC[NH+]=C(N)N)NC(=O)[C@@H](CCC[NH+]=C(N)N)[NH3+])O)C(=O)N6[C@H]7CCCC[C@H]7CC6C(=O)N[C@@H](CCC[NH+]=C(N)N)C(=O)[O-]	0
326	c1ccc2c(c1)CC(=O)c3ccccc3N2C(=O)N	0
327	c1ccc2c(c1)Cc3ccccc3N4C2C[NH+]=C4N	0
328	c1ccc2c(c1)C=Cc3ccccc3N2C(=O)N	0
329	c1ccc2c(c1)CCCC2C3=[NH+]CCN3	0
330	c1ccc2c(c1)cccc2CC3=[NH+]CCN3	0
331	c1ccc2c(c1)CCN3C2CN(CC3=O)C(=O)C4CCCCC4	0
332	c1ccc2c(c1)cnnc2NN	0
335	C1CCCN(CCC1)CC[NH+]=C(N)N	0
337	C1CCN(CC1)C(=O)C2=CC3=NON=C3C=C2	1
340	c1ccnc(c1)[C@H](c2ccc(cc2)Cl)OC3CC[NH+](CC3)CCCC(=O)[O-]	0
344	C1=CN(C(=O)N=C1N)[C@H]2[C@H]([C@@H]([C@H](O2)CO)O)O	1
345	C1=CN(C(=O)N=C1N)[C@H]2C([C@@H]([C@H](O2)CO)O)(F)F	1
346	C1=CN(C(=O)N=C1N)[C@H]2C([C@@H]([C@H](O2)CO)O)(F)F.Cl	1
347	c1cn(c(=O)nc1N)[C@H]2CC[C@H](O2)CO	0
349	C1CN(CCN(CCN(CC[NH+]1CC(=O)[O-])CC(=O)[O-])C(CO)C(CO)O)CC(=O)[O-]	0
355	c1cnc(cn1)C(=O)N	0
357	c1cnc(nc1)N2CC[NH+](CC2)CCCCN3C(=O)CC4(CCCC4)CC3=O	0
358	c1cnc2cc3c(cc2n1)[C@@H]4C[C@H]3C[NH2+]C4	0
359	C1CNCC[NH2+]1	0
360	c1cnccc1C(=O)NN	0
361	c1cnccc1c2cc(c(=O)[nH]c2)N	0
363	C1COC1=O	0
364	c1nc(c2c(n1)n(cn2)[C@H]3[C@@H]([C@@H]([C@H](O3)CO)O)O)N	0
365	c1nc(c2c(n1)n(cn2)[C@H]3[C@H]([C@@H]([C@H](O3)CO)O)O)N	0
366	c1nc(nc(=O)n1[C@H]2[C@@H]([C@@H]([C@H](O2)CO)O)O)N	0
367	c1nc(nc(=O)n1[C@H]2C[C@@H]([C@H](O2)CO)O)N	0
368	c1nc(nn1[C@H]2[C@@H]([C@@H]([C@H](O2)CO)O)O)C(=O)N	0
372	C1=NC2=C(N1[C@H]3[C@H]([C@@H]([C@H](O3)CO)O)O)N=C(N=C2N)F	1
374	c1nc2c(n1[C@H]3C[C@@H]([C@H](O3)CO)O)NC=[NH+]C[C@H]2O	0
375	c1nc2c(n1CCC(CO)CO)[nH]c(nc2=O)N	0
376	c1nc2c(n1COCCO)[nH]c(nc2=O)N	0
377	c1nc2c(nc(nc2n1[C@@H]3C[C@@H](C=C3)CO)N)NC4CC4	0
380	c1nc2c(nc(nc2n1[C@H]3C[C@@H]([C@H](O3)CO)O)Cl)N	0
381	c1nc2c(=O)[nH]c(nc2n1COC(CO)CO)N	0
386	C[C@@H]([C@@H]([C@H]1CNc2c(c(=O)nc([nH]2)N)N1)O)O	0
387	C[C@@H]([C@@H](c1ccc(c(c1)O)O)O)[NH3+]	0
388	C[C@@H]([C@@H](c1ccc(cc1)O)O)[NH2+]CCc2ccc(cc2)O	0
389	C[C@@H]([C@@H](c1cccc(c1)O)O)[NH3+]	0
390	C[C@@H]([C@H](c1ccccc1)O)[NH2+]C	0
392	C[C@@H](C(=O)N1CCC[C@H]1C(=O)[O-])[NH2+][C@@H](CCc2ccccc2)C(=O)[O-]	0
394	C[C@@H](C(=O)N[C@H](CC(C)C)C(=O)N[C@@H](C)C(=O)N[C@H](C(C)C)C(=O)N[C@@H](C(C)C)C(=O)N[C@@H](C(C)C)C(=O)N[C@@H](Cc1c[nH]c2c1cccc2)C(=O)N[C@H](CC(C)C)C(=O)N[C@@H](Cc3c[nH]c4c3cccc4)C(=O)N[C@H](CC(C)C)C(=O)N[C@@H](Cc5c[nH]c6c5cccc6)C(=O)N[C@H](CC(C)C)C(=O)N[C@@H](Cc7c[nH]c8c7cccc8)C(=O)NCCO)NC(=O)CNC(=O)[C@H](C(C)C)NC=O	0
399	C[C@@H](c1ccc2cc(ccc2c1)OC)C(=O)[O-]	0
400	C[C@@H](Cc1ccccc1)[NH3+]	0
401	C[C@@H](Cc1ccccc1)NC(=O)[C@H](CCCC[NH3+])[NH3+]	0
403	C[C@@H](CN1CC(=O)NC(=O)C1)[NH+]2CC(=O)NC(=O)C2	0
408	C[C@@H]1[C@H]([C@@H]([C@@H](C(O1)OC\2CC(C(C(CC(=O)CC(C(CCC(CC(CC(CC(=O)OC(C(C(C(/C=C/C=C/CC/C=C/C=C/C=C/C=C2)C)O)C)C)O)O)O)O)O)O)C(=O)[O-])O)O)[NH3+])O	0
429	C[C@@H]1CC[C@H]([C@@H](C1)O)C(C)C	0
438	C[C@@H]1OC[C@@H]2[C@@H](O1)[C@@H]([C@H]([C@@H](O2)O[C@@H]3c4cc5c(cc4[C@H]([C@@H]6[C@@H]3COC6=O)c7cc(c(c(c7)OC)O)OC)OCO5)O)O	0
439	C[C@@H]1OC[C@@H]2[C@@H](O1)[C@@H]([C@H]([C@@H](O2)O[C@H]3[C@H]4COC(=O)[C@@H]4[C@@H](C5=CC6=C(C=C35)OCO6)C7=CC(=C(C(=C7)OC)O)OC)O)O	1
442	C[C@](Cc1ccc(cc1)O)(C(=O)[O-])[NH3+]	0
488	C[C@]12CCCCC[C@H]([C@@H]1[NH3+])Cc3c2cc(cc3)O	0
490	C[C@H](/C=C/[C@H](C)C(C)C)[C@H]1CC[C@@H]\2[C@@]1(CCC/C2=C\C=C/3\C[C@H](C[C@@H](C3=C)O)O)C	0
491	C[C@H](/C=C/[C@H](C)C(C)C)[C@H]1CC[C@@H]\2[C@@]1(CCC/C2=C\C=C/3\C[C@H](CCC3=C)O)C	0
492	C[C@H](/C=C/[C@H](C1CC1)O)[C@H]2CC[C@@H]\\3[C@@]2(CCC/C3=C\\C=C/4\\C[C@H](C[C@@H](C4=C)O)O)C	0
496	C[C@H]([C@H](c1ccccc1)O)[NH3+]	0
497	C[C@H]([C@H]1[C@@H](O1)C[C@H]2CO[C@H]([C@@H]([C@@H]2O)O)C/C(=C/C(=O)OCCCCCCCCC(=O)[O-])/C)[C@H](C)O	0
498	C[C@H](C(=O)N)NC(=O)[C@@H]1CCCN1C(=O)[C@H](CCCC[NH2+]C(C)C)NC(=O)[C@H](CC(C)C)NC(=O)[C@@H](CC(=O)N)NC(=O)[C@H](Cc2ccc(cc2)O)N(C)C(=O)[C@H](CO)NC(=O)[C@@H](Cc3cccnc3)NC(=O)[C@@H](Cc4ccc(cc4)Cl)NC(=O)[C@@H](Cc5ccc6ccccc6c5)NC(=O)C	0
499	C[C@H](C(=O)N)NC(=O)[C@@H]1CCCN1C(=O)[C@H](CCCC[NH2+]C(C)C)NC(=O)[C@H](CC(C)C)NC(=O)[C@@H](Cc2ccc(cc2)NC(=O)N)NC(=O)[C@H](Cc3ccc(cc3)NC(=O)[C@@H]4CC(=O)NC(=O)N4)NC(=O)[C@H](CO)NC(=O)[C@@H](Cc5cccnc5)NC(=O)[C@@H](Cc6ccc(cc6)Cl)NC(=O)[C@@H](Cc7ccc8ccccc8c7)NC(=O)C	0
500	C[C@H](C(=O)N)NC(=O)[C@@H]1CCCN1C(=O)[C@H](CCCNC(=[NH2+])N)NC(=O)[C@H](CC(C)C)NC(=O)[C@@H](CCCNC(=O)N)NC(=O)[C@H](Cc2ccc(cc2)O)NC(=O)[C@H](CO)NC(=O)[C@@H](Cc3cccnc3)NC(=O)[C@@H](Cc4ccc(cc4)Cl)NC(=O)[C@@H](Cc5ccc6ccccc6c5)NC(=O)C	0
503	C[C@H](c1cccc2c1cccc2)[NH2+]CCCc3cccc(c3)C(F)(F)F	0
505	C[C@H](Cc1ccc(c(c1)O)O)[C@@H](C)Cc2ccc(c(c2)O)O	0
506	C[C@H](Cc1ccc(cc1)OC)[NH2+]C[C@@H](c2ccc(c(c2)NC=O)O)O	0
507	C[C@H](Cc1ccccc1)[NH+](C)CC#C	0
512	C[C@H](CCCC(C)C)[C@H]1CC[C@@H]\2[C@@]1(CCC/C2=C\C=C/3\C[C@H](CCC3=C)O)C	0
526	C[C@H]1[C@H]2Cc3ccc(cc3[C@@]1(CC[NH+]2CC=C(C)C)C)O	0
539	C[C@H]1C[NH+](CC[C@@]1(C)c2cccc(c2)O)C[C@H](Cc3ccccc3)C(=O)NCC(=O)[O-]	0
541	C[C@H]1CN(CC[C@@]1(C)C2=CC(=CC=C2)O)C[C@H](C(C)C)NC(=O)[C@H]3CC4=C(CN3)C=C(C=C4)O	1
565	C[n+]1ccccc1/C=N/O	0
569	C[NH+](C)C[C@H]1CCCC[C@@]1(c2cccc(c2)OC)O	0
570	C[NH+](C)CC(c1ccc(cc1)O)C2(CCCCC2)O	0
571	C[NH+](C)CC(c1ccc(cc1)OC)C2(CCCCC2)O	0
572	C[NH+](C)CC/C=C\1/c2ccccc2COc3c1cc(cc3)CC(=O)[O-]	0
574	C[NH+](C)CC[C@@H](c1ccc(cc1)Br)c2ccccn2	0
575	C[NH+](C)CCC(c1ccc(cc1)Br)c2ccccn2	0
576	C[NH+](C)CCC(c1ccc(cc1)Cl)c2ccccn2	0
577	C[NH+](C)CCC(c1ccccc1)(c2ccccc2Cl)O	0
578	C[NH+](C)CCC(c1ccccc1)c2ccccn2	0
579	C[NH+](C)CCc1c[nH]c2c1cc(cc2)C[C@H]3COC(=O)N3	0
584	C[NH+](C)CCC=C1c2ccccc2CCc3c1cccc3	0
585	C[NH+](C)CCCN1c2ccccc2CCc3c1cc(cc3)Cl	0
586	C[NH+](C)CCCN1c2ccccc2CCc3c1cccc3	0
589	C[NH+](C)CCCN1c2ccccc2Sc3c1cccc3	0
590	C[NH+](C)CCN(Cc1ccc(cc1)OC)c2ccccn2	0
591	C[NH+](C)CCN(Cc1ccccc1)c2ccccn2	0
593	C[NH+](C)CCOC(c1ccc(cc1)Cl)c2ccccn2	0
594	C[NH+](C)CCOC(c1ccccc1)c2ccccc2	0
595	C[NH+](C)CCOC(=O)C(c1ccccc1)C2(CCCC2)O	0
597	C[NH+](C)CCOc1ccc(cc1)CNC(=O)c2cc(c(c(c2)OC)OC)OC	0
598	C[NH+](C/C=C/c1ccccc1)Cc2cccc3c2cccc3	0
599	C[NH+](CC#C)Cc1ccccc1	0
600	C[NH+](CCc1ccc(cc1)NS(=O)(=O)C)CCOc2ccc(cc2)NS(=O)(=O)C	0
602	C[NH+]1[C@@H]2C[C@H](C[C@H]1[C@H]3[C@@H]2O3)OC(=O)[C@H](CO)c4ccccc4	0
603	C[NH+]1[C@@H]2CC[C@@H]1CC(C2)OC(c3ccccc3)c4ccccc4	0
604	C[NH+]1[C@@H]2CC[C@H]1C[C@H](C2)OC(=O)C(CO)c3ccccc3	0
605	C[NH+]1C2CC(CC1C3C2O3)OC(=O)C(CO)c4ccccc4	0
606	C[NH+]1C[C@@H]2c3ccccc3Oc4ccc(cc4[C@H]2C1)Cl	0
607	C[NH+]1CC[C@@]23C=C[C@@H](C[C@@H]2Oc4c3c(ccc4OC)C1)O	0
608	C[NH+]1CC[C@@]23CCCC[C@@H]2[C@@H]1Cc4c3cc(cc4)OC	0
609	C[NH+]1CC[C@]23c4c5ccc(c4O[C@H]2[C@H](C=C[C@H]3[C@H]1C5)O)O	0
610	C[NH+]1CC[C@]23c4c5ccc(c4O[C@H]2[C@H](CC[C@H]3[C@H]1C5)O)OC	0
613	C[NH+]1CC[C@]23c4c5ccc(c4O[C@H]2C(=O)CC[C@H]3[C@H]1C5)O	0
614	C[NH+]1CC[C@]23c4c5ccc(c4O[C@H]2C(=O)CC[C@H]3[C@H]1C5)OC	0
615	C[NH+]1CC[C@]23CCCC[C@H]2[C@H]1Cc4c3cc(cc4)O	0
616	C[NH+]1CCC(C1)CN2c3ccccc3Sc4c2cccc4	0
617	C[NH+]1CCC(=C2c3ccccc3CC(=O)c4c2ccs4)CC1	0
618	C[NH+]1CCC(=C2c3ccccc3C=Cc4c2cccc4)CC1	0
619	C[NH+]1CCC(=C2c3ccccc3CCc4c2nccc4)CC1	0
620	C[NH+]1CCC(=C2c3ccccc3CCn4c2[nH+]cc4C=O)CC1	0
622	C[NH+]1CCC(CC1)OC(c2ccccc2)c3ccccc3	0
624	C[NH+]1CCc2cccc-3c2[C@H]1Cc4c3c(c(cc4)O)O	0
625	C[NH+]1CCC[C@@H]1Cc2c[nH]c3c2cc(cc3)CCS(=O)(=O)c4ccccc4	0
626	C[NH+]1CCC[C@H]1c2cccnc2	0
627	C[NH+]1CCCC(C1)CC2c3ccccc3Sc4c2cccc4	0
631	C[NH+]1CCN(CC1)C(c2ccccc2)c3ccccc3	0
632	C[NH+]1CCN(CC1)C(=O)O[C@H]2c3c(nccn3)C(=O)N2c4ccc(cn4)Cl	0
633	C[NH+]1CCN(CC1)C2=[NH+]c3cc(ccc3Nc4c2cccc4)Cl	0
634	C[NH+]1CCN(CC1)C2=[NH+]c3ccccc3Oc4c2cc(cc4)Cl	0
638	C[NH+]1CCN2c3c(cccn3)Cc4ccccc4C2C1	0
640	C[NH2+][C@@H]1CCc2c(c3cc(ccc3[nH]2)C(=O)N)C1	0
641	C[NH2+][C@H]1CC[C@H](c2c1cccc2)c3ccc(c(c3)Cl)Cl	0
642	C[NH2+]C1(CCCCC1=O)c2ccccc2Cl	0
643	C[NH2+]C[C@@H]([C@H]([C@@H]([C@@H](CO)O)O)O)O	0
644	C[NH2+]C[C@@H](c1ccc(c(c1)O)O)O	0
645	C[NH2+]C[C@@H](c1cccc(c1)O)O	0
646	C[NH2+]CC[C@@H](c1cccs1)Oc2cccc3c2cccc3	0
648	C[NH2+]CCCC12CCC(c3c1cccc3)c4c2cccc4	0
649	C[NH2+]CCCC1c2ccccc2C=Cc3c1cccc3	0
650	C[NH2+]CCCN1c2ccccc2CCc3c1cccc3	0
652	CC#CCC(C)[C@@H](/C=C/[C@H]1[C@@H](C[C@H]2[C@@H]1C/C(=C/CCCC(=O)[O-])/C2)O)O	0
654	CC([C@H]1CC[C@@H](CC1)C(=O)N[C@@H](C(=O)[O-])Cc2ccccc2)C	0
656	CC(C(c1cc(ccc1OC)OC)O)[NH3+]	0
657	CC(C(=O)[O-])O	0
660	CC(C(=O)O)O.CN1CCN(CC1)C2=CC3=C(C=C2)N/C(=C\4/C(=C5C(=NC4=O)C=CC=C5F)N)/N3.O	1
666	CC(C)(C(=O)[O-])Oc1ccc(cc1)C(=O)c2ccc(cc2)Cl	0
670	CC(C)(C)[NH2+]C[C@@H](COc1c(nsn1)N2CCOCC2)O	0
671	CC(C)(C)[NH2+]C[C@@H](COc1cccc2c1CCCC2=O)O	0
672	CC(C)(C)[NH2+]C[C@@H](COc1ccccc1C2CCCC2)O	0
676	CC(C)(C)[NH2+]CC(COc1cccc2c1C[C@@H]([C@@H](C2)O)O)O	0
677	CC(C)(C)[NH2+]CC(COc1cccc2c1CCC(=O)N2)O	0
679	CC(C)(C)C#C/C=C/C[NH+](C)Cc1cccc2c1cccc2	0
691	CC(C)(c1cccnc1)C(=O)c2cccnc2	0
692	CC(C)(Cc1ccc(cc1)Cl)[NH3+]	0
693	CC(C)(Cc1ccccc1)[NH2+]C	0
694	CC(C)(Cc1ccccc1)[NH3+]	0
695	CC(C)(CO)[C@H](C(=O)NCCC(=O)[O-])O	0
696	CC(C)(CO)[C@H](C(=O)NCCCO)O	0
697	CC(C)/[NH+]=C(\N)/[NH+]=C(\N)/Nc1ccc(cc1)Cl	0
699	CC(C)[C@@H](C(=O)OCC(CO)OCn1cnc2c1[nH]c(nc2=O)N)[NH3+]	0
700	CC(C)[C@@H](C(=O)OCCOCn1cnc2c1nc([nH]c2=O)N)[NH3+]	0
701	CC(C)[C@@H](C(=O)OCCOCN1C=NC2=C1NC(=NC2=O)N)N	1
710	CC(C)[NH2+]C[C@@H](COc1ccc(cc1)CCOCC2CC2)O	0
711	CC(C)[NH2+]CC(c1cc(cc(c1)O)O)O	0
712	CC(C)[NH2+]CC(c1ccc(c(c1)O)O)O	0
713	CC(C)[NH2+]CC(c1ccc(cc1)NS(=O)(=O)C)O	0
714	CC(C)[NH2+]CC(COc1ccc(cc1)CC(=O)N)O	0
715	CC(C)[NH2+]CC(COc1ccc(cc1)CCC(=O)OC)O	0
716	CC(C)[NH2+]CC(COc1ccc(cc1)CCOC)O	0
717	CC(C)[NH2+]CC(COc1ccc(cc1)CCOCC2CC2)O	0
718	CC(C)[NH2+]CC(COc1ccc(cc1)COCCOC(C)C)O	0
719	CC(C)[NH2+]CC(COc1cccc2c1cc[nH]2)O	0
720	CC(C)[NH2+]CC(COc1cccc2c1cccc2)O	0
721	CC(C)[NH2+]CC(COc1ccccc1OCC=C)O	0
723	CC(C)[NH2+]CCCC1(c2ccccc2-c3c1cccc3)C(=O)N	0
726	CC(C)C(=O)OC(C)OC(=O)NCC1(CCCCC1)CC(=O)[O-]	0
727	CC(C)C(=O)Oc1ccc(cc1[C@H](CC[NH+](C(C)C)C(C)C)c2ccccc2)CO	0
728	CC(C)c1c(c(c(c(n1)C(C)C)/C=C/[C@H](C[C@H](CC(=O)[O-])O)O)c2ccc(cc2)F)COC	0
729	CC(C)c1c(c(c(n1CC[C@H](C[C@H](CC(=O)[O-])O)O)c2ccc(cc2)F)c3ccccc3)C(=O)Nc4ccccc4	0
731	CC(C)c1ccc2c(c1)c(=O)c3cc(c(nc3o2)N)C(=O)[O-]	0
732	CC(C)c1cccc(c1NC(=O)C[NH+](CC(=O)[O-])CC(=O)[O-])C(C)C	0
733	CC(C)c1cccc(c1O)C(C)C	0
735	CC(C)c1nc(cs1)CN(C)C(=O)N[C@@H](C(C)C)C(=O)N[C@@H](Cc2ccccc2)C[C@@H]([C@H](Cc3ccccc3)NC(=O)OCc4cncs4)O	0
737	CC(C)C[C@@H](C(=O)N[C@@H](CCC[NH+]=C(N)N)C(=O)N1CCC[C@H]1C(=O)NCC(=O)N)NC(=O)[C@@H](Cc2c[nH]c3c2cccc3)NC(=O)[C@H](Cc4ccc(cc4)O)NC(=O)[C@H](CO)NC(=O)[C@H](Cc5c[nH]c6c5cccc6)NC(=O)[C@H](Cc7cnc[nH]7)NC(=O)[C@@H]8CCC(=O)N8	0
738	CC(C)C[C@@H](C(=O)N[C@@H](CCCNC(=[NH2+])N)C(=O)N1CCC[C@H]1C(=O)NCC(=O)N)NC(=O)CNC(=O)[C@H](Cc2ccc(cc2)O)NC(=O)[C@H](CO)NC(=O)[C@H](Cc3c[nH]c4c3cccc4)NC(=O)[C@H](Cc5c[nH]cn5)NC(=O)[C@@H]6CCC(=O)N6	0
740	CC(C)C[C@@H](CC(=O)[O-])C[NH3+]	0
743	CC(C)CC(C(=O)NC(CCCNC(=[NH2+])N)C(=O)N1CCCC1C(=O)NCC(=O)N)NC(=O)C(Cc2ccc3ccccc3c2)NC(=O)C(Cc4ccc(cc4)O)NC(=O)C(CO)NC(=O)C(Cc5c[nH]c6c5cccc6)NC(=O)C(Cc7c[nH]cn7)NC(=O)C8CCC(=O)N8	0
745	CC(C)CC1(C(=O)NC(=O)NC1=O)CC=C	0
746	CC(C)CC1C[NH+]2CCc3cc(c(cc3C2CC1=O)OC)OC	0
747	CC(C)Cc1ccc(cc1)C(C)C(=O)[O-]	0
751	CC(C)Cn1cnc2c1c3ccccc3nc2N	0
752	CC(C)CNCC1=CC=C(C=C1)C2=CC=CC=C2S(=O)(=O)N3CCCC3	1
754	CC(C)COCC(CN(Cc1ccccc1)c2ccccc2)[NH+]3CCCC3	0
756	CC(C)NC(=O)c1ccc(cc1)CNNC	0
758	CC(C)NCC(COC1=CC=CC2=CC=CC=C21)O	1
759	CC(C)O	0
760	CC(C)OC(=O)C(C)(C)Oc1ccc(cc1)C(=O)c2ccc(cc2)Cl	0
761	CC(C)OC(=O)CCC/C=C\C[C@H]1[C@H](C[C@H]([C@@H]1/C=C/[C@H](COc2cccc(c2)C(F)(F)F)O)O)O	0
762	CC(C)OC(=O)CCC/C=C\C[C@H]1[C@H](C[C@H]([C@@H]1CC[C@H](CCc2ccccc2)O)O)O	0
765	CC(C12CC3CC(C1)CC(C3)C2)[NH3+]	0
767	CC(c1cc2ccccc2s1)N(C(=O)N)O	0
768	CC(c1ccc(c(c1)F)c2ccccc2)C(=O)[O-]	0
769	CC(C1CCC(C(O1)OC2C(CC(C(C2O)OC3C(C(C(CO3)(C)O)[NH2+]C)O)[NH3+])[NH3+])[NH3+])[NH2+]C	0
770	CC(c1ccc(cc1)C(=O)c2cccs2)C(=O)[O-]	0
771	CC(c1cccc(c1)C(=O)c2ccccc2)C(=O)[O-]	0
772	CC(c1cccc(c1)Oc2ccccc2)C(=O)[O-]	0
776	CC(C[NH2+]C1CCCCC1)OC(=O)c2ccccc2	0
777	CC(Cc1ccc(cc1)O)[NH3+]	0
778	CC(Cc1ccc(cc1)OC)[NH2+]CC(c2ccc(c(c2)NC=O)O)O	0
779	CC(Cc1ccc2c(c1)OCO2)[NH2+]CC(c3ccc(c(c3)O)O)O	0
780	CC(Cc1ccccc1)[NH+](C)Cc2ccccc2	0
781	CC(Cc1ccccc1)[NH2+]C	0
782	CC(Cc1ccccc1)[NH3+]	0
783	CC(CCc1ccc(cc1)O)[NH2+]CCc2ccc(c(c2)O)O	0
784	CC(CCc1ccccc1)[NH2+]CC(c2ccc(c(c2)C(=O)N)O)O	0
785	CC(CCC[NH3+])Nc1cc(cc2c1nccc2)OC	0
787	CC(CN1c2ccccc2CCc3c1cccc3)C[NH+](C)C	0
788	CC(CN1c2ccccc2Sc3c1cccc3)[NH+](C)C	0
789	CC(CN1c2ccccc2Sc3c1cccc3)C[NH+](C)C	0
790	CC(CN1CC[NH+](CCN(CCN(CC1)CC(=O)[O-])CC(=O)[O-])CC(=O)[O-])O	0
799	CC(=O)[O-]	0
800	CC(=O)c1ccc(c(c1)OC)OCCC[NH+]2CCC(CC2)c3c4ccc(cc4on3)F	0
804	CC(=O)CC(c1ccccc1)c2c(c3ccccc3oc2=O)[O-]	0
805	CC(=O)CCc1ccc2cc(ccc2c1)OC	0
811	CC(=O)N(CCCCCNC(=O)CCC(=O)N(CCCCCNC(=O)CCC(=O)N(CCCCC[NH3+])O)O)O	0
816	CC(=O)N[C@@H]1[C@H](C=C(O[C@H]1[C@@H]([C@@H](CO)O)O)C(=O)[O-])[NH+]=C(N)N	0
817	CC(=O)N[C@H](COC)C(=O)NCc1ccccc1	0
818	CC(=O)N[C@H]1CCc2cc(c(c(c2-c3c1cc(=O)c(cc3)OC)OC)OC)OC	0
824	CC(=O)Nc1ccc(cc1)O	0
826	CC(=O)NC[C@H]1CN(C(=O)O1)c2ccc(c(c2)F)N3CCOCC3	0
828	CC(=O)NCCCS(=O)(=O)[O-]	0
829	CC(=O)NO	0
836	CC(=O)O[C@H]1CC2=CC=CC=C2N(C3=CC=CC=C13)C(=O)N	1
840	CC(=O)Oc1cc2c(s1)CC[NH+](C2)C(c3ccccc3F)C(=O)C4CC4	0
841	CC(=O)Oc1ccc(cc1)C(c2ccc(cc2)OC(=O)C)c3ccccn3	0
842	CC(=O)Oc1ccccc1C(=O)[O-]	0
843	CC(=O)Oc1ccccc1C(=O)Nc2ncc(s2)[N+](=O)[O-]	0
844	CC(=O)OC1=CC=CC=C1C(=O)O	1
845	CC(=O)OCC(CCn1cnc2c1nc(nc2)N)COC(=O)C	0
859	CC/C(=C(/CC)\c1ccc(cc1)O)/c2ccc(cc2)O	0
861	CC/C(=C(\c1ccccc1)/c2ccc(cc2)OCC[NH+](C)C)/c3ccccc3	0
862	CC1([C@@H](N2[C@H](S1(=O)=O)CC2=O)C(=O)[O-])C	0
863	CC1([C@@H](N2[C@H](S1)[C@@H](C2=O)/[NH+]=C/N3CCCCCC3)C(=O)[O-])C	0
876	CC1(C(=C)N(C2=CC=CC=C21)CCCCCC(=O)O)C	1
879	CC1(C(=O)N(C(=O)O1)C)C	0
881	CC1(C2CCC(C2)C1(C)[NH2+]C)C	0
884	CC1(CC(=O)N(C1=O)C)c2ccccc2	0
886	CC12CC3CC(C1)(CC(C3)(C2)[NH3+])C	0
888	C=C1[C@H](C[C@@H]([C@H]1CO)O)n2cnc3c2nc([nH]c3=O)N	0
890	Cc1[nH]c2c(n1)-c3ccccc3N(CC2)C(=O)c4ccc(cc4)NC(=O)c5ccccc5c6ccccc6	0
893	CC1=C(C(C(=C(N1)C)C(=O)OC(C)C)c2cccc3c2non3)C(=O)OC	0
897	CC1=C(C(=C(C2=C1COC2=O)O)C/C=C(\C)/CCC(=O)OCCN3CCOCC3)OC	1
900	Cc1c(c(c(cn1)CO)CO)O	0
908	CC1=C(C(=CC=C1)Cl)NC(=O)C2=CN=C(S2)NC3=NC(=NC(=C3)N4CCN(CC4)CCO)C	1
915	CC1=C(C(=O)c2ccccc2C1=O)C/C=C(\C)/CCC[C@H](C)CCC[C@H](C)CCCC(C)C	0
917	Cc1c(c(=O)n2c(n1)C(CCC2)O)CC[NH+]3CCC(CC3)c4c5ccc(cc5on4)F	0
918	Cc1c(c(=O)n2c(n1)CCCC2)CC[NH+]3CCC(CC3)c4c5ccc(cc5on4)F	0
919	CC1=C(C(=O)N2CCCCC2=N1)CCN3CCC(CC3)C4=NOC5=C4C=CC(=C5)F	1
926	CC1=C(C2=CC=CC=C2N1)CCNCC3=CC=C(C=C3)/C=C/C(=O)NO	1
927	Cc1c(cc(c(=O)[nH]1)C#N)c2ccncc2	0
930	CC1=C(C=C(C=C1)NC(=O)C2=CC=C(C=C2)CN3CCN(CC3)C)NC4=NC=CC(=N4)C5=CN=CC=C5	1
931	CC1=C(C=C(C=C1)NC(=O)C2=CC=C(C=C2)CN3CCN(CC3)C)NC4=NC=CC(=N4)C5=CN=CC=C5.CS(=O)(=O)O	1
934	Cc1c(ccc2c1c(nc(n2)N)N)CNc3cc(c(c(c3)OC)OC)OC	0
947	Cc1c(=O)c2cccc(c2oc1c3ccccc3)C(=O)OCC[NH+]4CCCCC4	0
948	CC1C(OCC[NH2+]1)c2ccccc2	0
949	Cc1c(sc(n1)c2ccc(c(c2)C#N)OCC(C)C)C(=O)[O-]	0
950	Cc1c(sc[n+]1Cc2cnc(nc2N)C)CCO	0
954	Cc1c2c(c(c(c1OC)C/C=C(\C)/CCC(=O)[O-])[O-])C(=O)OC2	0
955	Cc1c2c(c(c(c1OC)C/C=C(\C)/CCC(=O)OCC[NH+]3CCOCC3)[O-])C(=O)OC2	0
957	Cc1c2cc3c(c(c([nH]3)cc4nc(cc5nc(cc(c1C(C)O)[nH]2)C(=C5CCC(=O)[O-])C)C(=C4C)CCC(=O)[O-])C)C(C)OC(C)c6c(c7cc8c(c(c([nH]8)cc9nc(cc1nc(cc6[nH]7)C(=C1CCC(=O)[O-])C)C(=C9C)CCC(=O)[O-])C)C(C)O)C	0
960	Cc1c[nH]nc1	0
961	Cc1cc([nH]c1/C=C\2/c3ccccc3NC2=O)C	0
962	Cc1cc(c(c(c1/C=C/C(=C/C=C/C(=C/C(=O)[O-])/C)/C)C)C)OC	0
964	Cc1cc(c(c(c1NC(=O)C[NH+](CC(=O)[O-])CC(=O)[O-])C)Br)C	0
965	Cc1cc(c(c(c1OC(=O)C)C)C)OCC(C[NH2+]C(C)C)O	0
969	Cc1cc(cc(c1)OCC2CNC(=O)O2)C	0
970	Cc1cc(cc(c1Nc2ccnc(n2)Nc3ccc(cc3)C#N)C)/C=C/C#N	0
971	Cc1cc(cc(c1Oc2c(c(nc(n2)Nc3ccc(cc3)C#N)N)Br)C)C#N	0
972	Cc1cc(n(c(=O)c1)[O-])C2CCCCC2	0
973	Cc1cc(nc(n1)O[C@H](C(=O)[O-])C(c2ccccc2)(c3ccccc3)OC)C	0
974	Cc1cc(no1)C(=O)NNCc2ccccc2	0
975	CC1=CC(=O)c2ccccc2C1=O	0
981	Cc1cc2=C(Nc3ccccc3N=c2s1)N4CC[NH+](CC4)C	0
982	Cc1cc2c(s1)Nc3ccccc3[NH+]=C2N4CC[NH+](CC4)C	0
985	Cc1ccc(c(c1)[C@H](CC[NH+](C(C)C)C(C)C)c2ccccc2)O	0
986	Cc1ccc(c(c1)OCCCC(C)(C)C(=O)[O-])C	0
987	Cc1ccc(c(c1Cl)Nc2ccccc2C(=O)[O-])Cl	0
988	Cc1ccc(c2c1oc-3c(c(=O)c(c(c3n2)C(=O)NC4C(OC(=O)C(N(C(=O)CN(C(=O)C5CCCN5C(=O)C(NC4=O)C(C)C)C)C)C(C)C)C)N)C)C(=O)NC6C(OC(=O)C(N(C(=O)CN(C(=O)C7CCCN7C(=O)C(NC6=O)C(C)C)C)C)C(C)C)C	0
989	Cc1ccc(cc1)/C(=C\C[NH+]2CCCC2)/c3cccc(n3)/C=C/C(=O)[O-]	0
990	Cc1ccc(cc1)/C(=C\C[NH+]2CCCC2)/c3ccccn3	0
992	Cc1ccc(cc1)C(=O)c2ccc(n2C)CC(=O)[O-]	0
995	Cc1ccc(cc1)N(CC2=[NH+]CCN2)c3cccc(c3)O	0
1000	Cc1ccc(cc1Nc2nccc(n2)c3cccnc3)NC(=O)c4ccc(cc4)CN5CC[NH+](CC5)C	0
1002	Cc1cccc(c1)C[NH+]2CCN(CC2)C(c3ccccc3)c4ccc(cc4)Cl	0
1004	Cc1cccc(c1C)Nc2ccccc2C(=O)[O-]	0
1005	Cc1cccc(c1NC(=O)C(C)[NH3+])C	0
1006	Cc1cccc(c1NC(=O)C2CCCC[NH+]2C)C	0
1007	Cc1cccc(c1NC(=O)c2cnc(s2)Nc3cc(nc(n3)C)N4CC[NH+](CC4)CCO)Cl	0
1008	Cc1cccc(c1NC(=O)C[NH+](CC(=O)[O-])CC(=O)[O-])C	0
1009	Cc1cccc(c1NC(=O)C[NH+]2CCN(CC2)CC(COc3ccccc3OC)O)C	0
1010	Cc1cccc(c1OCC(C)[NH3+])C	0
1011	Cc1cccc(c1OCC(=O)N[C@@H](Cc2ccccc2)[C@H](C[C@H](Cc3ccccc3)NC(=O)[C@H](C(C)C)N4CCCNC4=O)O)C	0
1012	Cc1ccccc1C(c2ccccc2)OCC[NH+](C)C	0
1013	Cc1ccccc1C(=O)Nc2ccc(c(c2)C)C(=O)N3CCCC(c4c3ccc(c4)Cl)O	0
1016	Cc1ccccc1O[C@H](CC[NH2+]C)c2ccccc2	0
1018	Cc1cccn2c1ncc(c2=O)c3[n-]nnn3	0
1021	Cc1ccnc2c1NC(=O)c3cccnc3N2C4CC4	0
1023	Cc1cn(c(=O)[nH]c1=O)[C@@H]2C[C@H]([C@@H](O2)CO)O	0
1025	Cc1cn(c(=O)[nH]c1=O)[C@H]2C=C[C@H](O2)CO	0
1029	Cc1cnc(s1)NC(=O)C2=C(c3ccccc3S(=O)(=O)N2C)O	0
1032	Cc1ncc(n1CCO)[N+](=O)[O-]	0
1045	CC[C@@H](C(C[C@H](C)[NH+](C)C)(c1ccccc1)c2ccccc2)OC(=O)C	0
1046	CC[C@@H](C(=O)N)N1CCCC1=O	0
1048	CC[C@@H](c1cccc(c1)O)[C@@H](C)C[NH+](C)C	0
1049	CC[C@@H](CO)[NH2+]CCN[C@@H](CC)CO	0
1050	CC[C@@H](CO)NC(=O)[C@H]1C[NH+]([C@@H]2Cc3c[nH]c4c3c(ccc4)C2=C1)C	0
1064	CC[C@H](C)C(=O)O[C@H]1C[C@@H](C=C2[C@H]1[C@H]([C@H](C=C2)C)CC[C@H](C[C@H](CC(=O)[O-])O)O)O	0
1065	CC[C@H](C)C(=O)O[C@H]1C[C@H](C=C2[C@H]1[C@H]([C@H](C=C2)C)CC[C@@H]3C[C@H](CC(=O)O3)O)C	1
1067	CC[C@H]1C(=O)N(CC(=O)N([C@H](C(=O)N[C@H](C(=O)N([C@H](C(=O)N[C@H](C(=O)N[C@@H](C(=O)N([C@H](C(=O)N([C@H](C(=O)N([C@H](C(=O)N([C@H](C(=O)N1)[C@@H]([C@H](C)C/C=C/C)O)C)C(C)C)C)CC(C)C)C)CC(C)C)C)C)C)CC(C)C)C)C(C)C)CC(C)C)C)C	1
1068	CC[C@H]1CCC[C@@H]([C@H](C(=O)C2=C[C@H]3[C@@H]4C[C@@H](C[C@H]4C(=C[C@H]3[C@@H]2CC(=O)O1)C)O[C@H]5[C@@H]([C@@H]([C@H]([C@@H](O5)C)OC)OC)OC)C)O[C@H]6CC[C@@H]([C@H](O6)C)[NH+](C)C	0
1076	CC[NH+](CC)C(C)C(=O)c1ccccc1	0
1077	CC[NH+](CC)C(C)CN1c2ccccc2Sc3c1cccc3	0
1078	CC[NH+](CC)CC#CCOC(=O)C(c1ccccc1)(C2CCCCC2)O	0
1079	CC[NH+](CC)CC(=O)Nc1c(cccc1C)C	0
1081	CC[NH+](CC)Cc1cc(ccc1O)Nc2ccnc3c2ccc(c3)Cl	0
1082	CC[NH+](CC)CCCC(C)Nc1cc[nH+]c2c1ccc(c2)Cl	0
1083	CC[NH+](CC)CCN1c2ccc(cc2C(=NCC1=O)c3ccccc3F)Cl	0
1084	CC[NH+](CC)CCNC(=O)c1c(c([nH]c1C)/C=C\2/c3cc(ccc3NC2=O)F)C	0
1085	CC[NH+](CC)CCNC(=O)c1cc(c(cc1OC)N)Cl	0
1086	CC[NH+](CC)CCNC(=O)c1ccc(cc1)N	0
1087	CC[NH+](CC)CCOC(=O)C1(CCCCC1)C2CCCCC2	0
1088	CC[NH+](CC)CCOC(=O)c1ccc(cc1)N	0
1089	CC[NH+](CC)CCOC(=O)c1ccc(cc1Cl)N	0
1090	CC[NH+](CC)CCOc1ccc(cc1)/C(=C(/c2ccccc2)\Cl)/c3ccccc3	0
1091	CC[NH+](CCCC(C)Nc1cc[nH+]c2c1ccc(c2)Cl)CCO	0
1092	CC[NH2+][C@@H]1C[C@@H]([C@H]([C@@H]([C@H]1O[C@@H]2[C@@H]([C@H]([C@@](CO2)(C)O)[NH2+]C)O)O)O[C@@H]3[C@@H](CC=C(O3)C[NH3+])[NH3+])[NH3+]	0
1096	CCC#CC(C)C1(C(=O)NC(=O)N(C1=O)C)CC=C	0
1098	CCC(C(c1ccc(c(c1)O)O)O)[NH2+]C(C)C	0
1101	CCC(C)C(C)(COC(=O)N)COC(=O)N	0
1102	CCC(=C)C(=O)c1ccc(c(c1Cl)Cl)OCC(=O)[O-]	0
1103	CCC(C)C1(C(=O)NC(=O)NC1=O)CC	0
1104	CCC(C)C1(C(=O)NC(=O)NC1=O)CC=C	0
1105	CCC(C)C1C(=O)NC(C(=O)NC(C(=O)NC(C(=O)NC(C(=O)NCCCCC(C(=O)NC(C(=O)N1)CCC[NH3+])NC(=O)C(C(C)CC)NC(=O)C(CCC(=O)[O-])NC(=O)C(CC(C)C)NC(=O)C2CSC(=N2)C(C(C)CC)[NH3+])CC(=O)N)CC(=O)[O-])CC3C=NC=[NH+]3)Cc4ccccc4	0
1107	CCC(C)CCCC(=O)N[C@@H](CC[NH3+])C(=O)N[C@@H]([C@@H](C)O)C(=O)N[C@@H](CC[NH3+])C(=O)N[C@H]1CCNC(=O)[C@@H](NC(=O)[C@@H](NC(=O)[C@@H](NC(=O)[C@@H](NC(=O)[C@H](NC(=O)[C@@H](NC1=O)CC[NH3+])CC(C)C)CC(C)C)CC[NH3+])CC[NH3+])[C@@H](C)O	0
1108	CCC(C)CCCCC(=O)NC(CC[NH3+])C(=O)NC(C(C)O)C(=O)NC(CC[NH3+])C(=O)NC1CCNC(=O)C(NC(=O)C(NC(=O)C(NC(=O)C(NC(=O)C(NC(=O)C(NC1=O)CC[NH3+])Cc2ccccc2)CC(C)C)CC[NH3+])CC[NH3+])C(C)O	0
1110	CCC(c1ccccc1)c2c(c3ccccc3oc2=O)[O-]	0
1111	CCC(CC)O[C@@H]1C=C(C[C@@H]([C@H]1NC(=O)C)[NH3+])C(=O)OCC	0
1113	C=CC(CCC(=O)[O-])[NH3+]	0
1115	CCC(=O)C(CC(C)[NH+](C)C)(c1ccccc1)c2ccccc2	0
1117	CCC(=O)N(c1ccccc1)C2(CC[NH+](CC2)CCC(=O)OC)C(=O)OC	0
1118	CCC(=O)N(c1ccccc1)C2(CC[NH+](CC2)CCc3cccs3)COC	0
1119	CCC(=O)N(c1ccccc1)C2(CC[NH+](CC2)CCn3c(=O)n(nn3)CC)COC	0
1120	CCC(=O)N(c1ccccc1)C2CC[NH+](CC2)CCc3ccccc3	0
1121	CCC(=O)NCC[C@@H]1CCc2c1c3c(cc2)OCC3	0
1122	CCC(=O)O[C@@](Cc1ccccc1)(c2ccccc2)[C@@H](C)C[NH+](C)C	0
1126	CCC(=O)O[C@](Cc1ccccc1)(c2ccccc2)[C@H](C)C[NH+](C)C	0
1134	CCC(=O)OCCNC(=O)C[n+]1ccccc1	0
1135	CCC1(C(=O)C(CNC1=O)C)CC	0
1136	CCC1(C(=O)N(C(=O)N1)C)c2ccccc2	0
1137	CCC1(C(=O)N(C(=O)O1)C)C	0
1138	CCC1(C(=O)NC(=O)CS1)c2ccccc2	0
1139	CCC1(C(=O)NC(=O)N(C1=O)C)CC	0
1140	CCC1(C(=O)NCNC1=O)c2ccccc2	0
1141	CCC1(CC(=O)NC1=O)C	0
1143	CCC1(CCC(=O)NC1=O)c2ccccc2	0
1144	CCc1c([nH]c2c1C(=O)C(CC2)C[NH+]3CCOCC3)C	0
1146	CCc1c(c(nc(n1)N)N)c2ccc(cc2)Cl	0
1154	CCc1cc2c(cc1CC)CC(C2)[NH2+]C[C@@H](c3ccc(c4c3ccc(=O)[nH]4)O)O	0
1156	CCc1ccc(nc1)CCOc2ccc(cc2)CC3C(=O)[N-]C(=O)S3	0
1158	CCC1=CN=C(C=C1)CCOC2=CC=C(C=C2)CC3C(=O)NC(=O)S3	1
1162	CCC[C@@H](C(=O)OCC)[NH2+][C@@H](C)C(=O)N1[C@H]2CCCC[C@H]2C[C@H]1C(=O)[O-]	0
1166	CCC[NH+](CC)C(CC)C(=O)Nc1c(cccc1C)C	0
1167	CCC[NH+](CCC)CCc1cccc2c1CC(=O)N2	0
1168	CCC[NH+](CCc1cccs1)[C@H]2CCc3c(cccc3O)C2	0
1171	C=CC[NH+]1CC[C@]23CCCC[C@H]2[C@H]1Cc4c3cc(cc4)O	0
1172	CCC[NH+]1CCCC[C@H]1C(=O)Nc2c(cccc2C)C	0
1173	CCC[NH2+][C@H]1CCc2c(sc(n2)N)C1	0
1174	CCC[NH2+]C(C)C(=O)Nc1c(csc1C(=O)OC)C	0
1175	CCC[NH2+]C(C)C(=O)Nc1ccccc1C	0
1176	CCC[NH2+]CC(COc1ccccc1C(=O)CCc2ccccc2)O	0
1177	CCCC(C)(COC(=O)N)COC(=O)N	0
1178	CCCC(C)(COC(=O)N)COC(=O)NC(C)C	0
1180	CCCC(C)C1(C(=O)NC(=O)NC1=O)CC	0
1181	CCCC(C)C1(C(=O)NC(=O)NC1=O)CC=C	0
1182	CCCC(C)C1(C(=O)NC(=S)NC1=O)CC	0
1183	CCCC(CCC)C(=O)[O-]	0
1186	CCCC(=O)Nc1ccc(c(c1)C(=O)C)OCC(C[NH2+]C(C)C)O	0
1190	CCCC(=O)OCOC(=O)C1=C(NC(=C(C1c2cccc(c2Cl)Cl)C(=O)OC)C)C	0
1193	CCCc1cc(=O)[nH]c(=S)[nH]1	0
1198	CCCC[NH+](CCCC)CC(c1cc(cc\2c1-c3ccc(cc3/C2=C/c4ccc(cc4)Cl)Cl)Cl)O	0
1200	CCCC[NH+]1C[C@@H]([C@H]([C@@H]([C@H]1CO)O)O)O	0
1201	CCCC[NH+]1CCCC[C@H]1C(=O)Nc2c(cccc2C)C	0
1202	CCCC[NH+]1CCCCC1C(=O)Nc2c(cccc2C)C	0
1205	CCCCC(CC)COC(=O)/C=C/c1ccc(cc1)OC	0
1206	CCCCC(CC)COC(=O)C(=C(c1ccccc1)c2ccccc2)C#N	0
1207	CCCCC(=O)N(Cc1ccc(cc1)c2ccccc2c3[n-]nnn3)[C@@H](C(C)C)C(=O)[O-]	0
1215	CCCCC[C@@H](/C=C/[C@H]1[C@@H](C[C@@H]([C@@H]1C/C=C\CCCC(=O)[O-])O)O)O	0
1216	CCCCC[C@@H](/C=C/[C@H]1[C@@H](CC(=O)[C@@H]1C/C=C\CCCC(=O)[O-])O)O	0
1217	CCCCC[C@@H](/C=C/[C@H]1[C@@H](CC(=O)[C@@H]1CCCCCCC(=O)[O-])O)O	0
1218	CCCCC[C@H](CC[C@H]1[C@@H]2Cc3cccc(c3C[C@@H]2C[C@@H]1O)OCC(=O)[O-])O	0
1225	CCCCCCC[NH+](CC)CCCC(c1ccc(cc1)NS(=O)(=O)C)O	0
1226	CCCCCCCC(=O)CC[C@H]1[C@@H](C[C@@H]([C@@H]1C/C=C\CCCC(=O)OC(C)C)O)O	0
1227	CCCCCCCC(=O)OCC(CO)O	0
1228	CCCCCCCC/C=C\CCCCCCCC(=O)[O-]	0
1229	CCCCCCCCc1ccc(cc1)CCC(CO)(CO)[NH3+]	0
1230	CCCCCCCCC[NH+]1C[C@@H]([C@H]([C@@H]([C@H]1CO)O)O)O	0
1231	CCCCCCCCCC(=O)N[C@@H](Cc1c[nH]c2c1cccc2)C(=O)N[C@H](CC(=O)N)C(=O)N[C@@H](CC(=O)[O-])C(=O)N[C@H]3[C@H](OC(=O)[C@@H](NC(=O)[C@@H](NC(=O)[C@H](NC(=O)CNC(=O)[C@@H](NC(=O)[C@H](NC(=O)[C@@H](NC(=O)[C@@H](NC(=O)CNC3=O)CCC[NH3+])CC(=O)[O-])C)CC(=O)[O-])CO)[C@H](C)CC(=O)[O-])CC(=O)c4ccccc4N)C	0
1234	CCCCCCCCCc1ccc(cc1)OCCOCCOCCOCCOCCOCCOCCOCCOCCO	0
1235	CCCCCCCCCCC[C@@H](C[C@H]1[C@@H](C(=O)O1)CCCCCC)OC(=O)[C@H](CC(C)C)NC=O	0
1236	CCCCCCCCCCCC(=O)OCCNC(=O)C[n+]1ccccc1	0
1243	CCCCCCCCCCCCCCCCCCCCCCO	0
1244	CCCCCCCCCCCCCCCCO	0
1246	CCCCCCCCCCCCOCCOCCOCCOCCOCCOCCOCCOCCOCCO	0
1249	CCCCCCOC(=O)CCC(=O)C[NH3+]	0
1250	CCCCCNC(=[NH2+])N/N=C/c1c[nH]c2c1cc(cc2)OC	0
1251	CCCCCOC(=O)Nc1c(cn(c(=O)n1)[C@H]2[C@@H]([C@@H]([C@H](O2)C)O)O)F	0
1252	CCCCCOC(=O)NC1=NC(=O)N(C=C1F)[C@H]2[C@@H]([C@@H]([C@H](O2)C)O)O	1
1254	CCCCCOc1ccc(cc1)c2ccc(cc2)c3ccc(cc3)C(=O)N[C@H]4C[C@H]([C@H](NC(=O)[C@@H]5[C@H]([C@H](CN5C(=O)[C@@H](NC(=O)[C@@H](NC(=O)[C@@H]6C[C@H](CN6C(=O)[C@@H](NC4=O)[C@@H](C)O)O)[C@@H]([C@H](c7ccc(cc7)O)O)O)[C@@H](C)O)C)O)O)O	0
1258	CCCCNc1ccc(cc1)C(=O)OCC[NH+](C)C	0
1259	CCCCNc1ccc(cc1)C(=O)OCCOCCOCCOCCOCCOCCOCCOCCOCCOC	0
1260	CCCCOc1cc(c2ccccc2n1)C(=O)NCC[NH+](CC)CC	0
1261	CCCCOc1cc(ccc1N)C(=O)OCC[NH+](CC)CC	0
1262	CCCCOc1ccc(cc1)C(=O)CC[NH+]2CCCCC2	0
1263	CCCCOc1ccc(cc1)OCCC[NH+]2CCOCC2	0
1264	CCCCOCCOCCOCc1cc2c(cc1CCC)OCO2	0
1269	CCCOc1cc(ccc1C(=O)OCC[NH+](CC)CC)N	0
1270	CCCOc1ccc(cc1N)C(=O)OCC[NH+](CC)CC	0
1275	CCN(C)C(=O)Oc1cccc(c1)[C@H](C)[NH+](C)C	0
1277	CCN(c1ccccc1C)C(=O)/C=C/C	0
1278	CCN(CC)C(=O)/C(=C/c1cc(c(c(c1)O)[O-])[N+](=O)[O-])/C#N	0
1279	CCN(CC)C(=O)[C@@]1(C[C@@H]1C[NH3+])c2ccccc2	0
1280	CCN(CC)C(=O)C1C[NH+]2CCc3cc(c(cc3C2CC1OC(=O)C)OC)OC	0
1281	CCN(CC)C(=O)N1CC[NH+](CC1)C	0
1284	CCN(CC)CC(=O)NC1=C(C=CC=C1C)C	1
1285	CCN(CC)CCNC(=O)C1=C(NC(=C1C)/C=C\2/C3=C(C=CC(=C3)F)NC2=O)C	1
1286	CCN(CC)CCNC(=O)C1=C(NC(=C1C)/C=C\2/C3=C(C=CC(=C3)F)NC2=O)C.C([C@@H](C(=O)O)O)C(=O)O	1
1288	CCN(Cc1ccncc1)C(=O)C(CO)c2ccccc2	0
1289	CCN1C(=O)C(NC1=O)c2ccccc2	0
1295	CCn1cc(c(=O)c2c1nc(cc2)C)C(=O)[O-]	0
1297	C=CN1CCCC1=O	0
1300	CCNC(=[NH+]CCCC[C@H](C(=O)N[C@@H](CC(C)C)C(=O)N[C@@H](CCCC[NH+]=C(NCC)NCC)C(=O)N1CCC[C@H]1C(=O)N[C@H](C)C(=O)N)NC(=O)[C@H](Cc2ccc(cc2)O)NC(=O)[C@H](CO)NC(=O)[C@@H](Cc3cccnc3)NC(=O)[C@@H](Cc4ccc(cc4)Cl)NC(=O)[C@@H](Cc5ccc6ccccc6c5)NC(=O)C)NCC	0
1301	CCNC(=O)[C@@H]1CCCN1C(=O)[C@H](CCCNC(=[NH2+])N)NC(=O)[C@H](CC(C)C)NC(=O)[C@@H](CC(C)C)NC(=O)[C@H](Cc2ccc(cc2)O)NC(=O)[C@H](CO)NC(=O)[C@H](Cc3c[nH]c4c3cccc4)NC(=O)[C@H](Cc5cnc[nH]5)NC(=O)[C@@H]6CCC(=O)N6	0
1303	CCNC(=O)CCC/C=C\C[C@H]1[C@H](C[C@H]([C@@H]1/C=C/[C@H](CCc2ccccc2)O)O)O	0
1304	CCO	0
1306	CCOC(=O)/C=C(\C)/C=C/C=C(\C)/C=C/c1c(cc(c(c1C)C)OC)C	0
1308	CCOC(=O)[C@H](CCc1ccccc1)[NH2+][C@@H](C)C(=O)N2[C@H]3CCC[C@H]3C[C@H]2C(=O)[O-]	0
1309	CCOC(=O)[C@H](CCc1ccccc1)[NH2+][C@@H](C)C(=O)N2[C@H]3CCCC[C@@H]3C[C@H]2C(=O)[O-]	0
1311	CCOC(=O)[C@H](CCc1ccccc1)[NH2+][C@@H](C)C(=O)N2Cc3cc(c(cc3C[C@H]2C(=O)[O-])OC)OC	0
1312	CCOC(=O)[C@H](CCc1ccccc1)[NH2+][C@@H](C)C(=O)N2Cc3ccccc3C[C@H]2C(=O)[O-]	0
1313	CCOC(=O)[C@H](CCc1ccccc1)[NH2+][C@@H](C)C(=O)N2CCC[C@H]2C(=O)[O-]	0
1314	CCOC(=O)[C@H](CCc1ccccc1)[NH2+][C@H]2CCc3ccccc3N(C2=O)CC(=O)[O-]	0
1315	CCOC(=O)C(C)(C)Oc1ccc(cc1)Cl	0
1316	CCOC(=O)C1(CC[NH+](CC1)C)c2ccccc2	0
1317	CCOC(=O)C1(CC[NH+](CC1)CCC(C#N)(c2ccccc2)c3ccccc3)c4ccccc4	0
1318	CCOC(=O)C1(CC[NH+](CC1)CCc2ccc(cc2)N)c3ccccc3	0
1319	CCOC(=O)C1=C(NC(=C(C1c2cccc(c2Cl)Cl)C(=O)OC)C)C	0
1320	CCOC(=O)C1=C(NC(=C(C1c2ccccc2Cl)C(=O)OC)C)COCC[NH3+]	0
1323	CCOC(=O)c1cncn1C(C)c2ccccc2	0
1326	CCOC(=O)N1CCC(=C2c3ccc(cc3CCc4c2nccc4)Cl)CC1	0
1327	CCOC(=O)Nc1ccc(cc1N)NCc2ccc(cc2)F	0
1331	CCOc1cc(ccc1C(=O)[O-])CC(=O)N[C@@H](CC(C)C)c2ccccc2N3CCCCC3	0
1333	CCOc1ccc(cc1)CC(CN(CC[NH+](CC(=O)[O-])CC(=O)[O-])CC(=O)[O-])[NH+](CC(=O)[O-])CC(=O)[O-]	0
1336	CCOc1ccccc1OCC[NH2+][C@H](C)Cc2ccc(c(c2)S(=O)(=O)N)OC	0
1337	CCOc1nc2cccc(c2n1Cc3ccc(cc3)c4ccccc4c5[nH]oc(=O)n5)C(=O)OCc6c(oc(=O)o6)C	0
1338	CCOCCn1c2ccccc2nc1N3CCC[NH+](CC3)C	0
1351	CN(C)/N=N/c1c(nc[nH]1)C(=O)N	0
1352	CN(C)C(=[NH2+])NC(=[NH2+])N	0
1356	CN(C)c1nc(nc(n1)N(C)C)N(C)C	0
1357	CN(C)C[C@H]1CCCC[C@@]1(C2=CC(=CC=C2)OC)O	1
1358	CN(C)CC(C1=CC=C(C=C1)OC)C2(CCCCC2)O	1
1359	CN(C)N/N=C/1\C(=NC=N1)C(=O)N	1
1362	CN(Cc1cnc2c(n1)c(nc(n2)N)N)c3ccc(cc3)C(=O)N[C@@H](CCC(=O)[O-])C(=O)[O-]	0
1363	CN(CC1=CN=C2C(=N1)C(=NC(=N2)N)N)C3=CC=C(C=C3)C(=O)N[C@@H](CCC(=O)O)C(=O)O	1
1365	CN(CCCNC(=O)C1CCCO1)c2nc3cc(c(cc3c(n2)N)OC)OC	0
1366	CN(CCOc1ccc(cc1)CC2C(=O)[N-]C(=O)S2)c3ccccn3	0
1367	CN(CCOC1=CC=C(C=C1)CC2C(=O)NC(=O)S2)C3=CC=CC=N3	1
1368	CN(CCOC1=CC=C(C=C1)CC2C(=O)NC(=O)S2)C3=CC=CC=N3.C(=C\C(=O)O)\C(=O)O	1
1369	CN/C(=[NH+]\C)/NCc1ccccc1	0
1372	CN1C(=C(c2ccccc2S1(=O)=O)O)C(=O)Nc3ccccn3	0
1381	CN1C(=O)CC(C1=O)c2ccccc2	0
1383	CN1C(S(=O)(=O)CCC1=O)c2ccc(cc2)Cl	0
1384	CN1c2c([nH]c(nc2=O)N)NC[C@@H]1CNc3ccc(cc3)C(=O)N[C@@H](CCC(=O)[O-])C(=O)[O-]	0
1385	Cn1c2c(c(=O)n(c1=O)C)[nH]cn2	0
1388	CN1c2ccc(cc2C(=NC(C1=O)O)c3ccccc3)Cl	0
1389	CN1c2ccc(cc2C(=NCC1=O)c3ccccc3)Cl	0
1391	Cn1c2ccccc2c(n1)C(=O)NC3CC4CCCC(C3)[NH+]4C	0
1392	CN1CC(=O)N2[C@@H](C1=O)Cc3c4ccccc4[nH]c3[C@H]2c5ccc6c(c5)OCO6	0
1393	CN1CC[C@@]23C=C[C@@H](C[C@@H]2OC4=C(C=CC(=C34)C1)OC)O	1
1395	Cn1cc[nH]c1=S	0
1398	CN1CCN(CC1)C2=CC3=C(C=C2)N/C(=C/4\C(=C5C(=NC4=O)C=CC=C5F)N)/N3	1
1406	CNC(=O)C[NH+](CCN(CCN(CC(=O)NC)CC(=O)[O-])CC(=O)[O-])CC(=O)[O-]	0
1408	CNCC[C@@H](C1=CC=CS1)OC2=CC=CC3=CC=CC=C32	1
1410	CNS(=O)(=O)CCc1ccc2c(c1)c(c[nH]2)C3CC[NH+](CC3)C	0
1420	COC(=O)[C@H](c1ccccc1)[C@H]2CCCC[NH2+]2	0
1421	COC(=O)[C@H](c1ccccc1Cl)[NH+]2CCc3c(ccs3)C2	0
1422	COC(=O)C(c1ccccc1)C2CCCC[NH2+]2	0
1423	COC(=O)c1ccccc1O	0
1424	COC(=O)CCC(=O)C[NH3+]	0
1425	COC(=O)Nc1[nH]c2ccc(cc2n1)C(=O)c3ccccc3	0
1430	COc1c2c(nc(n1)N)n(cn2)[C@H]3[C@H]([C@@H]([C@H](O3)CO)O)O	0
1431	COc1cc(c(cc1C(=O)NC2CC[NH+](CC2OC)CCCOc3ccc(cc3)F)Cl)N	0
1432	COc1cc(cc(c1O)OC)[C@@H]2c3cc4c(cc3[C@H]([C@@H]5[C@@H]2C(=O)OC5)O[C@H]6[C@@H]([C@H]([C@H]7[C@H](O6)COC(O7)c8cccs8)O)O)OCO4	0
1433	COc1cc(cc(c1OC)OC)[C@@H]2c3cc4c(cc3[C@@H]([C@@H]5[C@@H]2C(=O)OC5)O)OCO4	0
1434	COc1cc(cc(c1OC)OC)C(=O)O[C@@H]2C[C@@H]3C[NH+]4CCc5c6ccccc6[nH]c5[C@H]4C[C@@H]3[C@@H]([C@H]2OC)C(=O)OC	0
1435	COc1cc(cc(c1OC)OC)Cc2cnc(nc2N)N	0
1436	COC1=CC(=O)OC(C1)/C=C/C2=CCCC=C2	1
1437	COc1cc2c(cc1OC)C(=O)C(C2)CC3CC[NH+](CC3)Cc4ccccc4	0
1438	COc1cc2c(cc1OC)nc(nc2N)N3CCN(CC3)C(=O)C4CCCO4	0
1439	COc1cc2c(cc1OC)nc(nc2N)N3CCN(CC3)C(=O)C4COc5ccccc5O4	0
1441	COc1ccc(c(c1)C(CNC(=O)C[NH3+])O)OC	0
1442	COc1ccc(c(c1)O)C(=O)c2ccccc2	0
1443	COc1ccc(cc1)C(=C(c2ccc(cc2)OC)Cl)c3ccc(cc3)OC	0
1444	COc1ccc(cc1)C2C(=O)c3ccccc3C2=O	0
1445	COc1ccc(cc1)O	0
1448	COc1ccc2c(c1)[nH]c3c2CC[NH+]4[C@@H]3C[C@H]5[C@@H](C4)C[C@H]([C@@H]([C@H]5C(=O)OC)OC)OC(=O)/C=C/c6cc(c(c(c6)OC)OC)OC	0
1449	COc1ccc2c(c1)[nH]c3c2CC[NH+]4[C@@H]3C[C@H]5[C@@H](C4)C[C@H]([C@@H]([C@H]5C(=O)OC)OC)OC(=O)c6cc(c(c(c6)OC)OC)OC	0
1450	COc1ccc2c(c1)c(ccn2)[C@@H]([C@H]3C[C@@H]4CC[NH+]3C[C@@H]4C=C)O	0
1451	COc1ccc2c(c1)c(ccn2)[C@H]([C@@H]3C[C@@H]4CC[NH+]3C[C@@H]4C=C)O	0
1452	COc1ccccc1OCC(CO)O	0
1453	COc1ccccc1OCC(COC(=O)N)O	0
1454	COc1ccccc1OCC[NH2+]CC(COc2cccc3c2c4ccccc4[nH]3)O	0
1458	COCCNC(=O)C[NH+](CCN(CCN(CC(=O)NCCOC)CC(=O)[O-])CC(=O)[O-])CC(=O)[O-]	0
1459	COCCO	0
1460	COCCOC1=C(C=C2C(=C1)C(=NC=N2)NC3=CC=CC(=C3)C#C)OCCOC	1
1461	COCCOC1=C(C=C2C(=C1)C(=NC=N2)NC3=CC=CC(=C3)C#C)OCCOC.Cl	1
1462	COCCOc1cc2c(cc1OCCOC)ncnc2Nc3cccc(c3)C#C	0
1464	CS(=O)(=O)CCNCC1=CC=C(O1)C2=CC3=C(C=C2)N=CN=C3NC4=CC(=C(C=C4)OCC5=CC(=CC=C5)F)Cl	1
1465	CS(=O)(=O)CCNCc1ccc(o1)c2ccc3c(c2)c(ncn3)Nc4ccc(c(c4)Cl)OCc5cccc(c5)F	0
