# Supplementary material for: Toward Quantum-Informed Atom Pairs
Source: ACS Omega. 2024 Jan 26;9(5):5966–71. doi: 10.1021/acsomega.3c09744 (PMC10851243; doi:10.1021/acsomega.3c09744)
Supplement: Supplementary file 1 — ao3c09744_si_001.zip [file ao3c09744_si_001.zip › herg.csv.txt]

	smiles	target
5	[NH3+][C@@H](CN(CC1)C(C=C2)=NN(C=C3)C2=NC3=O)[C@H]1c(c(F)c1)cc(F)c1F	0
6	[NH3+][C@@H](CN(CC1)c2nc3nccnc3nc2)[C@H]1c(c(F)c1)cc(F)c1F	1
8	[NH3+][C@@H](CN(CC1)c2ncncc2)[C@H]1c(c(F)c1)cc(F)c1F	0
12	[NH3+]C(CC(N(CCC1)[C@@H]1C(NCc(cc1)ccc1C(O)=O)=O)=O)Cc(cc1)cc(F)c1F	0
21	[O-][n+]1cccc(C#Cc2cccc(N(C=C3C(NC4CC4)=O)c(nccc4)c4C3=O)c2)c1	0
24	Brc(cc1)cc2c1[nH]c1c2CCCC1Nc1ccccc1	0
25	Brc1cccc2nc(C#Cc3ncccc3)ccc12	0
26	Brc1cnc2nc(N3C(CC4)CCN4CC3)oc2c1	1
28	C#CCCCCCCCCCNC(Oc1cc(-n(cc2)cc2C(N)=O)ccc1)=O	1
29	C#CCN(CC#C)C([C@]1([C@@H](CN)C1)c1cccs1)=O	1
30	C([C@H](C1)C[C@H]1c1ccc(CN2CCCC2)cc1)N1CCOCC1	0
31	c([nH]nc1)c1-c1csc(Nc2ncccc2)n1	0
32	C(C#Cc1cc(-c2c(Cc3c-4cccc3)c4n[nH]2)cs1)Oc1ccccc1	1
33	C(C(C1)COc2c1cccc2)N(CC1)CCC1(CC1)c2c1cccc2	1
34	C(C(C1)NCc2c1cccc2)N(CC1)CCC1(CC1)c2c1cccc2	1
35	C(C(C1CCCCC1)C1CCCCC1)C1NCCCC1	1
36	C(C(c1ccccc1)N1CCNCC1)c(cccc1)c1OC1CC1	1
37	C(C(c1ccccc1)N1CCNCC1)c(cccc1)c1OCC1CC1	1
38	C(C(c1ccccc1)N1CCNCC1)c1c2OCCc2ccc1	0
39	C(C(c1cnccc1)c1cccnc1)c(cccc1)c1-c1ccccc1	1
40	C(C(c1cnccc1)c1cccnc1)c(cccc1)c1-c1ccncc1	0
41	C(C(c1cnccc1)c1cnccc1)c(cccc1)c1-c1cccnc1	0
42	C(C(c1cnccc1)c1cnccc1)c(cccc1)c1-c1cncc2ccccc12	0
49	C(c(cc1)ccc1Oc1nc(cccc2)c2s1)N1CCCCC1	0
50	C(c(cc1)ccc1Oc1nc(nccc2)c2s1)N1CCCCC1	1
51	C(C(CNCC1)N1c1nc(nccc2)c2o1)Oc1cnccc1	0
55	C(C1)c([nH]nc2)c2-c2c1sc(Nc1ncccc1)n2	0
56	C(C1)CNCC1c1c(-c2ccccc2)[nH]c2c1cccc2	1
57	C(C1=CCN=N1)n1ncc(-c2cc(C3CC3)ccc2)c1	1
59	C(C1C2=NCCN2)C1(c1ccccc1)c1ccccc1	1
60	C(C1CC1)N(C1)CC2C3(CCCC3)C1CN(CC1CC1)C2	1
61	C(c1cccc(COc2ccccc2)n1)Oc1ccccc1	1
62	C(c1ccccc1)c1ncc(CCNCC2)c2n1	0
63	C(c1cscn1)N(CC1)CCC1Oc1ncnc2c1ccn2Cc1ccccc1	1
64	C(c1nc(-c2ccccc2)no1)N1CCN(Cc2ccccc2)CC1	0
65	C(c1nc(-c2ccccc2)no1)N1CCN(Cc2nc(cccc3)c3s2)CC1	0
66	C(C1NCCCC1)N(CC1)CN1c1ccccc1	0
67	C(c1nnc(-c2ccccc2)o1)N1CCN(Cc2ccccc2)CC1	0
68	C(c1nnc(-c2ccccc2)o1)N1CCN(Cc2nc(cccc3)c3s2)CC1	0
69	C(CC1)CCC1C(C1=C(C2)C(C=CC=C3)C3=N1)NC2c1nc(-c2cccnc2)c[nH]1	1
70	C(CC1)CCC1C(C1=C(C2)C(C=CC=C3)C3=N1)NC2c1nc(-c2ncccc2)c[nH]1	1
71	C(CC1)CCC1C(c1c(C2)c(cccc3)c3[nH]1)NC2c1nc(-c2ccccc2)c[nH]1	1
72	C(CC1)CCC1C(c1c(C2)c(cccc3)c3[nH]1)NC2c1nc(-c2ccncc2)c[nH]1	1
73	C(CC1)CCC1C(c1c(C2)c(cccc3)c3[nH]1)NC2c1nc(-c2nccnc2)c[nH]1	1
74	C(CC1)CCN1[C@@H]([C@@H](c1ccccc1)N1CCCCC1)c1ccccc1	0
75	C(CC1)CCN1C(CC1)CCN1c1nc(cnc(-c2cncnc2)c2)c2s1	1
76	C(CC1)CCN1C(CC1)CCN1c1nc(ncc(-c2cncnc2)c2)c2s1	0
77	C(CC1)CN1[C@@H]([C@@H](c1ccccc1)N1CCCC1)c1ccccc1	0
78	C(CC1)CN1C(CC1c2ccccc2)(C2)CNCC1C2c1ccccc1	1
79	C(Cc1c-2cn[nH]1)Cc1c2nc(Nc2ncccc2)s1	0
80	C(Cc1c-2cn[nH]1)Cc1c2nc(Nc2ncccn2)s1	0
81	c(cc1cc2)ccc1nc2C#Cc1ncccc1	0
82	C(Cc1cccc(CCc2ccccc2)n1)c1ccccc1	1
83	C(Cc1ccccc1)CNCCN(c1ccccc1)c1ccccc1	1
85	C(CN(CC1)C2)C1C2c1nnc(-c2ccc(-c3cnccc3)o2)o1	0
86	C(CN(CC1)c2ccccc2)C1c1c(-c2ccccc2)[nH]c2c1cccc2	1
88	C(CN1CCCCC1)c(cc1)ccc1Oc1nc(cccc2)c2s1	1
89	C(CN1CCCCC1)c(cc1)ccc1Oc1nc(nccc2)c2s1	1
90	C(CN1CCCCC1)COc(cc1)ccc1-c1ccccc1	1
91	C(CN1CCCCC1)Nc1cn(Cc2ccccc2)nn1	1
92	C(CN1CCCCCC1)Nc1cn(Cc2ccccc2)nn1	1
93	C(CN1CCN(CCc2cc3nonc3cc2)CC1)c1cc2nonc2cc1	1
94	C(CN1CCOCC1)Nc1cn(C2(CC(C3)C4)CC4CC3C2)nn1	1
95	C(CNc1ccncc1)c(cc1)ccc1OCc1ccccc1	1
96	C(CNCC1)C11Oc(cccc2)c2C(c2ccccc2)=C1	1
97	C(CNCC1)C1C(c1c(C2)c(cccc3)c3[nH]1)NC2c1nc(-c2ccccc2)c[nH]1	1
98	C(CNCCN(c1ccccc1)c1ccccc1)c1ccccc1	1
99	C(CO[C@@H]1c2ccccc2)NC[C@@H]1c1cc2ccccc2cc1	0
100	C(COc(cc1)c(COC/C=C/CCOc2nccc-3c2)cc1Nc1nccc3n1)N1CCCC1	1
101	C(COc(cc1)c(COC/C=C/COCc2ccc-3o2)cc1Nc1nc3ccn1)N1CCCC1	1
102	C(COc(cc1)c(COC/C=C/COCc2ccc-3s2)cc1Nc1nccc3n1)N1CCCC1	1
103	C(COc(cc1)ccc1Oc1nc(cccc2)c2o1)N1CCCCC1	1
104	C(COc(cc1)ccc1Oc1nc(nccc2)c2s1)N1CCCCC1	1
106	C(COc1nn(C2CCCCC2)cc1)N1CCOCC1	1
107	C(COCC1)C1[C@@H](c1c(C2)c(cccc3)c3[nH]1)N[C@@H]2c1nc(-c2ccccc2)c[nH]1	1
108	C(COCC1)C1[C@@H](c1c(C2)c(cccc3)c3[nH]1)N[C@H]2c1nc(-c2ccccc2)c[nH]1	1
109	C(COCC1)N1c(nc1)ncc1-c1cc(ccnc2)c2n1-c1ccccc1	1
110	C(COCC1)N1c(nc1)ncc1-c1nc(ccnc2)c2n1-c1ccccc1	1
111	C(CSCC1)C1C(c1c(C2)c(cccc3)c3[nH]1)NC2c1nc(-c2ccccc2)c[nH]1	1
116	C[C@@]1(C2)CC(C)(C)C[C@H]2N(CCN(CCN2c3cccc(Cl)c3)C2=O)C1	1
120	C[C@@H]([C@@H](c(cc1)ccc1OCCCN1CCCC1)Oc1c2cccc1)S2(=O)=O	1
160	C[C@@H](C(N(C)C)=O)Oc1c2c(Nc(cc3)cc(Cl)c3OCc3ncccc3)ncnc2ccc1	1
161	C[C@@H](C(N(C)C)=O)Oc1cccc2ncnc(Nc(cc3)cc(C)c3Oc3cnc(C)cc3)c12	0
162	C[C@@H](C(N(C)CCO)=O)Oc1c2c(Nc(cc3)cc(Cl)c3OCc3ncccc3)ncnc2ccc1	0
163	C[C@@H](C(N(CC1)C[C@H]1N(Cc(cc(cc1)Cl)c1Cl)c(cc1)cc(Cl)c1C#N)=O)O	1
187	C[C@@H](c1ccccc1)N[C@@H](CCC1)c2c1c(cc(cc1)Br)c1[nH]2	1
204	C[C@@H](CN(C[C@H](Cc1ccccc1)C(NCC(O)=O)=O)CC1)[C@]1(C)c1cc(O)ccc1	0
206	C[C@@H](CNC[C@@H]1C)N1c(oc1ccc2)nc1c2C(NC1C[C@@H](CCC2)N(C)[C@H]2C1)=O	1
207	C[C@@H](CNCC1)N1c1ccc(CC[C@H]2OCc3c(C)ccc(F)c3)c2n1	1
211	C[C@@H](COCC1)N1c1c(ccc(-c(cc2)cc(C(N(C)C)=O)c2OC)n2)c2nc(N2[C@@H](C)COCC2)n1	0
212	C[C@@H](COCC1)N1c1c(ccc(-c(cc2)cc(C(N)=O)c2OC)n2)c2nc(N2[C@@H](C)COCC2)n1	0
214	C[C@@H](COCC1)N1c1c(ccc(-c(cc2)cc(C(NC)=O)c2OC)n2)c2nc(N2[C@@H](C)COCC2)n1	0
215	C[C@@H](COCC1)N1c1c(ccc(-c(cc2)cc3c2N=CNC3=O)n2)c2nc(N2[C@@H](C)COCC2)n1	0
216	C[C@@H](COCC1)N1c1c(ccc(-c2cccc(C(NC)=O)c2)n2)c2nc(N2[C@@H](C)COCC2)n1	0
217	C[C@@H](COCC1)N1c1c(ccc(-c2cccc(C(NCCO)=O)c2)n2)c2nc(N2[C@@H](C)COCC2)n1	0
218	C[C@@H](COCC1)N1c1nc(N(CC2)C[C@@H]2O)nc2nc(-c(cc3)cc(CO)c3OC)ccc12	1
219	C[C@@H](COCC1)N1c1nc(N2[C@@H](C)COCC2)nc2nc(-c(cc3)cc(CO)c3OC)ccc12	0
220	C[C@@H]1N(CCCNc2nnc(-c(cc3)ccc3NC(c(cccc3)c3F)=O)o2)[C@@H](C)CC1	1
221	C[C@@H]1N(CCCNCc2ccc(CNCCCN3[C@@H](C)CCCC3)cc2)CCCC1	0
237	C[C@@H]1NCCC[C@@H]1Nc(nc1)c(cc(-c2ccccc2)s2)c2c1C(N)=O	1
251	C[C@](C1)(CN(CCN(CCN2c3cccc(Cl)c3)C2=O)[C@@H]1C1)CC1c1ccccc1	1
259	C[C@H]([C@@H](c(cc1)ccc1OCCCN1CCCC1)Oc1c2cccc1)S2(=O)=O	1
260	C[C@H]([C@@H](c(cc1)ccc1OCCCN1CCCC1)Oc1c2cccc1OC)S2(=O)=O	1
277	C[C@H](C(N(C)C)=O)Oc1c2c(Nc(cc3)cc(Cl)c3OCc3ncccc3)ncnc2ccc1	0
278	C[C@H](C(N(C)C)=O)Oc1cccc2ncnc(Nc(cc3)cc(C)c3Oc3cnc(C)cc3)c12	1
280	C[C@H](C(N(C)CCO)=O)Oc1c2c(Nc(cc3)cc(Cl)c3OCc3ncccc3)ncnc2ccc1	0
281	C[C@H](C(N(C)CCO)=O)Oc1cccc2ncnc(Nc(cc3)cc(C)c3Oc3cnc(C)cc3)c12	0
283	C[C@H](C(N1CCOCC1)=O)Oc1c2c(Nc(cc3)cc(Cl)c3OCc3ncccc3)ncnc2ccc1	1
284	C[C@H](C(NC)=O)Oc1c2c(Nc(cc3)cc(Cl)c3OCc3ncccc3)ncnc2ccc1	0
290	C[C@H](C1)O[C@@H](C)CN1c1nc2nc(-c(cc3)cc(CNCCO)c3OC)ccc2c(N2CCOCC2)n1	0
291	C[C@H](C1)O[C@@H](C)CN1c1nc2nc(-c(cc3)cc(CO)c3OC)ccc2c(N2CCOCC2)n1	1
292	C[C@H](C1)O[C@@H](C)CN1c1nc2nc(-c3cc(CNC)ccc3)ccc2c(N2CCOCC2)n1	0
293	C[C@H](C1)O[C@@H](C)CN1c1nc2nc(-c3cc(CNCCO)ccc3)ccc2c(N2CCOCC2)n1	0
306	C[C@H](CC1)N[C@@H](C)[C@H]1Nc(nc1)c(cc(-c2ccccc2)s2)c2c1C(N)=O	1
307	C[C@H](CC1)NC[C@H]1Nc(nc1)c(cc(-c2ccccc2)s2)c2c1C(N)=O	1
413	C[C@H](CN(C[C@H](CCc1cccnc11)C[C@@H]1O)CC1)[C@@H]1c1c(C)cccc1	1
415	C[C@H](CN(CC1)C(c2ccccc2)=O)N1C(C(c1c[nH]c2c1cccn2)=O)=O	0
416	C[C@H](CN(CC1)c(cc2)ncc2C#N)[C@H]1NC(C1C(N=C2)=NC=C1)=C2C(N)=O	0
418	C[C@H](CN1[C@@H](C)CCC1)COc(cc1)ccc1C(C1C2C1)=NNC2=O	1
419	C[C@H](CNC[C@@H]1C2)N1c1c2ccc(Cl)c1C	1
420	C[C@H](CNC[C@H]1C2)N1c1c2ccc(C)n1	0
421	C[C@H](CNC[C@H]1C2)N1c1c2ccc(Cl)n1	0
422	C[C@H](CNC[C@H]1C2)N1c1c2ccc(COCC2CC2)n1	0
423	C[C@H](CNCC(N(CCc1ccc2)[C@@H](c3ccccc3)c1c2OC)=O)O	0
428	C[C@H]1N(CCc(cc2cc3)ccc2nc3-c2c(C)n(-c3ncccc3)nc2)CCC1	0
429	C[C@H]1N(CCc(cc2cc3)ccc2nc3-c2c(C)n3nc(C)cc3nc2)CCC1	1
430	C[C@H]1N(CCc(cc2cc3)ccc2nc3-c2c(C)nc(N3CCCC3)nc2)CCC1	0
431	C[C@H]1N(CCc(cc2cc3)ccc2nc3-c2cc3cccnc3nc2C)CCC1	0
432	C[C@H]1N(CCc(cc2cc3)ccc2nc3-c2cn(C)nc2C)CCC1	0
433	C[C@H]1N(CCCNCc2ccc(CNCCCN3[C@@H](C)CCCC3)cc2)CCCC1	0
434	C[C@H]1N(CCNc2cn(Cc(cc3)ccc3F)nn2)[C@@H](C)CCC1	1
435	C[C@H]1N[C@@H](C)CN(Cc(cc2)cc(CN3CCOCC3)c2-c2cccc(Oc(c(C(N[C@H](CC3)CC[C@H]3NC(c(cc(C)cc3)c3O)=O)=O)c3)ncc3F)c2)C1	1
436	C[C@H]1N[C@@H](C)CN(Cc(cc2)cc(CN3CCOCC3)c2-c2cccc(Oc(ncc(F)c3)c3C(N[C@H](CC3)CC[C@H]3NC(c3nc(C)cs3)=O)=O)c2)C1	0
437	C[C@H]1N[C@@H](C)CN(Cc(cc2)ccc2-c2cccnc2C(N(CC2)CCC2Nc(cc2)ccc2F)=O)C1	0
440	C[C@H]1NCCC[C@@H]1Nc(nc1)c(cc(-c2ccccc2)s2)c2c1C(N)=O	0
448	C[n+](c(C#CCOc(cc1)ccc1Cl)ccc1)c1C#CCOc(cc1)ccc1Cl	0
449	C[n+](c(C#CCOc1ccccc1)ccc1)c1C#CCOc1ccccc1	0
453	C[n+]1c(CCCOc(cc2)ccc2OC)cccc1CCCOc(cc1)ccc1OC	1
454	C[n+]1c(CCCOc(cccc2)c2Cl)cccc1CCCOc(cccc1)c1Cl	1
455	C[n+]1c(CCCOc2cccc(Cl)c2)cccc1CCCOc1cc(Cl)ccc1	1
456	C[n+]1c(CCCOc2ccccc2)cccc1CCCOc1ccccc1	1
459	C=CCN(C1CC1)C([C@]1([C@@H](CN)C1)c1cccs1)=O	1
460	C=CCN(CC=C)C([C@]1([C@@H](CN)C1)c1cccs1)=O	1
463	C=CCOc(cc1)c([C@@H]2[C@@H](CN)C2)cc1Cl	1
465	C1C=CCNCC1c1cc(cccc2)c2o1	0
466	C1C=CCNCC1c1cc2ccccc2cc1	0
471	C1NCC1C(c1cc2ccccc2cc1)Oc1ccccc1	1
472	C1Oc(cccc2)c2-n2c1c(C#Cc1ccccc1)nc2	1
484	CC#Cc1cc(-c2c(Cc3c-4ccc(CN5CCN(C)CC5)c3)c4n[nH]2)cs1	1
493	Cc([nH]c(-c1ccccc1)c1)c1C(NCCCN(CC1)CCN1c1cccc(Cl)c1Cl)=O	1
494	Cc([nH]c(-c1ncccc1)c1)c1C(NCCCN(CC1)CCN1c1cccc(Cl)c1Cl)=O	1
499	CC(C(/C=C(/c(cc(cc1)F)c1N1)\C1=O)N=C1C)=C1NC(CCN1CCN(C)CC1)=O	0
500	Cc(c(C#N)c1)cc([nH]2)c1nc2N1CCN(CCN(c2c(C=C3)ncc(OC)c2)C3=O)CC1	0
502	Cc(c(C#N)c1)ncc1C(NC1CCN(CCN(c2c(C=C3)ncc(OC)c2)C3=O)CC1)=O	0
514	CC(C(c(cc1)ccc1O)O)N1CCC(Cc2ccccc2)CC1	1
516	CC(C(c(cc1)ccc1OC(CC1)CCN1C1CCC1)=C1)=NNC1=O	1
517	CC(C(c(cc1)ccc1OC(CC1)CCN1C1CCC1)Oc1c2cccc1OC)S2(=O)=O	0
519	CC(C(c(cc1)ccc1OCCCN1CCCC1)Oc1c2cccc1)S2(=O)=O	1
520	CC(C(c(cc1)ccc1OCCCN1CCCCC1)Oc1c2cccc1OC)S2(=O)=O	1
523	Cc(c(C(O)=O)c1)ncc1N1CCC(CN(CC2)CCC2Oc2cc(Cl)c(CO)cc2)CC1	0
526	Cc(c(C)c1)cc(CNC)c1Oc(cc1)cc(Cl)c1Cl	1
546	CC(C(c1cnccc1)(c1cnccc1)O)N1CCOCC1	0
548	CC(c(cc(C)cc1)c1Oc(cc1)cc(Cl)c1Cl)NC	1
549	CC(c(cc(cc1)-c2ccc(c(N3[C@@H](C)COCC3)nc(N3[C@@H](C)COCC3)n3)c3n2)c1OC)O	0
552	CC(c(cc(cc1)F)c1Oc(cc1)cc(Cl)c1Cl)NC	1
553	CC(c(cc(cc1)F)c1Oc(cc1)ccc1Cl)NC	1
554	CC(c(cc(cc12)C(N(C)C)=O)c1OC(N1CCOCC1)=CC2=O)N(C)c1cc(F)cc(F)c1	0
555	CC(c(cc1)cc(N2CCN(CC3)CCC3NCc(cc3)nc(N4)c3OCC4=O)c1OCC2=O)=O	0
556	CC(c(cc1)cc(N2CCN(CC3)CCC3NCc(cc3)nc(N4)c3OCC4=O)c1OCC2=O)O	0
559	CC(c(cc1)ccc1C#N)N(C[C@H]1C(N(CCC2)[C@@H]2C#N)=O)C[C@@H]1N	1
570	CC(c(cc1)ccc1OCC(F)(F)F)NC(C(c1c2cccc1)N(CCc1ncccc1)C2=O)=O	1
572	CC(c(cc1)ncc1F)Nc1nc(N2CCN(C)CC2)cc(Nc2ncc(C)s2)n1	0
573	CC(c(cc1)ncc1F)Nc1nc(N2CCOCC2)cc(Nc2ncc(C#N)s2)n1	0
574	CC(c(cc1)ncc1F)Nc1nc(N2CCOCC2)cc(Nc2ncc(C)s2)n1	0
576	CC(c(cc1)ncc1OCC(F)(F)F)NC(Cc(cc1)ccc1-c(cn1)c2n1nccc2)=O	0
577	CC(c(cc1)ncc1OCC(F)(F)F)NC(Cc(cc1)ccc1-c1c(C)nco1)=O	0
578	CC(c(cc1)ncc1OCC(F)(F)F)NC(Cc(cc1)ccc1-c1nccnc1C)=O	0
579	CC(c(cc1)ncc1OCC(F)(F)F)NC(Cc1ccc(C2CC2)cc1)=O	1
580	CC(c(ccc(Cl)c1)c1Oc1cc(C)c(C)cc1)NC	1
581	CC(c(ccc(Cl)c1)c1Oc1ccc(C)cc1)NC	1
582	CC(c(ccc(F)c1)c1N1CC([C@H](CC2)CC[C@@H]2NCc(cc2)nc(N3)c2OCC3=O)N)=CC1=O	0
583	CC(c(ccc(F)c1)c1N1CC([C@H](CC2)CC[C@@H]2NCc(nc2)nc(N3)c2OCC3=O)N)=CC1=O	0
584	CC(c(ccc(OC)c1)c1N1CCN(CC2)CCC2NCc2ncc3OCCOc3c2)=CC1=O	0
585	CC(c(ccc(OC)c1)c1N1CCN(CC2)CCC2NCc2ncc3OCCOc3c2)=NC1=O	0
586	CC(c(ccc(OC)c1)c1Oc(cc1)cc(Cl)c1Cl)NC	1
588	CC(c(cccc1)c1Oc(cc1)cc(Cl)c1Cl)N(C)C	1
589	CC(c(cccc1)c1Oc(cc1)cc(Cl)c1Cl)NC	1
590	Cc(c(Cl)c(cc1)C#N)c1OC1CCN(CC(CC2)CCN2C(Cc(cc2)ccc2F)C(O)=O)CC1	0
591	Cc(c(Cl)c(cc1)Cl)c1OC1CCN(CC(CC2)CCN2C(Cc(cc2)ccc2F)C(O)=O)CC1	0
594	Cc(c(Cl)c(cc1)OC2CCN(CC(CC3)CCN3C(Cc(cc3)ccc3F)C(O)=O)CC2)c1Cl	0
595	Cc(c(Cl)c(cc1)OC2CCN(CC(CNC(C(C(C(F)(F)F)=C3)=CNC3=O)=O)O)CC2)c1Cl	1
598	Cc(c(Cl)c(cc1)OC2CCN(CC(CNC(c3c(C(F)(F)F)[nH]nc3)=O)O)CC2)c1Cl	1
626	CC(C(N1)=O)=CN([C@H](C2)O[C@@H](CO)[C@@H]2O)C1=O	0
633	CC(C(N1CCN(CCCOc(cc2)ccc2C(C2CC2)=O)CC1)=O)NC(c1ccc(-c(cc2)ccc2Cl)o1)=O	1
635	CC(c(nc1)ncc1F)Nc(cc1)nc2c1ncn2-c1n[nH]c(C)c1	0
637	CC(c(nc1)ncc1F)Nc1nc(N2CCOCC2)cc(Nc2ncc(C)s2)n1	0
638	CC(c(nc1)ncc1F)Nc1nc(Nc2cc(C)n[nH]2)cnc1	0
639	CC(c(nc1)ncc1F)Nc1nc(OC)cc(Nc2ncc(C)s2)n1	0
644	CC(C(O)=O)c1ccc(CN2CCC(COC(c3c4OCCCn4c4c3cccc4)=O)CC2)cc1	0
646	Cc(c(O[C@@H]1C[C@H](CC2)N(Cc3ccccc3)[C@H]2C1)ccc1)c1C(N)=O	1
653	CC(C)([C@@H](CC1)C2)[C@@]11C2N(CCN(CCN2c3cccc(Cl)c3)C2=O)CC1	1
691	CC(C)(C(c1ccccc1)N1CCOCC1)O	0
698	CC(C)(C(Cl)(Cl)Cl)O	0
704	CC(C)(C(N(CC1)CCC1c(cc1)cc(C2=CCCCC2)c1NC(c1ncc(C#N)[nH]1)=O)=O)N	1
705	CC(C)(C(N(CC1)CCN1C(c(cc(CC(n(c1c2)c(Cl)c2Cl)=CNC1=O)cc1)c1F)=O)=O)NC	0
715	CC(C)(C(Nc(cc1)cc(Cl)c1N(CC1)CCN1C(c1ncccc1OC)=O)=O)c1ccccc1	0
727	CC(C)(C)c([nH]1)c(CCNCc2ccc(C=CC(NO)=O)cc2)c2c1nccc2	0
761	CC(C)(C)C(CN1CCC(CNC(c2cc(Cl)cc(Cl)c2)=O)CC1)=O	1
763	CC(C)(C)C(CN1CCC(CNC(c2cc(Cl)cc(Cl)c2)=O)CC1)O	1
772	CC(C)(C)C(NCCC(CC1)CCN1c1c2sc(C(N)=O)cc2ncn1)=O	0
774	CC(C)(C)C(NCCN(CC1)CC=C1c1nc(C)ccc1)=O	1
776	CC(C)(C)C(NCCN(CC1)CCC1c1nc(C)ccc1)=O	1
779	CC(C)(C)c1c(C2CN(Cc(ccc(/C=C/C(NO)=O)c3)c3Cl)CCC2)c(cccc2)c2[nH]1	1
780	CC(C)(C)c1c(C2CN(Cc(ccc(/C=C/C(NO)=O)c3)c3F)CCC2)c(cccc2)c2[nH]1	0
781	CC(C)(C)c1c(C2CN(Cc3ccc(/C=C/C(NO)=O)cc3)CCC2)c(cccc2)c2[nH]1	0
782	CC(C)(C)c1c(CCNCc2ccc(/C=C/C(NO)=O)cc2)c(cccc2)c2[nH]1	1
807	CC(C)(C)c1cccc(Nc2cc(N[C@@H](CCCC3)[C@@H]3N)nnc2C(N)=O)n1	1
826	CC(C)(C)CCN(CC1)CCC1(CNC(Nc1cccc(Cl)c1)=O)c1ccccc1	1
827	CC(C)(C)CCN1CCC(CNC(c(cc2)cc(Cl)c2Cl)=O)CC1	1
830	CC(C)(C)CCN1CCC(CNC(c2cc(Cl)cc(Cl)c2)=O)CC1	1
831	CC(C)(C)CCN1CCC(CNC(c2cccc(Cl)c2)=O)CC1	1
836	CC(C)(C)COC(NC[C@H]1CC[C@H](CNC(c2cc(N3CCC(CCN(C)C)CC3)nc3ccccc23)=O)CC1)=O	0
874	CC(C)(C)NC(NCCN(C1)CC1NC(c1cc(Cl)cc(Cl)c1)=O)=O	0
875	CC(C)(C)NC(NCCN(CC1)CC1NC(c1cc(Cl)cc(Cl)c1)=O)=O	1
877	CC(C)(C)NC(NCCN(CCC1)CC1NC(c1cc(Cl)cc(Cl)c1)=O)=O	1
878	CC(C)(C)NC(NCCN1CC(CNC(c2cc(Cl)cc(Cl)c2)=O)CC1)=O	1
879	CC(C)(C)NC(NCCN1CC(CNC(c2cc(Cl)cc(Cl)c2)=O)CCC1)=O	1
880	CC(C)(C)NC(NCCN1CC(CNC(c2cc(Cl)cc(Cl)c2)=O)OCC1)=O	0
882	CC(C)(C)NC(NCCN1CCC(CNC(c2cc(Cl)cc(Cl)c2)=O)CC1)=O	0
884	CC(C)(C)NC(NCCN1CCN(CC(Nc2cc(Cl)cc(Cl)c2)=O)CC1)=O	1
894	CC(C)(C)OC(N(C1)Cc2c1ccc(/C=C/C(NO)=O)c2)=O	0
895	CC(C)(C)OC(N(CC1)CCC1C(NCCCNC1=NC(C=CC=C2)C2=N1)=O)=O	0
898	CC(C)(C)OC(NC[C@H]1CC[C@H](CNC(c2cc(N3CCC(CCN(C)C)CC3)nc3ccccc23)=O)CC1)=O	0
899	CC(C)(C)OC(NC[C@H]1CC[C@H](CNC(c2cc(N3CCC(CCN(C4)CC4O)CC3)nc3ccccc23)=O)CC1)=O	0
979	CC(C)(c1cc(Nc2cc(N[C@@H](CCCC3)[C@@H]3N)cnc2C(N)=O)nc(C)c1)O	1
991	CC(C)(CC(c(cc1)ccc1OC(CC1)CCN1C1CCC1)=NN1)C1=O	0
992	CC(C)(Cc(cc1)ccc1OC)NCC(COc(cccc1)c1C#N)O	1
993	CC(C)(Cc(cc1)ccc1OC)NCC(COc1cccc(Cl)c1C#N)O	1
1051	CC(C)(CCc(cc1)cc(OC)c1OC(N(C)C)=O)N(C1)Cc2c1ccc(F)c2	1
1053	CC(C)(CCc(cc1)cc(OC)c1OCCO)N(C1)Cc(cc2OC)c1cc2OC	1
1054	CC(C)(CCc(cc1)cc(OC)c1OCCO)N(C1)Cc2c1ccc(F)c2	1
1055	CC(C)(CCc(cc1)cc(OC)c1OCCO)N(Cc1c2)Cc1cc1c2OCO1	1
1057	CC(C)(CCc(cc1)ccc1F)N(C1)Cc2c1ccc(F)c2	1
1065	CC(C)(CN(CC1)CCC1=C1c(cccc2)c2OCc2c1ccc(F)c2)C(O)=O	1
1078	CC(C)(COC)C(NCCN(CC1)CCC1c1nc(C)ccc1)=O	0
1080	CC(C)(COc1cc(Nc2cc(N[C@@H](CCCC3)[C@@H]3N)cnc2C(N)=O)nc(C)n1)O	0
1082	CC(C)[C@@H]([C@](CCN(C)CCCc1nc(cccc2)c2[nH]1)(CC1)OC(COC)=O)c(cc2)c1cc2F	1
1083	CC(C)[C@@H](C(N(C)[C@@H](Cc1ccccc1)C(N[C@@H](C(C)C)C(N(C)[C@H]1Cc2ccccc2)=O)=O)=O)NC1=O	0
1084	CC(C)[C@@H](C(N(C[C@@H](C)C1)[C@@H]1c1ncc(-c(cc2)ccc2-c(cc2)ccc2C2=CC3N=C([C@H](C[C@H](C)C4)N4C([C@H](C(C)C)NC(OC)=O)=O)N=C3C=C2)[nH]1)=O)NC(OC)=O	0
1085	CC(C)[C@@H](C(N(C[C@@H](C)C1)[C@@H]1c1ncc(-c(cc2)ccc2-c(cc2)ccc2C2=CC3N=C([C@H](C[C@H](C)C4)N4C([C@H](C(C)C)NC(OC)=O)=O)N=C3S2)[nH]1)=O)NC(OC)=O	0
1086	CC(C)[C@@H](C(N(C[C@@H](C)C1)[C@@H]1c1ncc(-c(cc2)ccc2-c2ccc(-c3cc(nc([C@H](C[C@H](C)C4)N4C([C@H](C(C)C)NC(OC)=O)=O)[nH]4)c4s3)s2)[nH]1)=O)NC(OC)=O	0
1087	CC(C)[C@@H](C(N(CC(c(cc(cc1)F)c1F)=C1)[C@@H]1c1cc(O)ccc1)=O)N	1
1088	CC(C)[C@@H](C(N(CC(c(cc(cc1)F)c1F)=C1)[C@@H]1c1ccccc1)=O)N	1
1089	CC(C)[C@@H](C(N[C@H](C[C@@H]([C@H](Cc1ccccc1)NC(COc1c(C)cccc1C)=O)O)Cc1ccccc1)=O)N(CCCN1)C1=O	1
1090	CC(C)[C@@H](C(O)=O)Oc1ccc(CNC([C@H](CCC2)N2C(C[C@@H](Cc(cc(cc2)F)c2F)N)=O)=O)cc1	0
1091	CC(C)[C@](C)(CC(N1Cc2cc(F)cc(C(N[C@@H](C)c3ccccc3)=O)c2)=O)NC1=N	1
1115	CC(C)[C@H](C(O)=O)Oc1ccc(CNC([C@H](CCC2)N2C(C(C2CCCCC2)[NH3+])=O)=O)cc1	0
1116	CC(C)[C@H](C(O)=O)Oc1ccc(CNC([C@H](CCC2)N2C(CC(Cc(c(F)c(c(F)c2F)F)c2F)[NH3+])=O)=O)cc1	0
1117	CC(C)[C@H](C(O)=O)Oc1ccc(CNC([C@H](CCC2)N2C(CC(Cc(cc(cc2)F)c2F)[NH3+])=O)=O)cc1	0
1119	CC(C)[C@H](CN(C(CC1)C2)C1CC2OC(c(cc1)ccc1F)c(cc1)ccc1F)N	1
1133	CC(C)C(C(c1ccccc1)(c1ccccc1)O)N1CCOCC1	0
1134	CC(C)C(C(c1cnccc1)(c1cnccc1)O)N1CCOCC1	0
1139	CC(C)C(C(N(CC1)CCC1c(cc1)ccc1Cl)=O)NC(c1ccccc1)=O	1
1140	CC(C)C(C(Oc1c2ccc(Cl)c1)=C(Cc1ccccc1)C2=O)N(CCCN)C(c1ccc(C)cc1)=O	1
1150	CC(C)c(cccc1)c1C(N(C1CCC1)C1CNCC1)=O	0
1151	CC(C)c(cccc1)c1C(N(C1CCCC1)C1CNCC1)=O	0
1152	CC(C)c(cccc1)c1C(N(CC1CC1)C1CNCC1)=O	0
1153	CC(C)c(cccc1)c1C(N(CC1CCC1)C1CNCC1)=O	0
1154	CC(C)c(cccc1)c1C(N(CC1CCCC1)C1CNCC1)=O	1
1158	CC(C)C(N(Cc(c(Cl)c1Cl)ccc1Cl)C1CNCC1)=O	1
1159	CC(C)C(N(Cc(ccc(Cl)c1)c1Cl)C1CNCC1)=O	0
1160	CC(C)C(N(Cc(cccc1)c1-c1ccccc1)C1CNCC1)=O	1
1163	CC(C)C(N(Cc1cccc(Cl)c1Cl)C1CNCC1)=O	0
1166	CC(C)c(nc(cc1)Nc2c(C(N)=O)nnc(N[C@@H](CCOC3)[C@@H]3N)c2)c1F	1
1167	CC(C)c(nc(cc1)Nc2c(C(N)=O)nnc(NCCN)c2)c1F	1
1168	CC(C)c(nc(cc1)Nc2cc(N[C@@H](CCCC3)[C@@H]3N)nnc2C(N)=O)c1OC	1
1169	CC(C)c(nc(cc1)Nc2cc(N[C@@H](CCOC3)[C@@H]3N)nnc2C(N)=O)c1OC	0
1170	CC(C)c(nc(cc1)Nc2cc(NCCN)nnc2C(N)=O)c1OC	0
1172	CC(C)C(O[C@@](CCN(C)CCCc1nc(cccc2OC)c2[nH]1)(C[C@H]1CCC2)[C@H]2c2c1cccc2)=O	1
1178	CC(C)c1c(C)ccc(Nc2cc(N[C@@H](CCCC3)[C@@H]3N)nnc2C(N)=O)n1	1
1179	CC(C)c1c(C)ccc(Nc2cc(NCCN)nnc2C(N)=O)n1	1
1183	CC(C)c1cc(C#N)cc2c1oc(-c(cc1)ccc1C(NC[C@H](CC1)CC[C@@H]1c(cc1)ccc1Cl)=O)n2	0
1185	CC(C)c1cc(C#N)cc2c1oc(-c(cc1)ccc1C(NC[C@H](CC1)CC[C@@H]1c1cc(C)ccc1)=O)n2	0
1190	CC(C)c1cc(C#N)cc2c1oc(-c(cc1)ccc1C(NC[C@H](CC1)CC[C@H]1c1cc(C)ccc1)=O)n2	0
1195	CC(C)c1cc(C#N)cc2c1oc(-c(cc1)ccc1C(NCC(CC1)CCN1c(cc1)ncc1-c(cc(cc1)F)c1OC(C)C)=O)n2	1
1196	CC(C)c1cc(C#N)cc2c1oc(-c(cc1)ccc1C(NCC(CN1c(cc3)ncc3C(C)=C)OC1=O)=O)n2	0
1197	CC(C)c1cc(C#N)cc2c1oc(-c(cc1)ccc1C(NCC(CN1c(cc3)ncc3-c(cc(C)cc3)c3OC(C)C)OC1=O)=O)n2	0
1198	CC(C)c1cc(C#N)cc2c1oc(-c(cc1)ccc1C(NCC(CN1c(cc3)ncc3-c(cc(cc3)F)c3OC(C)C)OC1=O)=O)n2	0
1199	CC(C)c1cc(C#N)cc2c1oc(-c(cc1)ccc1C(NCC(CN1c(cc3)ncc3-c(cccc3)c3C#N)OC1=O)=O)n2	1
1200	CC(C)c1cc(C#N)cc2c1oc(-c(cc1)ccc1C(NCC(CN1c(cc3)ncc3-c(cccc3)c3C(N)=O)OC1=O)=O)n2	0
1202	CC(C)c1cc(C#N)cc2c1oc(-c(cc1)ccc1C(NCC(CN1c(cc3)ncc3-c3ccc(C)s3)OC1=O)=O)n2	0
1203	CC(C)c1cc(C#N)cc2c1oc(-c(cc1)ccc1C(NCC(CN1c(cc3)ncc3Cl)OC1=O)=O)n2	0
1205	CC(C)c1cc(C(NCCCN(CC2)CCN2c2cccc(Cl)c2Cl)=O)nc(C)n1	1
1206	CC(C)c1ccc(COC(CC2)CCN2c2ncnc(Nc3cccc(NC(C)=O)c3C)n2)cc1	1
1208	CC(C)c1cccc(N(CCN2CCN(C3)Cc4c3cccc4)C2=O)c1	1
1209	CC(C)c1cccc(Nc2cc(N[C@@H](CCCC3)[C@@H]3N)nnc2C(N)=O)n1	1
1212	CC(C)c1nc(N(CC2)CC(C)N2c(nc2)ncc2OCc(ccnc2)c2C#N)no1	1
1239	CC(C)c1noc(C(CC2)CCN2C(C)CC(c2ccccc2)NC(C2CCC2)=O)n1	1
1245	CC(C)CC(CN)Nc1nnc(C(N)=O)c(Nc2nc(C(C)(C)C)ccc2)c1	1
1256	CC(C)CCOc(cc1)cc2c1N[C@H](C1CCOCC1)[C@H]1[C@@H]2OCCC1	1
1260	CC(C)CN(C1CNCC1)C(c(cc(cc1)Cl)c1Cl)=O	0
1261	CC(C)CN(C1CNCC1)C(c(cc1)cc(Cl)c1Cl)=O	0
1262	CC(C)CN(C1CNCC1)C(c(cccc1)c1-c1ccccc1)=O	1
1263	CC(C)CN(C1CNCC1)C(c(cccc1)c1Oc1ccccc1)=O	1
1265	CC(C)CN(C1CNCC1)C(c1c(C(C)C)cccc1)=O	0
1266	CC(C)CN(C1CNCC1)C(c1cc(Cl)cc(Cl)c1)=O	1
1267	CC(C)CN(C1CNCC1)C(c1cccc(Cl)c1C)=O	0
1268	CC(C)CN(C1CNCC1)C(c1cccc(Cl)c1Cl)=O	0
1272	CC(C)CN(CCc(cc1)cc(Cl)c1Cl)CC(COc(cc1)ccc1NS(C)(=O)=O)O	1
1275	CC(C)CN1CCC(CNC(c2cc(Cl)c(N)n3c2nc(C)c3)=O)CC1	1
1276	CC(C)CNC(c(cc1)ccc1C1=CC2(CCNCC2)Oc2c1cccc2)=O	1
1277	CC(C)CNC(C1=CN(c2cccc(Br)c2)c2ncccc2C1=O)=O	0
1278	CC(C)CNc(nc(C#N)nc1N2CCOCC2)c1N	0
1279	CC(C)CNc(nc(N1CCN(CC2COCCC2)CC1)nc1)c1C(NCc1ccccc1)=O	1
1280	CC(C)CNc1nc(C#N)nc(N2CCNCC2)c1N	0
1281	CC(C)CNCc(cc1)ccc1-c(cccc1)c1S(N1CCCC1)(=O)=O	1
1282	CC(C)CO/N=C/COc(ccc(CN(CC1)CCC1NC(C(Oc1c2ccc(F)c1)=CC2=O)=O)c1)c1F	1
1286	CC(C)COc(ccc(Cl)c1)c1-c(cccc1)c1-c1nc(C([O-])=O)ccc1	0
1291	CC(C)CS(N(C)CCCCN(CC1)CCN1c1cc(NC(C)=O)ccc1)(=O)=O	1
1293	CC(C)CS(NCCCCN(CC1)CCN1c1cc(NC(C)=O)ccc1)(=O)=O	1
1294	CC(C)N(C(c(cc1)ccc1OCCCN1CCCCC1)=Nc1c2cccc1)C2=O	1
1295	CC(C)N(C(C)C)C(c(cc1)ccc1C1=CC2(CCNCC2)Oc2c1cccc2)=O	1
1317	CC(C)N(C[C@@H](CNC1)[C@H]1OC(NCc1ccccc1)=O)C(c(cc1)cc(OCCCOC)c1OC)=O	0
1318	CC(C)N(C[C@@H]1[C@@H](Cc2ccccc2)CNC1)C(c(cc1)cc(OCCCOC)c1OC)=O	0
1323	CC(C)N(CC1)CC1N(C)C(c1ccc(Cn2c(cccc3)c3nc2C)cc1)=O	0
1324	CC(C)N(CC1)CCN1C(c(cc1)ccc1NC(Nc(cc1)ccc1-c1nc(N2C3COCC2CC3)nc(C2CCOCC2)n1)=O)=O	0
1326	CC(C)N(CC1)CCN1C(c1ccc(CN2CCCCC2)cc1)=O	0
1327	CC(C)N(CC1)CCN1C(c1ccc(CN2CCOCC2)cc1)=O	1
1328	CC(C)N(CC1)CCN1c(cc1)ccc1Nc(nc1)nc(C=CN2c(c(Cl)ccc3)c3Cl)c1C2=O	1
1329	CC(C)N(CC1)CCN1C(N(C)Cc(cc1)ccc1-c1ccccc1)=C	1
1330	CC(C)N(CC1)CCN1C(N(C1)Cc2c1cccc2)=O	0
1331	CC(C)N(CC1)CCN1C(N(CC1)Cc(cc2OC)c1cc2OC)=O	0
1332	CC(C)N(CC1)CCN1C(N(CC1)CC=C1c1ccccc1)=O	0
1333	CC(C)N(CC1)CCN1C(N(CC1)Cc2c1cccc2)=O	0
1335	CC(C)N(CC1)CCN1C(N(CC1)CCC1C(N1CC(CC2)CCC2C1)=O)=O	0
1336	CC(C)N(CC1)CCN1C(N(CC1)CCC1C(OC(C)(C)C)=O)=O	0
1337	CC(C)N(CC1)CCN1C(N(CC1)CCC1c1ccccc1)=O	0
1338	CC(C)N(CC1)CCN1C(N(CC1)CCC1NC(C1CCCC1)=O)=O	0
1339	CC(C)N(CC1)CCN1C(N1CCC(Cc2ccccc2)CC1)=O	0
1340	CC(C)N(Cc1c2ccc(-c3c(C)c(-c(ccc(F)c4)c4F)no3)c1)C2=O	1
1341	CC(C)N(Cc1c2ccc(-c3cc(-c(cc4)cnc4Cl)no3)c1)C2=O	0
1342	CC(C)N(Cc1c2ccc(-c3cc(-c(cc4)cnc4OC)no3)c1)C2=O	0
1346	CC(C)N(CC1CNC1)Cc(cc1)cc(Cl)c1Cl.Cl	1
1348	CC(C)N(CCc1c(C(C)(C)O)[nH]c2c1cccc2)Cc1ccc(/C=C/C(NO)=O)cc1	0
1349	CC(C)N(CCc1c(cccc2)n2nc1C)Cc1ccc(/C=C/C(NO)=O)cc1	1
1350	CC(C)N(CCc1c(cccc2)n2nc1-c1ccccc1)Cc1ccc(/C=C/C(NO)=O)cc1	1
1351	CC(C)N(CCc1c[nH]c2c1cccc2)Cc1ccc(/C=C/C(NO)=O)cc1	1
1378	CC(C)N1C(CNC(N(CC2)CCC2c2nc(-c3nc4ccccc4cc3)no2)=O)CCC1	0
1389	CC(C)N1CC(C(N(CC2)CCN2C(Nc(cc2)cc(Cl)c2Cl)=O)=O)NCC1	0
1405	CC(C)N1CC(CN(CC2)CCN2C(Nc(cc2)cc(Cl)c2Cl)=O)CCC1	1
1406	CC(C)N1CC(CN(CC2)CCN2C(Nc(cc2)cc(Cl)c2Cl)=O)NCC1	1
1407	CC(C)N1CC(CN(CC2)CCN2C(Nc(cc2)cc(Cl)c2Cl)=O)OCC1	1
1408	CC(C)N1CCC(COc2c(C(NC)=O)c(NCC3CCC4(CCC4)CC3)nc(C#N)n2)CC1	1
1409	CC(C)N1CCN(CCN(CCN2c(cc3)cc(C#N)c3F)C2=O)CC1	0
1410	CC(C)N1CCN(CCN(CCN2c3cc(C#N)ccc3)C2=O)CC1	0
1411	CC(C)N1CCN(CCN(CCN2c3cc(OC)ccc3)C2=O)CC1	0
1412	CC(C)N1CCN(CCN(CCN2c3cccc(Cl)c3)C2=O)CC1	1
1416	CC(C)n1nc(C(NCC2CCN(CCc(cc3)ccc3C(O)=O)CC2)=O)c2c1cccc2	0
1417	CC(C)n1nc(C(NCC2CCN(CCc(cc3)ccc3N)CC2)=O)c2c1cccc2	0
1418	CC(C)n1nc(C(NCC2CCN(CCN3CCOCC3)CC2)=O)c2c1cccc2	0
1424	CC(C)NC(c(cc1)ccc1-c(cc1)cc(CCN2CCN3CCCC3)c1C2=O)=O	1
1427	CC(C)NC(C1=CN(c2cccc(Br)c2)c2ncccc2C1=O)=O	0
1430	CC(C)NC(C1=CN(c2ccccc2)c(nccc2)c2C1=O)=O	0
1431	CC(C)NC(c1nc(C)c(C(NCCC(C)N(CC2)CCC2N(Cc2cscc2)C(NOC)=O)=O)c(C)c1)=O	0
1438	CC(C)NCC(COc1cccc2ccccc12)O	1
1439	CC(C)NCc1cc(-c(ccc(F)c2)c2OC)cnc1	1
1441	CC(C)Oc(c(C#N)c1)ncc1-c1nc(-c2cc(CCNCC3)c3cc2)no1	1
1445	CC(C)OC(C(C1c2c3NONc3ccc2)=C(C)N=C(C)C1C(OC)=O)=O	0
1448	CC(C)Oc(cc(CCC(C)(C)N(C1)Cc2c1ccc(F)c2)cc1)c1O	1
1450	CC(C)Oc(cc(CCC(C)(C)N(Cc1c2)Cc1cc1c2OCO1)cc1)c1O	1
1452	CC(C)Oc(cc(CCC(C)N(C1)Cc2c1ccc(F)c2)cc1)c1O	1
1454	CC(C)Oc(cc(CCC(C)N(Cc1c2)Cc1cc1c2OCO1)cc1)c1O	1
1455	CC(C)Oc(cc(CCC(C)N(Cc1ccc2)Cc1c2F)cc1)c1O	1
1456	CC(C)Oc(cc1)ccc1NC(c1cc(N(C)Cc(cc2)ccc2F)ncn1)=O	1
1458	CC(C)Oc(ccc(-c1nc(-c(cccc2C3)c2OCCN3C(CO)CO)no1)c1)c1C#N	1
1459	CC(C)Oc(ccc(-c1nc(-c2c(C)c(CCN(C3)C(CO)CO)c3cc2)no1)c1)c1C#N	0
1460	CC(C)Oc(ccc(-c1nc(-c2c(C)c(CCN(C3)C(CO)CO)c3nc2)no1)c1)c1C#N	0
1461	CC(C)Oc(ccc(-c1nc(-c2c(C)c(CCN(CC(NC(C)CO)=O)C3)c3cc2)no1)c1)c1C#N	1
1462	CC(C)Oc(ccc(-c1nc(-c2cc(CCN(C3)C(CO)CO)c3cc2)no1)c1)c1C#N	0
1463	CC(C)Oc(ccc(-c1nc(-c2cc(CCN(CC3)C(CO)CO)c3cc2)no1)c1)c1C#N	0
1464	CC(C)Oc(ccc(CCC(C)(C)N(C1)Cc2c1ccc(F)c2)c1)c1OC(C)C	1
1465	CC(C)Oc(ccc(CCC(C)N(C1)Cc2c1ccc(F)c2)c1)c1OC(C)C	1
1466	CC(C)Oc(ccc(CCC(C)N(Cc1c2)Cc1cc1c2OCO1)c1)c1OC(C)C	1
1467	CC(C)Oc(ccc(CCC(C)N(Cc1ccc2)Cc1c2F)c1)c1OC(C)C	1
1472	CC(C)Oc1c(CC(c2ccccc2)N2CCNCC2)cccc1	1
1473	CC(C)Oc1cc(C(c(cc2)ccc2Cl)N(C(C2)=O)c(cc3)ccc3N(C)C[C@H](CC3)CC[C@@H]3N(CCN3)CC3=O)c2cc1OC	0
1475	CC(C)Oc1cc(-n2c(nc(cc3)NC(C)c(cc4)ncc4F)c3nc2)n[nH]1	0
1476	CC(C)Oc1cc(-n2c(nc(cc3)NC(CO)c(cc4)ncc4F)c3nc2)n[nH]1	0
1477	CC(C)Oc1cc(-n2c(nc(NC(C)c(nc3)ncc3F)nc3)c3nc2)n[nH]1	0
1481	CC(C)Oc1cccc(N(CCN2CCN(C3)Cc4c3cccc4)C2=O)c1	1
1482	CC(C)Oc1n[nH]c(Nc(nc(NC(C)c(cc2)ncc2F)nc2)c2Cl)c1	1
1516	CC(C1)C(c(cc2)ccc2OC(CC2)CCN2C2CCC2)=NNC1=O	0
1537	CC(C1)NCCN1C(c1nc(Nc2n[nH]c(C3CC3)c2)c(cc(cc2)Cl)c2n1)=O	0
1542	CC(C1=C(CCN(C)C)Cc2c1ccc(C)c2)c1nccnc1	1
1543	CC(C1=C(CCN(C)C)Cc2c1ccc(C)c2)c1nccnc1OC	1
1544	CC(C1=C(CCN(C)C)Cc2c1ccc(C)c2)c1nccs1	1
1545	CC(C1=C(CCN(C)C)Cc2c1ccc(F)c2)c1nccnc1OC	1
1546	CC(C1=C(CCN(C)C)Cc2c1ccc(OC)c2)c1nccnc1	1
1547	CC(C1=C(CCN(C)C)Cc2c1ccc(OC)c2)c1nccnc1OC	1
1548	CC(C1=C(CCN(C)C)Cc2c1ccc(OC)c2)c1nccs1	0
1549	CC(C1=C(CCN(C)C)Cc2c1cccc2)c1nc(C)cs1	1
1550	CC(C1=C(CCN(C)C)Cc2c1cccc2)c1ncccc1	1
1551	CC(C1=C(CCN(C)C)Cc2c1cccc2)c1nccnc1	1
1552	CC(C1=C(CCN(C)C)Cc2c1cccc2)c1nccnc1OC	1
1553	CC(C1=C(CCN(C)C)Cc2c1cccc2)c1nccs1	1
1554	CC(C1=NCCN1)Oc1c(CC=C)cccc1	0
1555	CC(C1=NCCN1)Oc1c(CC2CC2)cccc1	1
1569	CC(c1c(C)nc(NC(N[C@H](C2)[C@H](CN3C[C@H](Cc(cc4)ccc4F)CCC3)CCN2C(C)=O)=O)s1)=O	1
1570	Cc(c1c(cc2)[nH]cc1)c2Nc(c(C#N)cnc1)c1-c1cc(cc(CN2CCN(C)CC2)cc2)c2o1	0
1571	CC(c1c(CCN(C)C)oc2c1cccc2)c1ncccc1	1
1572	CC(c1c(CCN(C)C)sc2c1cccc2)c(cc1)ncc1F	1
1573	CC(c1c(CCN(C)C)sc2c1cccc2)c(cccn1)c1F	1
1574	CC(c1c(CCN(C)C)sc2c1cccc2)c(cccn1)c1OC	1
1575	CC(c1c(CCN(C)C)sc2c1cccc2)c1cccnc1Cl	1
1576	CC(c1c(CCN(C)C)sc2c1cccc2)c1cnccc1	1
1577	CC(c1c(CCN(C)C)sc2c1cccc2)c1ncccc1	1
1578	CC(c1c(CCN(C)C)sc2c1cccc2)c1ncccc1C	1
1579	CC(c1c(CCN(C)C)sc2c1cccc2)c1ncccc1F	1
1580	CC(c1c(CCN(C)C)sc2c1cccc2)c1ncccc1OC	1
1582	CC(c1c(CCN2CCC2)sc2c1cccc2)c1ncccc1	1
1583	Cc(c1c2)nc(N(C)CCCNC(C3OCCC3)=O)nc1cc(OC)c2OC	0
1585	Cc(c1ccc2)c[nH]c1c2Nc(nc(cc1C=CN2)N[C@@H](CCCC3)[C@@H]3N)c1C2=O	1
1586	Cc(c1ccc2)c[nH]c1c2Nc(nc(cc1N=CN2)N[C@@H](CCCC3)[C@@H]3N)c1C2=O	0
1587	Cc(c1ccc2)c[nH]c1c2Nc(nc(cc1N=CN2)N[C@@H](CCOC3)[C@@H]3N)c1C2=O	0
1593	CC(c1cccc(NC(N[C@H]2[C@H](CN3C[C@H](Cc(cc4)ccc4F)CCC3)CCCC2)=O)c1)=O	1
1595	CC(c1ccccc1)N(C(C(NCc1ccccc1)=O)c1c2cccc1)C2=O	0
1600	CC(c1cscn1)c1c(CCN(C)C)sc2c1cccc2	1
1604	CC(c1nc(cccc2)c2o1)c(cc1)ccc1OCCCN(CC1)CCC1c1noc2c1ccc(F)c2	1
1643	CC(CC(C)(C)C)N1CCC(CNC(c2cc(Cl)cc(Cl)c2)=O)CC1	1
1645	Cc(cc(c1ccc2)NCc(c(Cl)c(cc3)Cl)c3Cl)nc1c2C(N)=O	1
1647	CC(CC(c1ccccc1)NC(C1CCC1)=O)N(CC1)CCC1c([nH]nc1)c1-c1ccncc1	1
1648	CC(CC(c1ccccc1)NC(C1CCC1)=O)N(CC1)CCC1c1nnc(CN(C)C)o1	1
1650	Cc(cc(C1CN(C)CC=CC1)cc1)c1Cl	0
1651	Cc(cc(C1CNCC=CC1)cc1)c1Cl	0
1652	Cc(cc(cc1)C#N)c1-c1cc(NCc([nH]nc2-c3ccccc3)c2Cl)ncc1	0
1653	Cc(cc(cc1)C#N)c1-c1cc(NCc([nH]nc2-c3ncccc3)c2Cl)ncc1	0
1654	Cc(cc(cc1)C#N)c1-c1cc(NCc2cc(-c3ncccc3)n[nH]2)ncc1	1
1655	Cc(cc(cc1)C#N)c1-c1cc(NCc2n[nH]c3c2ccc(F)n3)ncc1	1
1656	Cc(cc(cc1)C#N)c1-c1cc(NCc2n[nH]c3c2ccc(N)n3)ncc1	1
1657	Cc(cc(cc1)C#N)c1-c1cc(NCc2n[nH]c3c2cccn3)ncc1	1
1658	Cc(cc(cc1)C(N)=O)c1O[C@@H]1C[C@H](CC2)N(Cc3ccccc3)[C@H]2C1	1
1661	Cc(cc(cc1)-c2cn(CC3=CCN=N3)nc2)c1F	1
1664	Cc(cc(cc1)-c2nnc(NCCCN3CCCCC3)o2)c1NC(c(cccc1)c1F)=O	0
1665	CC(Cc(cc1)cc(OC)c1C#N)N1CCN(CCc(cc2)c(C)c(CO3)c2C3=O)CC1	1
1669	Cc(cc(cc1)Cl)c1OC1CCN(CC(CC2)CCN2C(Cc(cc2)ccc2F)C(O)=O)CC1	0
1670	Cc(cc(cc1)Cl)c1OC1CCN(CC(CNC(C(C(C(F)(F)F)=C2)=CNC2=O)=O)O)CC1	1
1672	Cc(cc(cc1)Cl)c1OC1CCN(CC(CNC(C(c2c3c(F)ccc2)=CNC3=O)=O)O)CC1	0
1674	Cc(cc(cc1)Cl)c1OC1CCN(CC(CNC(c2c(C(F)(F)F)[nH]nc2)=O)O)CC1	1
1675	Cc(cc(cc1)F)c1C(C(Oc1c2ccc(O)c1)=O)=C2Oc1ccc(/C=C/C(O)=O)cc1	0
1676	Cc(cc(cc1)F)c1C(C(Oc1c2cccc1)=O)=C2Oc1ccc(/C=C/C(O)=O)cc1	0
1678	Cc(cc(cc1)F)c1-c1c(C(C(c2cnccc2)c2cnccc2)C#N)cccc1	0
1680	Cc(cc(cc1)F)c1OC1CCN(CC(CC2)CCN2C(Cc(cc2)ccc2F)C(O)=O)CC1	0
1681	Cc(cc(cc1)NC(c(cccc2)c2F)=O)c1-c1nnc(NCCCN2CCCCC2)o1	1
1682	Cc(cc(cc1)Nc(nc2)nc(C=CN3c(c(Cl)ccc4)c4Cl)c2C3=O)c1N1CCNCC1	1
1684	Cc(cc(cc1)Oc2c(CNC)ccc(Cl)c2)c1Cl	1
1685	Cc(cc(cc1)Oc2c(CNC)ccc(Cl)c2)c1F	1
1686	Cc(cc(cc1)OC2CCN(CC(CC3)CCN3C(Cc(cc3)ccc3F)C(O)=O)CC2)c1Cl	0
1688	Cc(cc(CN(C)C)cc1)c1OC(C1)CN1C(c1nnc(-c2ccccc2)o1)=O	1
1689	Cc(cc(CN(C[C@H]1C(C(CCC2)[C@@H]2C#N)=O)C[C@@H]1N)cc1)c1C#N	0
1694	CC(CC1(c2ccccc2)c2ccccc2)N(C)/C1=C/C	0
1707	Cc(cc1)c(C)cc1Oc(cc1)c(CNC)cc1Cl	1
1708	Cc(cc1)c(C)cc1Oc(cc1)c(CNC)cc1F	0
1709	Cc(cc1)c(C)cc1Oc1c(CNC)ccc(Cl)c1	1
1710	Cc(cc1)c(C)cc1OCC#Cc1cc(-c2c(Cc3c-4ccc(CN5CCN(C)CC5)c3)c4n[nH]2)cs1	1
1711	Cc(cc1)c(C)nc1Nc1cc(N[C@@H](CCCC2)[C@@H]2N)nnc1C(N)=O	0
1715	Cc(cc1)cc(C(N2CCC(CN(CC3)CCC3Oc3cc(Cl)c(CO)cc3)CC2)=O)c1C(O)=O	0
1716	Cc(cc1)cc(CN(C)C)c1Oc(cc1)cc(Cl)c1Cl	1
1720	Cc(cc1)cc2c1C(Cc1nccnc1)=C(CCN(C)C)C2	1
1722	Cc(cc1)cc2c1nc(CN(CC1)CCN1C(CC(c1ccccc1)c(cc1)ccc1F)=O)o2	1
1723	Cc(cc1)cc2c1nc(CN(CC1)CCN1C(CC(c1ccccc1)c(cc1)ccc1OC)=O)o2	1
1724	Cc(cc1)cc2c1nc(CN1CCCC1)n2Cc(cc1)ccc1Cl	1
1726	Cc(cc1)ccc1C#CCOCc1cccc(COCC#Cc2ccc(C)cc2)[n+]1C	1
1727	Cc(cc1)ccc1-c(c(-c(cc1)ccc1C#N)c1)ncc1OCC1CNCC1	1
1730	Cc(cc1)ccc1C1=CC2(CCNCC2)Oc2c1cccc2	1
1736	Cc(cc1)ccc1N1CCN(CC(COc(cccc2)c2C(CCc2ccccc2)=O)O)CC1	1
1737	Cc(cc1)ccc1NC(N[C@@H]1N=C(c2ccccc2)c(cccc2)c2N(C)C1=O)=O	1
1738	Cc(cc1)ccc1Nc(nc(N[C@@H](CCCC1)[C@@H]1N)nc1)c1C(N)=O	0
1739	Cc(cc1)ccc1Nc(nc(N[C@@H](CCOC1)[C@@H]1N)nc1)c1C(N)=O	0
1743	Cc(cc1)ccc1Nc1c(cc(cc2)NC(CCCCCCC(NO)=O)=O)c2ccn1	0
1745	Cc(cc1)ccc1Oc1c(CNC)ccc(Cl)c1	1
1746	Cc(cc1)ccc1Oc1ccnc2cc(-c3cn(C4CCNCC4)nc3)ccc12	1
1747	Cc(cc1)ccc1OCC#Cc1cc(N)cc(C#CCOc2ccc(C)cc2)n1	1
1748	Cc(cc1)ccc1OCC#Cc1cccc(C#CCOc2ccc(C)cc2)[n+]1C	1
1750	Cc(cc1)ccc1OCCCc1cc(N)cc(CCCOc2ccc(C)cc2)n1	1
1751	Cc(cc1)ccc1OCCCc1cccc(C#CCOc2ccc(C)cc2)[n+]1C	1
1752	Cc(cc1)ccc1OCCCc1cccc(CCCOc2ccc(C)cc2)[n+]1C	1
1764	Cc(cc1)cnc1NC(C(CCOC)Oc1c(cnn2-c(cccc3)c3Cl)c2ncn1)=O	0
1766	Cc(cc1)cnc1NC(C(CCOC)Oc1ncnc2c1cnn2-c(cccc1)c1OC)=O	0
1767	Cc(cc1)cnc1NC1=NC(C=C(C=C2)N3CCN(C)CC3)C2=N1	0
1768	Cc(cc1)nc2c1oc(N1C(CC3)CCN3CC1)n2	0
1771	Cc(cc1)ncc1-c(nc1)cc2c1nc(N(CC1)CCC1N1CCCCC1)s2	1
1773	Cc(cc1)ncc1-c1cc(sc(N(CC2)CCC2N2CCCCC2)n2)c2nc1	1
1774	Cc(cc1)ncc1N(CCN1CCN(C2)Cc3c2cccc3)C1=O	0
1776	Cc(cc1[nH]c(C2CCN(CCN(c(cc(cn3)OC)c3N=C3)C3=O)CC2)nc1c1)c1Cl	1
1777	Cc(cc1[nH]c(C2CCN(CCN(c3c(C=C4)ncc(F)c3)C4=O)CC2)nc1c1)c1Cl	1
1778	Cc(cc1[nH]c(C2CCN(CCN(c3c(C=C4)ncc(OC)c3)C4=O)CC2)nc1c1)c1Cl	1
1779	CC(Cc1c(C)c(N)ccc1)NC(C(F)(F)F)=O	0
1784	CC(Cc1ccccc1)NCCC(c1ccccc1)c1ccccc1	1
1791	Cc(ccc(C(Nc1nocc1)=O)c1)c1NC(c1c(N)n(-c(cccc2)c2F)nc1)=O	0
1793	Cc(ccc(C1CNCC=CC1)c1)c1Cl	0
1794	CC(CCc(cc1)cc(Cl)c1Cl)N(C1)Cc(cc2OC)c1cc2OC	1
1795	CC(CCc(cc1)cc(Cl)c1Cl)N(C1)Cc2c1cc1OCOc1c2	0
1796	CC(CCc(cc1)cc(Cl)c1Cl)N(C1)Cc2c1ccc(C)c2	1
1797	CC(CCc(cc1)cc(Cl)c1Cl)N(C1)Cc2c1ccc1ccccc12	0
1798	CC(CCc(cc1)cc(Cl)c1Cl)N(C1)Cc2c1cccc2F	1
1808	CC(CCc(cc1)cc(OC)c1O)N(C1)Cc2c1ccc(Cl)c2	1
1809	CC(CCc(cc1)cc(OC)c1O)N(C1)Cc2c1ccc(F)c2	1
1811	CC(CCc(cc1)cc(OC)c1O)N(Cc1c2)Cc1cc1c2OCO1	1
1812	CC(CCc(cc1)cc(OC)c1O)N(Cc1ccc2)Cc1c2F	1
1814	CC(CCc(cc1)cc(OC)c1OCCO)N(C1)Cc2c1ccc(F)c2	1
1815	CC(CCc(cc1)cc(OC)c1OCCO)N(Cc1c2)Cc1cc1c2OCO1	1
1816	CC(CCc(cc1)cc(OC)c1OCCO)N(Cc1ccc2)Cc1c2F	1
1817	CC(CCc(cc1)ccc1F)N(C1)Cc2c1cc1OCOc1c2	1
1818	CC(CCc(cc1)ccc1F)N(C1)Cc2c1ccc(F)c2	1
1819	CC(CCc(cc1)ccc1F)N(Cc1ccc2)Cc1c2F	0
1820	Cc(ccc(F)c1CCNC(c(cc2)cnc2OCC(F)(F)F)=O)c1-c(cn1)cnc1OC	0
1823	Cc(ccc(NC(N1CCN(CC(CCC2)CN2C2CC2)CC1)=O)c1)c1Cl	1
1824	Cc(ccc(Oc1c(CNC)ccc(Cl)c1)c1)c1Cl	1
1827	CC(CCC1)N1C(c(cc1)ccc1-c(cc1)cc(CCN2CCN3CCCC3)c1C2=O)=O	0
1828	Cc(cccc1)c1C(N(CC1CCC1)C1CNCC1)=O	0
1829	Cc(cccc1)c1C(Nc(cc1)ccc1-c1nnc(NCCCN2CCCCC2)o1)=O	1
1832	Cc(cccc1)c1N1CCN(C[C@H](CCc2cccnc22)C[C@@H]2O)CC1	1
1833	Cc(cccc1)c1OC(CCNC)c1ccccc1	1
1834	Cc(cccc1)c1S(N(C1)Cc2c1ccc(/C=C/C(NO)=O)c2)(=O)=O	0
1835	Cc(cccc1)c1S(NC(N(CC1)CCC1N(CC1)CCC1Oc(cc1)cc(Cl)c1Cl)=O)(=O)=O	1
1836	CC(CCNC(c(c(C)c1)c(C)nc1Cl)=O)N(CC1)CCC1N(Cc1c(C)ccnc1)c(cc1)ccc1OC	1
1837	CC(CCNC(c(c(C)c1)c(C)nc1Cl)=O)N(CC1)CCC1N(Cc1cscc1)C(CC#N)=O	0
1838	CC(CCNC(c(c(C)c1)c(C)nc1Cl)=O)N(CC1)CCC1N(Cc1cscc1)C(COC)=O	1
1839	CC(CCNC(c(c(C)c1)c(C)nc1Cl)=O)N(CC1)CCC1N(Cc1cscc1)C(NC)=O	1
1840	CC(CCNC(c(c(C)c1)c(C)nc1Cl)=O)N(CC1)CCC1N(Cc1cscc1)C(NCc(cc1)ccc1C(O)=O)=O	0
1841	CC(CCNC(c(c(C)c1)c(C)nc1Cl)=O)N(CC1)CCC1N(Cc1cscc1)C(NOC)=O	1
1842	CC(CCNC(c(c(C)c1)c(C)nc1Cl)=O)N(CC1)CCC1N(Cc1cscc1)C(NOCCOC)=O	0
1843	CC(CCNC(c(c(Cl)n1)c(C)cc1Cl)=O)N(CC1)CCC1N(Cc1cscc1)C(NOC)=O	1
1844	CC(CCNC(c1c(C)cc(C#N)nc1Cl)=O)N(CC1)CCC1N(Cc1cscc1)C(NOC)=O	0
1851	CC(CN(C(C(NCCOCCOC)=O)c1c2ccc(F)c1)C2=O)c(cc1)ccc1Cl	0
1854	CC(CN(C)C)Oc1c(C#N)ncc(Nc(nc2)cc(NC)c2C(OC)=O)n1	1
1855	CC(CN(C)C)Oc1c(C#N)ncc(Nc(nc2)cc(NC)c2Cl)n1	1
1858	CC(CN(C)C)Oc1c(C#N)ncc(Nc2ncc3c(Cl)cccc3c2)n1	1
1859	CC(CN(C)C)Oc1nc(Nc(cc2NC)ncc2C#C)cnc1C#N	1
1860	CC(CN(C)C)Oc1nc(Nc2ncc(C3CC3)c(NC)c2)cnc1C#N	1
1870	CC(CN(CC1)C(c(cc2)ccc2-c(cccc2)c2F)=O)N1C(c1cc([nH]cc2)c2cc1)=O	1
1872	CC(CN(CC1)C(c2ccccc2)=O)N1C(C(c1c[nH]c2c1cccc2)=O)=O	0
1873	CC(CN(CC1)C(c2ccccc2)=O)N1C(C(c1c[nH]c2c1ccnc2)=O)=O	0
1874	CC(CN(CC1)C(c2ccccc2)=O)N1C(C(c1c[nH]c2c1cncc2)=O)=O	0
1875	CC(CN(CC1)C(c2ccccc2)=O)N1C(C(c1c[nH]c2cccnc12)=O)=O	0
1876	CC(CN(CC1)C(c2ccccc2)=O)N1C(C(c1c[nH]c2nccc(OC)c12)=O)=O	0
1912	CC(CN1CCN(CCc(cc2)c(C)c(CO3)c2C3=O)CC1)c(cc1)cc(OC)c1C#N	1
1913	CC(CN1CCN(CCc(cc2)cc(OC)c2C#N)CC1)c(cc1)c(C)c(CO2)c1C2=O	1
1918	CC(CNc1nc(-c2ccncc2)cc2cnccc12)N	0
1922	CC(COC)Nc1nc2nc(-c(cc3)cc(CO)c3OC)ccc2c(N2C(C)COCC2)n1	0
1923	CC(COc1c(C)cccc1C)N	1
1924	CC(COc1c(C)cccc1C)NCCc(cc1)cc(OC)c1OC	1
1930	CC(COCC1)N1c1nc(N2C[C@H](C)O[C@H](C)C2)nc2nc(-c3ccccc3)ccc12	1
1931	CC(COCC1)N1c1nc(N2C[C@H](C)O[C@H](C)C2)nc2nc(-c3ccccc3)cnc12	0
1932	CC(COCC1)N1c1nc(N2CCN(C)CC2)nc2nc(-c(cc3)cc(CO)c3OC)ccc12	0
1934	CC(COCC1)N1c1nncc2cc(-c3c(C)ccc4c3onc4NC)ccc12	0
1944	Cc(n(C)c(-c1ccccc1)c1)c1C(NCCCN(CC1)CCN1c1cccc(Cl)c1Cl)=O	1
1945	Cc(n(C)c(-c1cnccc1)c1)c1C(NCCCN(CC1)CCN1c1cccc(Cl)c1Cl)=O	1
1946	Cc(n(C)c(-c1ncccc1)c1)c1C(NCCCN(CC1)CCN1c1cccc(Cl)c1Cl)=O	1
1948	Cc(n(C)nc1C)c1C(N=C12)=NC2N=CC(Br)=C1N1CCN(Cc2cnccc2)CC1	0
1952	CC(N(C[C@@H](C1)Oc(cc2)ccc2F)[C@@H]1C(N(CCC1)CCN1C1CCC1)=O)=O	1
1953	CC(N(C[C@@H](C1)Oc2cccc(F)c2)[C@@H]1C(N(CCC1)CCN1C1CCC1)=O)=O	1
1954	CC(N(C1)C(CN(CC2)CCC2(CC2)c3c2cccc3)Cc2c1cccc2)=O	1
1958	CC(N(CC1)CCC1c([nH]nc1-c(cc2)ccc2F)c1-c1ccncc1)=O	1
1959	CC(N(CC1)CCC1C(c1c(C2)c(cccc3)c3[nH]1)NC2c1nc(-c2ccccc2)c[nH]1)=O	1
1962	CC(N(CC1)CCC1c(cc1)cc(C2=CCCCC2)c1NC(C1=NCC(C#N)=N1)=O)=O	1
1964	CC(N(CC1)CCC1C(N(CCCN1CCN(Cc(cc2)ccc2F)CC1)c1cc(Cl)c(C)cc1)=O)=O	1
1966	CC(N(CC1)CCC1N(C)C(N(CC(c(cc(cc1)F)c1F)=C1)C1c1ccccc1)=O)=O	1
1974	CC(N=C(C=C1)N2N=C1N(CC[C@@H]1c(c(F)c3)cc(F)c3F)C[C@@H]1[NH3+])=CC2=O	0
1976	CC(N=C1N2CCCC1)=C(CCN(CC1)CCC1C1NOc3c1ccc(F)c3)C2=O	1
1977	CC(N=C1N2CCCC1)=C(CCN(CC1)CCN1c1cccc3c1ccs3)C2=O	1
1979	CC(N=C1N2CCCC1O)=C(CCN(CC1)CCC1c1noc3c1ccc(F)c3)C2=O	1
1980	CC(N=C1N2CCCC1O)=C(CCN(CC1)CCN1c1cccc3c1ccs3)C2=O	1
1981	CC(N1C(C2)CN(Cc(cc3)ccc3Oc3nc(nccc4)c4s3)C2C1)=O	1
1982	CC(N1C(C2)CN(CCc(cc3)ccc3Oc3nc(nccc4)c4s3)C2C1)=O	1
1983	CC(N1C(C2)CN(CCOc(cc3)ccc3Oc3nc(nccc4)c4s3)C2C1)=O	1
2024	CC(N1CC(CN(Cc(cc2)ccc2Oc2nc(nccc3)c3s2)C2)C2C1)=O	1
2025	CC(N1CC(CN(CCc(cc2)ccc2Oc2nc(nccc3)c3s2)C2)C2C1)=O	1
2026	CC(N1CC(CN(CCOc(cc2)ccc2Oc2nc(nccc3)c3s2)C2)C2C1)=O	1
2027	CC(N1CCC(COc2c(C(NC)=O)c(NCC3CCC4(CCC4)CC3)nc(C#N)n2)CC1)=O	0
2028	CC(N1CCN(Cc2cc(CC[C@@H](C3)N(CCN(CCc(cc4)ccc4F)C4)C4=O)c3cc2)CC1)=O	0
2029	CC(N1CCN(CCCCC(Nc2cc(-c(cc3)ccc3OC)n[nH]2)=O)CCC1)=O	0
2030	CC(N1CCN(CCOc(cc2)c(c(cccc3)c3s3)c3c2-c(cccc23)c2OC(N2CCOCC2)=CC3=O)CC1)=O	0
2033	CC(NC(C(c1cnccc1)c1cnccc1)c(cccc1)c1-c1cc(Cl)cc(Cl)c1)=O	0
2034	CC(NC(C(CC1)CCC1C(N=C1)N=C1c1cccc(Br)c1)=O)=O	1
2045	Cc(nc(cc1)Nc2c(C(N)=O)nnc(N[C@@H](CCCC3)[C@@H]3N)c2)c1Cl	1
2046	Cc(nc(cc1)Nc2c(C(N)=O)nnc(N[C@@H](CCCC3)[C@@H]3N)c2)c1F	0
2047	CC(Nc(cc1)ncc1-c(nc1)cc2c1nc(N(CC1)CCC1N1CCCCC1)s2)=O	1
2048	CC(Nc(cc1)ncc1-c1cc(sc(N(CC2)CCC2N2CCCCC2)n2)c2nc1)=O	0
2054	Cc(nc(CNC1CCN(CCN(c(cc(cc2)C#N)c2C=C2)C2=O)CC1)cc1)c1C#N	1
2055	CC(NC(COC)C(NCc1ccccc1)=O)=O	0
2056	CC(NC[C@@H]([C@H]1N2c(ccc(-c(cc3)cnc3C#N)c3)c3OC1)OC2=O)=O	1
2128	Cc(nc1)cnc1-c1cccc(OC2)c1CC2NC(c(cc1)cnc1OCC(F)(F)F)=O	0
2129	Cc(nc1)cnc1N(CC1)CCC1C(CC1)CCN1c1cc(C#N)nc(C)n1	1
2130	Cc(nc1)ncc1-c1c(CCNC(c(cc2)cnc2C(NCCCC(F)(F)F)=O)=O)cccc1	0
2132	Cc(nc1)ncc1-c1c(CCNC(c(cc2)cnc2OCCOCC(F)(F)F)=O)cccc1	0
2133	Cc(nc1)ncc1-c1cccc(OC2)c1CC2NC(c(cc1)cnc1OCC(F)(F)F)=O	1
2138	CC(Nc1c(C)c(Nc2nc(N(CC3)CCC3OCc3ccc(C)cc3)ncn2)ccc1)=O	1
2139	CC(Nc1cc(C(CC2)N(CC3)CCC3NC(C(Oc3c4ccc(F)c3)=CC4=O)=O)c2cc1)=O	0
2140	CC(NC1CC(CC2)N(Cc(cc3)ccc3Oc3nc(nccc4)c4s3)C2C1)=O	1
2141	CC(NC1CC(CC2)N(CCc(cc3)ccc3Oc3nc(nccc4)c4s3)C2C1)=O	1
2142	CC(NC1CC(CC2)N(CCOc(cc3)ccc3Oc3nc(nccc4)c4s3)C2C1)=O	1
2146	CC(Nc1cc(Nc2nc(N(CC3)Cc4c3cccc4)ncn2)ccc1)=O	1
2148	CC(Nc1ccc(CN(CC2)CCC2NC(C(Oc2c3ccc(F)c2)=CC3=O)=O)cc1)=O	0
2149	CC(Nc1cccc([C@H]([C@@H](CNC)c(cc2)cc(Cl)c2Cl)O)c1)=O	0
2151	CC(Nc1cccc(CN(CC2)CCC2NC(C(Oc2c3ccc(F)c2)=CC3=O)=O)c1)=O	0
2153	CC(Nc1cccc(N2CCN(CCCCN(C)S(CC3CCCCC3)(=O)=O)CC2)c1)=O	1
2155	CC(Nc1cccc(N2CCN(CCCCNS(CC3CCCCC3)(=O)=O)CC2)c1)=O	1
2160	CC(NC1CCN(Cc(cc2)ccc2NCCCc(cc2)nnc2Oc2ccccc2)CC1)=O	1
2161	CC(NC1CCN(Cc(cc2)ccc2Oc2nc(cccc3)c3s2)CC1)=O	0
2162	CC(NC1CCN(CCc(cc2)ccc2Oc2nc(cccc3)c3s2)CC1)=O	1
2163	Cc(nc1nc(N2C(CC3)CCN3CC2)oc1c1)c1Cl	0
2173	CC(NCCc(cccc1)c1-c1cc(Cl)c([C@@H](CNCC2)[C@H]2c(cc2)cc(F)c2F)cc1)=O	1
2174	CC(NCCc(cccc1)c1-c1cc(Cl)c([C@@H](CNCC2)[C@H]2c2cnccc2)cc1)=O	1
2184	CC(OCC(NC1CCN(Cc(cc2)ccc2Oc2nc(cccc3)c3s2)CC1)=O)=O	0
2185	CC(OCC(NC1CCN(CCc(cc2)ccc2Oc2nc(cccc3)c3s2)CC1)=O)=O	1
2188	CC(SC1=Nc(cccc2)c2N2)=CC1=C2N1CCN(C)CC1	1
2189	CC/C(/c1ccccc1)=C(/c1ccc(/C=C/C(O)=O)cc1)\c(cc1)ccc1O	0
2190	CC/C(/c1ccccc1)=C(\c1ccccc1)/c(cc1)ccc1OCCN(C)C	1
2191	CC/C(/c1ccccc1)=C(\c1ccccc1)/c1ccc(/C=C/C(O)=O)cc1	0
2192	CC[C@@H](C)Oc1cc([C@H](c(cc2)ccc2Cl)N(C(C2)=O)c(cc3)ccc3N(C)C[C@H](CC3)CC[C@@H]3N(C)C)c2cc1OC	1
2193	CC[C@@H](C)Oc1cc([C@H](c(cc2)ccc2Cl)N(C(C2)=O)c(cc3)ccc3N(C)C[C@H](CC3)CC[C@@H]3NC(CC)=O)c2cc1OC	0
2206	CC[C@H](C)[C@@H](C(N(C)[C@@H](Cc1ccccc1)C(N[C@@H]([C@@H](C)CC)C(N(C)[C@H]1Cc2ccccc2)=O)=O)=O)NC1=O	0
2207	CC[C@H](C)[C@@H](C(N(C)[C@@H](Cc1ccccc1)C(N[C@@H](C(C)C)C(N(C)[C@H]1Cc2ccccc2)=O)=O)=O)NC1=O	0
2226	CC1(C)[C@]2(C)CN(CCN(CCN3c4cccc(Cl)c4)C3=O)C[C@H]1CC2	1
2227	CC1(C)[C@]2(CN(C)CCN(CCN3c(cc4)cc5c4OCO5)C3=O)CC[C@@H]1CC2	1
2228	CC1(C)[C@]2(CN(C)CCN(CCN3c(cc4)ccc4F)C3=O)CC[C@H]1CC2	1
2229	CC1(C)[C@]2(CN(C)CCN(CCN3c4cc(C)ccc4)C3=O)CC[C@H]1CC2	1
2230	CC1(C)[C@]2(CN(C)CCN(CCN3c4cc(OC)ccc4)C3=O)CC[C@H]1CC2	1
2231	CC1(C)[C@]2(CN(C)CCN(CCN3c4ccc(C)cc4)C3=O)CC[C@H]1CC2	1
2233	CC1(C)[C@]2(CN(C)CCN(CCN3c4cccc(Cl)c4)C3=O)CC[C@H]1CC2	1
2234	CC1(C)[C@]2(CN(C)CCN(CCN3c4ccccc4)C3=O)CC[C@H]1CC2	1
2252	CC1(CCN(C[C@H](CCc2cccnc22)C[C@@H]2O)CC1)c1ccccc1	0
2259	CC1=C(c(cc2)ccc2OCCCN2CCCC2)Oc(cccc2)c2S1(=O)=O	1
2260	CC1=C(C(CC2)CCN2C(NC(C2)C2c2ccccc2)=O)ONC1=O	0
2263	CC1=CC2N=C(C3CCN(CCN(c4c(C=C5)ncc(OC)c4)C5=O)CC3)N=C2C=C1C#N	1
2277	Cc1c([C@@H](CCN(C[C@@H](C2)Cc3cccnc3[C@H]2O)C2)[C@H]2O)cccc1	0
2278	Cc1c([C@@H](CN2CCN(C[C@@H](c(cc3OC)ncc3C#N)O)CC2)O)ccc2c1COC2=O	0
2279	Cc1c([C@H]([C@H](CNC)c2cc3ccccc3cc2)O)cccc1	0
2280	Cc1c([C@H](CC2)CC[C@@H]2NC(CCc2ccccc2)=O)ccc(O)c1	0
2281	Cc1c([C@H](CCN(C[C@H](CCc2c3nccc2)C[C@@H]3O)C2)[C@@H]2O)ccc(F)c1	0
2282	Cc1c([C@H](CCN(C[C@H](CCc2cccnc22)C[C@@H]2O)C2)[C@@H]2O)cccc1	0
2283	Cc1c([C@H](CN2CCN(C[C@@H](c(cc3)ncc3C#N)O)CC2)O)ccc2c1COC2=O	0
2284	Cc1c([C@H](CN2CCN(C[C@@H](c(cc3OC)ncc3C#N)O)CC2)O)ccc2c1COC2=O	0
2285	Cc1c([C@H]2[C@H](CO)CN(C[C@H](CCc3cccnc33)C[C@@H]3O)CC2)cccc1	0
2305	Cc1c(C#N)nc(CNC2CCN(CCN(c3c(C=C4)ncc(OC)c3)C4=O)CC2)cn1	0
2307	Cc1c(C(c2ccccc2)OCCN(C)C)cccc1	1
2311	Cc1c(-c(cc2)cnc2Cl)n(-c2ncccc2Cl)nc1CNC1CCCC1	1
2312	Cc1c(C(CN(CC2)CCC2NC(c(cc2OC)ncc2C#N)=O)O)ccc2c1COC2=O	0
2313	Cc1c(C(CN2CCN(CC(c(cc3)cc(OC)c3C#N)O)CC2)O)ccc2c1COC2=O	1
2314	Cc1c(C(CN2CCN(CC(c(cc3)nc(C)c3C#N)O)CC2)O)ccc2c1COC2=O	0
2315	Cc1c(C(CN2CCN(CC(c(cc3C4CC4)ncc3C#N)O)CC2)O)ccc2c1COC2=O	0
2316	Cc1c(C(CN2CCN(CC(c(cc3OC)nc(C)c3C#N)O)CC2)O)ccc2c1COC2=O	1
2318	Cc1c(C(CN2CCN(CC(c(ncc(C#N)c3)c3Cl)O)CC2)O)ccc2c1COC2=O	1
2320	Cc1c(C(CN2CCN(CCc(cc3)cc(OC)c3C#N)CC2)O)ccc2c1COC2=O	1
2321	Cc1c(C(CN2CCN(CCc(cc3)cc(OC)c3C#N)CC2)OC)ccc2c1COC2=O	1
2322	Cc1c(C(F)(F)F)cccc1CN([C@@H]1CNCC1)C1CCOCC1	1
2324	Cc1c(C(N(C)c(cc2)ccc2Cl)=O)c(-c(cccc2)c2Cl)no1	0
2325	Cc1c(C(N(C)c2cc(Cl)c(C)cc2)=O)c(-c(cccc2)c2Cl)no1	0
2326	Cc1c(C(N(CC2)CCC2Oc2ccc(CN3CCCC3)cc2)=O)nc(-c2ccccc2)o1	1
2327	Cc1c(c(N)c(C(NCc(cc2)ccc2-c(cccn2)c2F)=O)s2)c2nnc1C	0
2403	Cc1c(C(Nc(cc(cc2)-c3cccs3)c2N)=O)sc(N2CCNCC2)n1	0
2404	Cc1c(C(Nc2ccc(C3OCCNC3)cc2)=O)[nH]nc1-c1ccccc1	0
2407	Cc1c(C(NCCCN(CC2)CCN2c2cccc(Cl)c2C)=O)nc(-c2ccccc2)n1-c1ccccc1	1
2408	Cc1c(C(NCCCN(CC2)CCN2c2cccc(Cl)c2Cl)=O)nc(C)n1-c1ccccc1	1
2409	Cc1c(C(NCCN(CC2)CCN2c2cccc(Cl)c2Cl)=O)nc(C)n1-c1ccccc1	1
2410	CC1C(C(NCCN2CCCC2)=O)=C(C)N=C1/C=C(/c(ccc(NC(NC(c(ccc(OC)c1)c1F)=O)=O)c1)c1N1)\C1=O	1
2411	Cc1c(C(NCCOC)=O)nc2n1cc(-c1cnc(N)nc1)nc2N1CCOCC1	0
2416	Cc1c(C)cc(CCNCC(COc(cc2)ccc2NS(C)(=O)=O)O)cc1	1
2417	Cc1c(C)cc(CN(CC2)CCC2N(CC(c(c2c3)ccnc2ccc3OC)O2)C2=O)cc1	1
2420	Cc1c(C)n(Cc2ccccc2)c2c1c(OC1CCN(Cc3cscn3)CC1)ncn2	1
2424	Cc1c(C)onc1C(N([C@H](CC1)C2)[C@@H]1C[C@H]2NC(c1nccnc1N1C)=CC1=O)=O	0
2429	Cc1c(C2CCN(C[C@@H](C3)Cc4cccnc4[C@H]3O)CC2)cccc1	0
2430	Cc1c(C2CCN(C[C@@H](CCc3cccnc33)C[C@@H]3O)CC2)cccc1	1
2431	Cc1c(C2CCN(C[C@H](CCc3cccnc33)C[C@@H]3O)CC2)cccc1	1
2432	Cc1c(C2CCN(CC(C3)NCc4c3cccc4)CC2)ccc(F)c1	1
2433	Cc1c(C2CCN(CC(Cc3c(cc4)Cl)NCc3c4O)CC2)ccc(F)c1	1
2435	Cc1c(C2CN(Cc3ccc(/C=C/C(NO)=O)cc3)CC2)c(cccc2)c2[nH]1	0
2436	Cc1c(C2CN(Cc3ccc(/C=C/C(NO)=O)cc3)CCC2)c(cccc2)c2[nH]1	0
2442	Cc1c(-c2cnc(C)cc2)n(-c(nccc2)c2Cl)nc1CNC(CC1)CC1(F)F	0
2444	Cc1c(-c2cnc(C)cc2)n(-c(nccc2)c2Cl)nc1CNC1CCCC1	0
2447	Cc1c(-c2cnccc2)n(-c(nccc2)c2Cl)nc1CNC1CCCC1	0
2448	Cc1c(CC(C(O)=O)N2CCC(CN(CC3)CCC3Oc(cc3)cc(Cl)c3Cl)CC2)cccc1	0
2450	Cc1c(cc(cc2)NC(/C=C/c(cc3)ccc3Cl)=O)c2nc(N(CC2)CCC2NC(COC)=O)n1	1
2453	Cc1c(cc(cc2)NC(COc(cc3)ccc3Cl)=O)c2nc(N(CC2)CCC2N2CCCC2)n1	1
2454	Cc1c(cc(cc2)NC(COc(cc3)ccc3Cl)=O)c2nc(N2CCCC2)n1	1
2456	Cc1c(CC(CNC)c2cc3ccccc3cc2)cccc1	1
2457	Cc1c(CC(N(C2)Cc3c2ccc(/C=C/C(NO)=O)c3)=O)c(cccc2)c2[nH]1	0
2458	Cc1c(CC(NCc(cc2)cnc2OCC(F)(F)F)=O)c(-c(c(Cl)ccc2)c2Cl)no1	0
2460	Cc1c(CC2N(Cc3ccc(/C=C/C(NO)=O)cc3)CCCC2)c(cccc2)c2[nH]1	1
2462	Cc1c(CCN(C2)Cc3c2ccc(/C=C/C(NO)=O)c3)c(cccc2)c2[nH]1	1
2463	Cc1c(CCN(CC2)Cc3c2cc(/C=C/C(NO)=O)cc3)c(cccc2)c2[nH]1	0
2464	Cc1c(CCN(CC2)Cc3c2ccc(/C=C/C(NO)=O)c3)c(cccc2)c2[nH]1	1
2465	Cc1c(CCN(CC2)CCc3c2ccc(/C=C/C(NO)=O)c3)c(cccc2)c2[nH]1	1
2466	Cc1c(CCN(CCC2)C2c2ccc(/C=C/C(NO)=O)cc2)c(cccc2)c2[nH]1	0
2468	Cc1c(CCN2CCN(CC(c(cc3)cc(OC)c3C#N)O)CC2)ccc2c1COC2=O	1
2469	Cc1c(CCN2CCN(CC(c(cc3OC)ncc3C#N)O)CC2)ccc2c1COC2=O	1
2470	Cc1c(CCN2CCN(CCc(cc3)cc(OC)c3C#N)CC2)ccc2c1COC2=O	1
2471	Cc1c(CCOc2ccc(C[C@@H]([C@@H](C(O)=O)N3c(cc4)ccc4OC)C3=O)cc2)nc(-c2ccccc2)o1	0
2472	Cc1c(CCOc2cccc(C[C@@H]([C@@H](C(O)=O)N3c(cc4)ccc4OC)C3=O)c2)nc(-c2ccccc2)o1	0
2473	Cc1c(CN([C@@H]2CNCC2)C2CCOCC2)cccc1	1
2475	Cc1c(CN(C)C)ccc(OC(C2)CN2C(c2nnc(-c(cc3)ccc3OC)o2)=O)c1	1
2482	Cc1c(COc2cc(CN(CC(O)=O)C(Oc3ccc(C)cc3)=O)ccc2)nc(-c(cc2)ccc2Cl)o1	0
2483	Cc1c(COc2cc(CN(CC(O)=O)C(Oc3ccc(C)cc3)=O)ccc2)nc(-c(cc2)ccc2Cl)s1	1
2484	Cc1c(COc2cc(CN(CC(O)=O)C(Oc3ccc(C)cc3)=O)ccc2)nc(-c(cc2)ccc2F)o1	0
2485	Cc1c(COc2cc(CN(CC(O)=O)C(Oc3ccc(C)cc3)=O)ccc2)nc(-c(cccc2)c2Cl)o1	0
2487	Cc1c(COc2cc(CN(CC(O)=O)C(Oc3ccc(C)cc3)=O)ccc2)nc(-c2cccc(Cl)c2)o1	1
2488	Cc1c(COc2cc(CN(CC(O)=O)C(Oc3ccc(C)cc3)=O)ccc2)oc(-c(cc2)ccc2Cl)n1	0
2489	Cc1c(COc2cc(CN(CC(O)=O)C(Oc3ccc(C)cc3)=O)ccc2)sc(-c(cc2)ccc2Cl)n1	0
2490	Cc1c(COc2cccc(CN(CC(O)=O)C(Oc3ccc(C)cc3)=O)c2)nc(-c(cc2)ccc2C#N)o1	0
2491	Cc1c(COc2cccc(CN(CC(O)=O)C(Oc3ccc(C)cc3)=O)c2)nc(-c(cc2)ccc2OC)o1	1
2492	Cc1c(COc2cccc(CN(CC(O)=O)C(Oc3ccc(C)cc3)=O)c2)nc(-c2ccc(C)cc2)o1	0
2494	Cc1c2sc(Oc3ccc(CN4CCCCC4)cc3)nc2ncc1	1
2496	Cc1cc(C#N)cc(C)c1Oc(nc(Nc(cc1)ccc1C#N)nc1N)c1Br	0
2504	Cc1cc(C(N)=O)c(-c2cc(OC(NCCCCCCc3ccccc3)=O)ccc2)s1	1
2505	Cc1cc(C(N)=O)c(-c2cccc(OC(NCCCCCCc3ccccc3)=O)c2)o1	1
2506	Cc1cc(C(N)=O)cc(O[C@@H]2C[C@H](CC3)N(Cc4ccccc4)[C@H]3C2)c1	1
2507	Cc1cc(C(N[C@H](CC2)CC[C@H]2NC(c2cc(F)cnc2Oc2cc(-c(cc3)c(CN4CCOCC4)cc3O)ccc2)=O)=O)nn1C	0
2508	Cc1cc(C(N2CCN(C)CC2)=Nc(cccc2)c2N2)c2s1	1
2509	Cc1cc(C(N2CCNCC2)=Nc(cccc2)c2N2)c2s1	0
2510	Cc1cc(C(Nc2ccc(C3OCCNC3)cc2)=O)cc(C)n1	0
2511	Cc1cc(C(Nc2ccc(C3OCCNC3)cc2)=O)cc(Cl)n1	0
2512	Cc1cc(C(NCCCN(CC2)CCN2c2cccc(Cl)c2Cl)=O)nc(C)n1	1
2513	Cc1cc(C(O)=O)n[nH]1	1
2543	Cc1cc(CC(CCCCNCc(cc2)ccc2F)C(NO)=O)cc(C)c1F	1
2544	Cc1cc(CN(C[C@H]2C(C(CCC3)[C@@H]3C#N)=O)C[C@@H]2N)cc(C)c1C#N	0
2546	Cc1cc(CN(CC2)CCN2c(c([nH]c(-c(cc2)ccc2N2CCN(C)CC2)n2)c2nc2)c2Br)no1	1
2547	Cc1cc(CN(CC2)CCN2c(c([nH]c(-c(cc2)ccc2N2CCN(C)CC2)n2)c2nc2)c2Cl)no1	1
2548	Cc1cc(CN(CC2)CCN2c(c([nH]c(-c(cc2)ccc2N2CCOCC2)n2)c2nc2)c2Br)no1	0
2549	Cc1cc(CN(CC2)CCN2c(c([nH]c(-c2cc(N3CCN(C)CC3)ccc2)n2)c2nc2)c2Cl)no1	1
2550	Cc1cc(CN(CC2)CCN2c(c([nH]c(-c2cn(C)nc2C)n2)c2nc2)c2Cl)no1	1
2551	Cc1cc(CN(CC2)CCN2c(c([nH]c(-c2cn(C)nc2C2CC2)n2)c2nc2)c2Cl)no1	1
2552	Cc1cc(CN(CC2)CCN2c(c([nH]c(N2CCN(C)CC2)n2)c2nc2)c2Br)no1	1
2553	Cc1cc(CN(CC2)CCN2c(c([nH]c(N2CCN(C)CC2)n2)c2nc2)c2Cl)no1	1
2565	Cc1cc(CO[C@@H]([C@H](CNC)c2cc3ccccc3cc2)c2ccccc2)no1	1
2567	Cc1cc(N(CC2)CCC2C(CC2)CCN2c(nc2)ncc2Cl)nc(C#N)n1	1
2569	Cc1cc(NC(c2ccc(-c(cc3)ccc3Cl)o2)=O)ncc1	0
2570	Cc1cc(NC(c2cncc(-c(cc3)ccc3C#N)c2)=O)cc(C)c1	0
2571	Cc1cc(NC(CCCCNCc(cc2)ccc2F)C(NO)=O)cc(C)c1F	1
2572	Cc1cc(Nc2cc(N[C@@H](CCCC3)[C@@H]3N)cnc2C(N)=O)nc(C)c1	1
2574	Cc1cc(Nc2cc(N[C@@H](CCCC3)[C@@H]3N)cnc2C(N)=O)nc(-n2nccn2)n1	0
2578	Cc1cc(Nc2cc(NCC(CCS(C)(=O)=O)N)cnc2C(N)=O)nc(C)c1	0
2579	Cc1cc(Nc2cc(NCC(COC)N)cnc2C(N)=O)nc(C)c1	1
2580	Cc1cc(Nc2cc(NCC(CS(C)(=O)=O)N)cnc2C(N)=O)nc(C)c1	0
2581	Cc1cc(Nc2cc(NCC3(CC3)N)cnc2C(N)=O)nc(C)c1	1
2582	Cc1cc(Oc(cc2)ccc2OC)cc(C)c1-c1csc(NC(c2cc(F)ncc2)=O)n1	1
2583	Cc1cc(Oc(cccc2)c2Oc2ccccc2)c(CNC)cn1	0
2584	Cc1cc(OC(CCCCNCc(cc2)ccc2F)C(NO)=O)cc(C)c1F	1
2585	Cc1cc(OC)cc(Nc2cc(N[C@@H](CCCC3)[C@@H]3N)cnc2C(N)=O)n1	1
2589	Cc1cc(Oc2cncnc2)cc(C(Nc(cc2)ncc2F)=O)n1	0
2598	Cc1ccc(/C=C/C(N(CC2)CCN2c(cc2)ccc2C(Nc(cccc2)c2N)=O)=O)cc1	0
2599	Cc1ccc(/C=C/CN(C)Cc2cc(OCCC3)c3cc2)cc1.Cl	1
2600	Cc1ccc([C@@H](CN(C2)C([C@H]3CC[C@H](CN)CC3)=O)[C@H]2c(cc2)ccc2C#N)cc1	0
2635	Cc1ccc(c(N2CCN(CCc3cccc-4c3OCc3c(C(N)=O)ncn34)CC2)ccc2)c2n1	1
2637	Cc1ccc(c(N2CCN(CCc3cccc-4c3OCc3c(C(NC)=O)ncn34)CC2)ccc2)c2n1	1
2639	Cc1ccc(CC(C(O)=O)N2CCC(CN(CC3)CCC3Oc(cc3)cc(Cl)c3Cl)CC2)cc1	1
2640	Cc1ccc(CC(CNC)c2cc3ccccc3cc2)s1	1
2644	Cc1ccc(CCCOCc2cccc(COCCCc3ccc(C)cc3)[n+]2C)cc1	1
2646	Cc1ccc(CCOCC#Cc2cccc(C#CCOCCc3ccc(C)cc3)[n+]2C)cc1	0
2647	Cc1ccc(CCOCc2cccc(COCCc3ccc(C)cc3)[n+]2C)cc1	1
2648	Cc1ccc(CCOCCCc2cccc(CCCOCCc3ccc(C)cc3)[n+]2C)cc1	1
2649	Cc1ccc(CN([C@H](CC2)C3)[C@@H]2C[C@H]3Oc2cc(C(N)=O)ccc2)s1	1
2653	Cc1ccc(CN(CCC2N(CC3)CCC3c(cc3)ccc3O)C2=O)cc1	1
2655	Cc1ccc(Cn2c(cccc3)c3nc2C2OCCNC2)cc1	1
2657	Cc1ccc(CN2CCC(CNC(c3cc(Cl)cc(Cl)c3)=O)CC2)cc1	1
2661	Cc1ccc(COCc2cccc(COCc3ccc(C)cc3)[n+]2C)cc1	1
2662	Cc1ccc(N(CCN2CCN(C3)Cc4c3cccc4)C2=O)s1	0
2664	Cc1cccc(C(CCCN)(c2ccccc2)c2ccccc2)c1	1
2667	Cc1cccc(C(Nc2cc(NC(c3ccncc3)=O)ccc2)=O)c1	0
2668	Cc1cccc(C(Nc2cccc(NC(c(cccc3)c3OC)=O)c2)=O)c1	0
2669	Cc1cccc(C(Nc2cccc(NC(c3c(C(F)(F)F)cccc3)=O)c2)=O)c1	0
2670	Cc1cccc(C(Nc2cccc(NC(c3cc(C)ccc3)=O)c2)=O)c1	0
2672	Cc1cccc(C(Nc2cccc(NC(c3cccc(Cl)c3)=O)c2)=O)c1	0
2674	Cc1cccc(C)c1C(N(CC1)CCC1N(CC1)CC1N(Cc1ccccc1)C(C1CC1)=O)=O	1
2675	Cc1cccc(C)c1C(N(CC1)CCC1N(CC1)CCC1N(Cc1ccccc1)C(C1CCC1)=O)=O	1
2676	Cc1cccc(C)c1CNc1c(cccc2C(N)=O)c2nc(C)c1	1
2677	Cc1cccc(C)c1NC(C1N(C)CCCC1)=O	0
2679	Cc1cccc(C2=CCN(CCNC([C@H]3[C@H](CC4)O[C@H]4C3)=O)CC2)n1	1
2681	Cc1cccc(C2=CCN(CCNC(C3CCOCC3)=O)CC2)n1	1
2682	Cc1cccc(C2=CCN(CCNC(C3OCCCC3)=O)CC2)n1	1
2685	Cc1cccc(C2CCN(CCNC(C3C(CC4)OC4C3)=O)CC2)n1	0
2686	Cc1cccc(C2CCN(CCNC(C3CCOCC3)=O)CC2)n1	0
2687	Cc1cccc(C2CCN(CCNC(C3COCCC3)=O)CC2)n1	1
2689	Cc1cccc(-c2noc(C(CC3=O)CN3c(cc3)ccc3F)n2)c1	1
2690	Cc1cccc(CC(C(O)=O)N2CCC(CN(CC3)CCC3Oc(cc3)cc(Cl)c3Cl)CC2)c1	1
2695	Cc1cccc(Cl)c1NC(c1cnc(Nc2nc(C)nc(N3CCN(CCO)CC3)c2)s1)=O	0
2699	Cc1cccc(N=C(c2ccc(-c(cc3)ccc3Cl)o2)N)c1	1
2704	Cc1cccc(NC(c2ccc(-c(cc3)ccc3C#N)o2)=O)c1	1
2705	Cc1cccc(NC(c2ccc(-c(cc3)ccc3Cl)o2)=O)c1	0
2707	Cc1cccc(NC(N[C@H]2N=C(c3ccccc3)c(cccc3)c3N(C)C2=O)=O)c1	1
2709	Cc1cccc(Nc(nc(N[C@@H](CCC(C2)(F)F)[C@@H]2N)nc2)c2C(N)=O)c1	1
2710	Cc1cccc(Nc(nc(N[C@@H](CCCC2)[C@@H]2N)nc2)c2C(N)=O)c1	1
2711	Cc1cccc(Nc(nc(N[C@@H](CCOC2)[C@@H]2N)nc2)c2C(N)=O)c1	1
2712	Cc1cccc(Nc(nc(N[C@@H](COC2)[C@@H]2N)nc2)c2C(N)=O)c1	1
2713	Cc1cccc(Nc(nc(N[C@@H](COCC2)[C@@H]2N)nc2)c2C(N)=O)c1	1
2714	Cc1cccc(Nc(nc(NC2CNC2)nc2)c2C(N)=O)c1	1
2715	Cc1cccc(Nc(nc(NC2CNCC2)nc2)c2C(N)=O)c1	1
2716	Cc1cccc(Nc(nc(NC2CNCCC2)nc2)c2C(N)=O)c1	1
2717	Cc1cccc(Nc(nc(NCC2NCCC2)nc2)c2C(N)=O)c1	1
2718	Cc1cccc(Nc(nc(NCC2NCCCC2)nc2)c2C(N)=O)c1	1
2719	Cc1cccc(Nc(nc(NCCN)nc2)c2C(N)=O)c1	1
2720	Cc1cccc(NC(NC2N=C(c3ccccc3)c(cccc3)c3N(C)C2=O)=O)c1	1
2721	Cc1cccc(Nc2cc(N[C@@H](CCCC3)[C@@H]3N)nnc2C(N)=O)n1	1
2723	Cc1cccc(S(N(C2)Cc3c2ccc(/C=C/C(NO)=O)c3)(=O)=O)c1	0
2724	Cc1cccc2c1CC[C@@H](CN(CC1)CCC1c1c(C)cccc1)C[C@@H]2O	1
2730	Cc1cccnc1CN(CC1)CCC1(C(N(C1=O)c(cc2)ccc2-c(cc2)c(C)cc2C(O)=O)=O)N1c1ncccn1	0
2731	Cc1cccnc1CN(CC1)CCC1(C(N(C1=O)c(cc2)ccc2-c(cc2)c(C)cc2C(O)=O)=O)N1c1nccnc1	1
2732	Cc1cccnc1CN(CC1)CCC1(C(N(C1=O)c(cc2)ccc2-c(cc2)c(C)cc2C(O)=O)=O)N1c1nccnc1C	1
2733	Cc1cccnc1CN(CC1)CCC1(C(N(C1=O)c(cc2)ccc2-c(cc2)c(C)cc2C(O)=O)=O)N1c1nccnc1OC	1
2736	Cc1cccnc1CN(CC1)CCC1(C(N(C1=O)c(cc2)ccc2-c(cc2)c(C)cc2C(O)=O)=O)N1c1ncncc1	0
2748	Cc1cccnc1CN(CC1)CCC1(C(N(C1=O)c(cc2)ccc2-c(cc2)ccc2C(O)=O)=O)N1c1ncccn1	0
2749	Cc1cccnc1CN(CC1)CCC1(C(N(C1=O)c(cc2)ccc2-c(cc2)ccc2C(O)=O)=O)N1c1nccnc1	0
2751	Cc1cccnc1CN(CC1)CCC1(C(N(C1=O)c(cc2)ccc2-c(cc2)ccc2C(O)=O)=O)N1c1ncncc1	0
2769	Cc1cccnc1CN(CC1)CCC1(C(N(C1=O)c(cc2)cnc2-c(cc2)c(C)cc2C(O)=O)=O)N1c1nccnc1	1
2775	CC1CCN(Cc(cc2)cc3c2-c2n[nH]c(-c4csc(C#CCOc5ccccc5)c4)c2C3)CC1	1
2776	CC1CCN(CCN(CCN2c3cccc(Cl)c3)C2=O)CC1	1
2783	CC1CN(CCCOc2ccc(C(C3C)Oc(c(OC)ccc4)c4S3(=O)=O)cc2)CCC1	1
2784	CC1CN(CCN(CCN2c3cccc(Cl)c3)C2=O)CCC1	1
2793	Cc1cnc(C)nc1C(N(CC1)CCC1C(Cc(c(F)c1)cc(F)c1F)N)=O	0
2798	Cc1cnc(CCC(N[C@H](CC2)CC[C@@H]2c(cc2)ccc2O)=O)s1	1
2802	Cc1cnc(N(CC2)CCC2[C@@H]2[C@H](CCOc3nc(C#N)cc(C)n3)C2)nc1	1
2803	Cc1cnc(N(CC2)CCC2C(CC2)CCN2c2cc(C#N)nc(C)n2)nc1	1
2830	CC1N(CCc(cc2cc3)ccc2nc3-c(c(C(F)(F)F)ncc2)c2O)CCC1	0
2831	CC1N(CCc(cc2cc3)ccc2nc3-c(c(-c2ccccc2)nn2C)c2Cl)CCC1	1
2832	CC1N(CCc(cc2cc3)ccc2nc3-c(cc2)cc3c2OCOC3)CCC1	1
2833	CC1N(CCc(cc2cc3)ccc2nc3-c(cc2)ccc2C#N)CCC1	1
2835	CC1N(CCc(cc2cc3)ccc2nc3-c(cc2)ccc2N2CCCCC2)CCC1	1
2836	CC1N(CCc(cc2cc3)ccc2nc3-c(cc2)cnc2Cl)CCC1	1
2837	CC1N(CCc(cc2cc3)ccc2nc3-c(cn2)cnc2OC)CCC1	0
2838	CC1N(CCc(cc2cc3)ccc2nc3-c(s2)c(C)n3c2nc2c3cccc2)CCC1	1
2840	CC1N(CCc(cc2cc3)ccc2nc3-c2c(C(OC)=O)c(C)no2)CCC1	1
2841	CC1N(CCc(cc2cc3)ccc2nc3-c2c(C)[nH]nc2)CCC1	0
2842	CC1N(CCc(cc2cc3)ccc2nc3-c2c(C)[nH]nc2C)CCC1	0
2843	CC1N(CCc(cc2cc3)ccc2nc3-c2c(C)c(-c(cc3)ccc3Cl)no2)CCC1	1
2846	CC1N(CCc(cc2cc3)ccc2nc3-c2c(C)n(C)nc2)CCC1	0
2849	CC1N(CCc(cc2cc3)ccc2nc3-c2c(C)n3ncnc3s2)CCC1	1
2850	CC1N(CCc(cc2cc3)ccc2nc3-c2c(C)nc(C)cc2)CCC1	0
2851	CC1N(CCc(cc2cc3)ccc2nc3-c2c(C)nc(C)o2)CCC1	0
2852	CC1N(CCc(cc2cc3)ccc2nc3-c2c(C)nc(C)s2)CCC1	0
2853	CC1N(CCc(cc2cc3)ccc2nc3-c2c(C)nc(-c3cccs3)s2)CCC1	1
2854	CC1N(CCc(cc2cc3)ccc2nc3-c2c(C)nc(-c3ccncc3)s2)CCC1	1
2855	CC1N(CCc(cc2cc3)ccc2nc3-c2c(C)nc(-c3cnccc3)s2)CCC1	1
2856	CC1N(CCc(cc2cc3)ccc2nc3-c2c(C)nc(-c3ncccc3)s2)CCC1	0
2857	CC1N(CCc(cc2cc3)ccc2nc3-c2c(C)nc(-c3nccnc3)s2)CCC1	0
2858	CC1N(CCc(cc2cc3)ccc2nc3-c2c(C)nc(N3CCOCC3)s2)CCC1	0
2860	CC1N(CCc(cc2cc3)ccc2nc3-c2c(C)onc2-c(cc2)ccc2Cl)CCC1	1
2861	CC1N(CCc(cc2cc3)ccc2nc3-c2c(C)onc2-c2ccccc2)CCC1	1
2862	CC1N(CCc(cc2cc3)ccc2nc3-c2c[nH]nc2)CCC1	0
2863	CC1N(CCc(cc2cc3)ccc2nc3-c2cc(Br)no2)CCC1	1
2864	CC1N(CCc(cc2cc3)ccc2nc3-c2cc(C#N)c(C)nc2C)CCC1	1
2865	CC1N(CCc(cc2cc3)ccc2nc3-c2cc(C(N)=O)c(C)nc2C)CCC1	0
2866	CC1N(CCc(cc2cc3)ccc2nc3-c2cc(C(OC)=O)no2)CCC1	0
2867	CC1N(CCc(cc2cc3)ccc2nc3-c2cc(C)nc(-c3ccccc3)n2)CCC1	1
2868	CC1N(CCc(cc2cc3)ccc2nc3-c2cc3nccnc3cc2)CCC1	1
2869	CC1N(CCc(cc2cc3)ccc2nc3-c2ccc(C#N)s2)CCC1	1
2870	CC1N(CCc(cc2cc3)ccc2nc3-c2ccc(-c3ccc(C)s3)s2)CCC1	1
2871	CC1N(CCc(cc2cc3)ccc2nc3-c2cccs2)CCC1	1
2872	CC1N(CCc(cc2cc3)ccc2nc3-c2ccncc2)CCC1	0
2874	CC1N(CCc(cc2cc3)ccc2nc3-c2cnc(C)cc2)CCC1	0
2875	CC1N(CCc(cc2cc3)ccc2nc3-c2cnc(-c3ccccc3)s2)CCC1	1
2876	CC1N(CCc(cc2cc3)ccc2nc3-c2cnc3OCOc3c2)CCC1	0
2877	CC1N(CCc(cc2cc3)ccc2nc3-c2cnccc2)CCC1	0
2878	CC1N(CCc(cc2cc3)ccc2nc3-c2cncnc2)CCC1	0
2879	CC1N(CCc(cc2cc3)ccc2nc3-c2cocc2)CCC1	1
2880	CC1N(CCc(cc2cc3)ccc2nc3-c2csc(-c(cc3)cnc3OCC(F)(F)F)n2)CCC1	1
2881	CC1N(CCc(cc2cc3)ccc2nc3-c2csc(-c3cc(Cl)nc(Cl)c3)n2)CCC1	0
2882	CC1N(CCc(cc2cc3)ccc2nc3-c2csc(-c3ccccc3)n2)CCC1	1
2885	CC1N(CCc(cc2cc3)ccc2nc3-c2cscc2)CCC1	1
2886	CC1N(CCc(cc2cc3)ccc2nc3-c2n[nH]cc2)CCC1	0
2887	CC1N(CCc(cc2cc3)ccc2nc3-c2nc(cccc3)c3s2)CCC1	1
2889	CC1N(CCc(cc2cc3)ccc2nc3-c2ncccc2)CCC1	0
2890	CC1N(CCc(cc2cc3)ccc2nc3-c2nccnc2)CCC1	0
2891	CC1N(CCc(cc2cc3)ccc2nc3-c2nccs2)CCC1	0
2892	CC1N(CCc(cc2cc3)ccc2nc3N2CCC(C)CC2)CCC1	0
2894	CC1N(CCc2ccc3nc(C)ccc3c2)CCC1	0
2895	CC1N(CCc2ccc3nc(C4CC4)ccc3c2)CCC1	0
2896	CC1N(CCc2ccc3ncccc3c2)CCC1	0
2897	CC1N(CCCOc(cc2)ccc2C(C=C2)=NN(C)C2=O)CCC1	0
2898	CC1N(CCCOc(cc2)ccc2C(C=C2)=NNC2=O)CCC1	0
2899	CC1N(CCCOc(cc2)ccc2C(C=CC2=O)=NN2c2ncccn2)CCC1	1
2900	CC1N(CCCOc(cc2)ccc2C(C=NN2)=CC2=O)CCC1	1
2901	CC1N(CCCOc(cc2)ccc2C(C2C3C2)=NNC3=O)CCC1	0
2902	CC1N(CCCOc(cc2)ccc2C(CC2(C)C)=NNC2=O)CCC1	0
2903	CC1N(CCCOc(cc2)ccc2C(CC2)=NNC2=O)CCC1	1
2905	CC1N(CCCOc2ccc(C(C3C)Oc(c(OC)ccc4)c4S3(=O)=O)cc2)CCC1	1
2906	CC1N(CCN(CCc2c3ccc(-c(cc4)ccc4C#N)c2)C3=O)CCC1	1
2907	CC1N(CCN(CCc2c3ccc(-c(cc4)ccc4C(N4CCCC4)=O)c2)C3=O)CCC1	1
2908	CC1N(CCN(CCc2c3ccc(-c(cc4)ccc4C(NC)=O)c2)C3=O)CCC1	0
2909	CC1N(CCN(CCc2c3ccc(-c(cc4)ccc4F)c2)C3=O)CCC1	1
2910	CC1N(CCN(CCN2c3cccc(Cl)c3)C2=O)CCCC1	1
2911	Cc1n[nH]c(nc2)c1nc2-c1cc(OCC(Cc2c[nH]c3c2cccc3)N)c(N)nc1-c1c(C)occ1	0
2912	Cc1n[nH]c2nccc(-c(cc3)ccc3NC(Nc(cc3)cc(C)c3N3CCOCC3)=O)c12	0
2920	Cc1nc([C@](C2=CN=NC2)(C2=C(C3)C(C=CC=C4)C4=N2)N[C@@H]3c2nc(-c(cc3)ncc3F)c[nH]2)no1	1
2925	Cc1nc(C#N)nc(N(CC2)CCC2C(CC2)CCN2c2ncc(C)nc2)c1	0
2928	Cc1nc(C(N(CC(NCc2cnccc2)=O)C2)=O)c2c(-c(ccc(Cl)c2)c2Cl)c1CN	0
2929	Cc1nc(C(N(CC(O)=O)C2)=O)c2c(-c(ccc(Cl)c2)c2Cl)c1CN	0
2930	Cc1nc(C(N(CC(OC)=O)C2)=O)c2c(-c(ccc(Cl)c2)c2Cl)c1CN	0
2931	Cc1nc(C(N(CCO)C2)=O)c2c(-c(ccc(Cl)c2)c2Cl)c1CN	0
2932	Cc1nc(C(N(CCOC)C2)=O)c2c(-c(ccc(Cl)c2)c2Cl)c1CN	0
2933	Cc1nc(C(Nc2ccc(C3OCCNC3)cc2)=O)cs1	0
2935	Cc1nc(C)c(-c2ccc([C@H]3CC[C@H](CC(O)=O)CC3)cc2)nc1C(N)=O	0
2946	Cc1nc(cc(cc2)N(CCN3CCN(C4)Cc5c4cccc5)C3=O)c2s1	1
2951	Cc1nc(ccc(C(C23)=CN=C3N=C(Nc(ccc(C(NC)=O)c3)c3OC)N=C2OC2CCCC2)c2)c2o1	0
2985	Cc1nc(cccc2)c2n1Cc(cc1)ccc1C(N(C)C(CC1)CN1C1CCC1)=O	0
2991	Cc1nc(CO[C@@H]([C@H](CNC)c2cc3ccccc3cc2)c2ccccc2)no1	0
2997	Cc1nc(N2C[C@H](C[C@@H](C3)c4c(C(F)(F)F)cccc4)[C@H]3C2)nc(C(O)=O)c1	0
3002	Cc1nc(N2C[C@H](CN(C3)C(c(cccc4)c4-c4cccs4)=O)[C@H]3C2)nc(C)c1	1
3003	Cc1nc(N2C[C@H](CN(C3)C(c(cccc4)c4-c4ncn[nH]4)=O)[C@H]3C2)nc(C)c1	1
3006	Cc1nc(NC2=NC(C=C(N3CCN(C)CC3)N=C3)C3=N2)cc(C2CC2)c1F	1
3007	Cc1nc(NCc(cc2)cc3c2OCO3)nc(Nc2ccccc2)c1	1
3008	Cc1nc(NCc2ncccc2)nc(Nc2ccccc2)c1	0
3009	Cc1nc(O[C@@H](C(c2ccccc2)(c2ccccc2)OC)C(O)=O)nc(C)c1	0
3030	Cc1ncc(CN[C@H](CCN(CCN(c2c(C=C3)ncc(OC)c2)C3=O)C2)[C@H]2OC)cc1C#N	0
3033	Cc1ncc(CNC2CCN(CCN(c(cc(cc3)C#N)c3C=C3)C3=O)CC2)cc1C#N	0
3034	Cc1ncc(CNC2CCN(CCN(c(cc(cn3)OC)c3N=C3)C3=O)CC2)cc1C#N	0
3036	Cc1ncc(CNC2CCN(CCN(c3c(C=C4)c(C#N)cc(OC)c3)C4=O)CC2)cc1C#N	1
3037	Cc1ncc(CNC2CCN(CCN(c3c(C=C4)ncc(OC)c3)C4=O)CC2)cc1C#N	0
3038	Cc1ncc(CNC2CCN(CCN(c3cc(F)cnc3C=C3)C3=O)CC2)cc1C#N	0
3040	Cc1ncc(CNC2CCN(CCN3c4nc(OC)ccc4N=CC3=O)CC2)cc1C#N	0
3041	Cc1nccc(C(Nc2ccc(C3OCCNC3)cc2)=O)c1	0
3043	CC1NCCN(Cc2ccc(CC(N(CC3)CCC3Nc3cccc(F)c3)=O)cc2)C1	0
3044	CC1NCCN(Cc2cccc(-c(cc(CNC(c3cc(CC4CCNCC4)ccc3)=O)cc3)c3F)c2)C1	1
3051	Cc1nccnc1C(N(CC1)CCC1C(Cc(c(F)c1)cc(F)c1F)N)=O	0
3085	Cc1nn(C)cc1C(N=C12)=NC2N=CC(Cl)=C1N1CCN(Cc(cc2)ccc2Cl)CC1	0
3086	Cc1nn(C)cc1C(N=C12)=NC2N=CC(Cl)=C1N1CCN(Cc2noc(C)n2)CC1	1
3087	Cc1nn(C)cc1C(N=C12)=NC2N=CC(Cl)=C1N1CCN(Cc2nocn2)CC1	0
3088	Cc1nn(C)cc1-c1nc(ncc(Cl)c2N3CCN(Cc(cc4)ccc4Cl)CC3)c2[nH]1	0
3089	Cc1nn(C)cc1-c1nc(ncc(Cl)c2N3CCN(Cc4noc(C)n4)CC3)c2[nH]1	1
3090	Cc1nn(C)cc1-c1nc(ncc(Cl)c2N3CCN(Cc4nocn4)CC3)c2[nH]1	0
3093	Cc1nn(-c2ccccc2)nc1C(NC(C1)COc2c1c(-c1ccncc1)ccc2)=O	1
3094	Cc1nn(-c2ccccc2)nc1C(NC(C1)COc2c1c(N1CCN(C)CC1)ccc2)=O	1
3098	Cc1nn(cccc2)c2c1CCNCc1ccc(/C=C/C(NO)=O)cc1	0
3102	Cc1nnc(-c2ccc(CN(C[C@H]3C(N(CCC4)[C@@H]4C#N)=O)C[C@@H]3N)cc2)o1	0
3103	Cc1nnc(cc2)n1nc2N(CC[C@@H]1c(c(F)c2)cc(F)c2F)C[C@@H]1[NH3+]	0
3110	Cc1noc(C(CC2)CCN2C(NC(C2)C2c2ccccc2)=O)n1	0
3111	Cc1noc(C)c1-c1c(CCNCc2ccc(/C=C/C(NO)=O)cc2)c(cccc2)c2[nH]1	0
3113	Cc1noc(-c2ccccc2)c1CCN(C1)Cc2c1ccc(/C=C/C(NO)=O)c2	0
3114	Cc1noc(CN(C)CCN(CCN2c3cccc(Cl)c3)C2=O)c1	0
3115	Cc1noc(CO[C@@H]([C@H](CNC)c2cc3ccccc3cc2)c2ccccc2)c1	1
3116	Cc1noc(CO[C@@H]([C@H](CNC)c2cc3ccccc3cc2)c2ccccc2)n1	0
3126	CCc([nH]nc1CC)c1Oc1cc(C#N)cc(C#N)c1	1
3127	CCc([nH]nc1CC)c1Oc1cc(C#N)cc(C)c1	0
3128	CCc([nH]nc1CC)c1Oc1cc(C#N)cc(Cl)c1	0
3132	CCC(C(CC(C)N(C)C)(c1ccccc1)c1ccccc1)=O	1
3133	CCC(C(CC(C)N(C)C)(c1ccccc1)c1ccccc1)OC(C)=O	1
3135	CCC(c(cc1)ccc1F)NCCCC[C@H](C[C@@H](c(cc1)ccc1F)OC)C(NO)=O	1
3136	CCC(c(cc1)ccc1F)NCCCCC(C(NO)=O)Nc(cc1C)cc(C)c1F	1
3137	CCC(c(cc1)ccc1F)NCCCCC(C(NO)=O)Oc(cc1C)cc(C)c1F	1
3138	CCC(c(cc1)ccc1F)NCCCCC(Cc(cc1C)cc(C)c1F)C(NO)=O	0
3143	CCc(c(OCC)c1)cnc1N(C1CC1)C([C@@H](C1)CNC[C@@H]1C(N[C@@H](CC(C)C)COCC)=O)=O	0
3144	CCc(c(OCC)c1)cnc1N(C1CC1)C([C@H](CNC[C@@H]1C(N[C@@H](CC(C)C)COCC)=O)[C@H]1O)=O	0
3147	CCC(C)C(C)CN1CCC(CNC(c2cc(Cl)cc(Cl)c2)=O)CC1	1
3149	CCC(C[C@@H]1N2CCC(CN(CC3)CCC3Oc3cc(Cl)c(CO)cc3)CC2)OC1=O	0
3155	CCC(c1ccccc1)(C(NC(N1)=O)=O)C1=O	0
3156	CCC(c1ccccc1)NC(c1c(COCC2)n2c(C(NCC(OCC)=O)=O)c1)=O	1
3158	CCc(cc(cc1)-c2nnc(NCCCN3CCCCC3)o2)c1NC(c(cccc1)c1F)=O	0
3159	CCc(cc(cc1)NC(c(cccc2)c2F)=O)c1-c1nnc(NCCCN2CCCCC2)o1	1
3160	CCc(cc(cc1)Oc(cc2)c(CNC)cc2F)c1Cl	1
3161	CCc(cc(cc1)Oc2c(CNC)ccc(Cl)c2)c1Cl	1
3165	CCC(CC)N(C1CNCC1)C(c1cccc(Cl)c1Cl)=O	1
3171	CCc(cc1)nc2c1oc(N1C(CC3)CCN3CC1)n2	0
3172	CCc(cccc1)c1C(N(CC1CCC1)C1CNCC1)=O	0
3173	CCc(cccc1)c1Oc1c(CN(C)C)cnc(C)c1	0
3176	CCC(N(C1CCN(CCc2ccccc2)CC1)c1ccccc1)=O	1
3180	CCc(n1Cc2ccc(/C=C/CN(CC3)CCN3C(C)C)cc2)nc2c1nc(C)cc2C	1
3182	CCC(O[C@@](Cc1ccccc1)([C@H](C)CN(C)C)c1ccccc1)=O	1
3184	CCC[C@@H](CCO)Nc1c(Cc(ccc(OCCCN(CCC2)[C@@H]2C(O)=O)c2)c2OC)c(C)nc(N)n1	1
3188	CCC[C@H](CCO)Nc1c(Cc(ccc(OCCCN(CCC2)[C@@H]2C(O)=O)c2)c2OC)c(C)nc(N)n1	1
3191	CCc1c([C@H]([C@H](CNC)c(cc2)cc(Cl)c2Cl)O)cccc1	1
3193	CCc1c(C)[nH]c(CCC2)c1C2=NNC(Nc1ccccc1)=O	0
3194	CCc1c(C)[nH]c(CCC2)c1C2=NOC(Nc1ccccc1)=O	0
3197	CCc1c(C)nc(CCc2cc(N3CCOCC3)cc(NC(C)=O)n2)o1	1
3198	CCc1c(C)nc(CCc2cc(N3CCOCC3)cc(NC(C)C)n2)o1	1
3199	CCc1c(C)nc(CCc2cc(N3CCOCC3)cc(NC)n2)o1	1
3200	CCc1c(C)nc(CCc2cc(N3CCOCC3)cc(NCC#N)n2)o1	1
3201	CCc1c(C)nc(CCc2cc(N3CCOCC3)cc(NCC(F)(F)F)n2)o1	1
3202	CCc1c(C)nc(CCc2cc(N3CCOCC3)cc(NCC(OCC)=O)n2)o1	1
3203	CCc1c(C)nc(CCc2cc(N3CCOCC3)cc(NCC)n2)o1	1
3204	CCc1c(C)nc(CCc2cc(N3CCOCC3)cc(NCCC#N)n2)o1	1
3205	CCc1c(C)nc(CCc2cc(N3CCOCC3)cc(NCCOC)n2)o1	1
3206	CCc1c(CC)n(C)c(CCC2)c1C2=NOC(Nc1ccccc1)=O	0
3213	CCc1cccc(NC(N2Cc3c(-c4c(C)cccc4)nc(-c(cc4)cc5c4OCO5)nc3CC2)=O)c1	1
3214	CCc1cccc(NC(N2Cc3c(-c4c(C)cccc4)nc(-c4c(C)onc4C)nc3CC2)=O)c1	1
3215	CCc1cccc(NC(N2Cc3c(-c4c(C)cccc4)nc(-c4cncnc4)nc3CC2)=O)c1	1
3216	CCc1cccc(Nc2cc(N[C@@H](CCCC3)[C@@H]3N)nnc2C(N)=O)n1	1
3219	CCc1n[nH]c(C(Nc2ccc(C3OCCNC3)cc2)=O)c1C	0
3220	CCc1n[nH]c(NC(Cc(c(OC)c2)ncc2Oc(c2c3)ccnc2cc(OCC)c3OC)=O)c1C	0
3234	CCc1nc(cc(CN(CC2)CCC2NC(C(Oc2c3ccc(F)c2)=CC3=O)=O)cc2)c2o1	0
3235	CCc1nc(ccc(CN(CC2)CCC2NC(C(Oc2c3ccc(F)c2)=CC3=O)=O)c2)c2o1	0
3252	CCc1nn(cccc2)c2c1CCN(Cc1ccc(/C=C/C(NO)=O)cc1)C(C)C	1
3262	CCCC#Cc1cc(-c2c(Cc3c-4ccc(CN5CCN(C)CC5)c3)c4n[nH]2)cs1	1
3263	CCCC(C)C(CC)(C(NC(N1)=O)=O)C1=O	0
3271	CCCC(CCO)Nc1c(Cc(ccc(CN(CC(O)=O)C(C)=O)c2)c2OC)c(C)nc(N)n1	1
3272	CCCC(CCO)Nc1c(Cc(ccc(CN(CC)CC(O)=O)c2)c2OC)c(C)nc(N)n1	0
3273	CCCC(CCO)Nc1c(Cc(ccc(CN(CC)CCC(O)=O)c2)c2OC)c(C)nc(N)n1	0
3278	CCCc(nc(cc1)Nc2cc(N[C@@H](CCCC3)[C@@H]3N)nnc2C(N)=O)c1OC	1
3279	CCCc(nc(cc1)Nc2cc(NCCN)nnc2C(N)=O)c1OC	1
3289	CCCc1cccc(Nc2cc(N[C@@H](CCCC3)[C@@H]3N)nnc2C(N)=O)n1	1
3297	CCCCC(C(c1cnccc1)(c1cnccc1)O)N1CCOCC1	0
3301	CCCCC(CCCC)(c1c(C2)c(cccc3)c3[nH]1)NC2c1nc(-c2ccccc2)c[nH]1	1
3307	CCCCc1cc2cccnc2c(OC2CCN(CCCCN(C)S(CC)(=O)=O)CC2)c1.Cl.Cl	1
3308	CCCCc1cc2cccnc2c(OC2CCN(CCCCNS(C(C)C)(=O)=O)CC2)c1.Cl.Cl	1
3309	CCCCc1cc2cccnc2c(OC2CCN(CCCCNS(CC)(=O)=O)CC2)c1.Cl.Cl	1
3310	CCCCc1cc2cccnc2c(OC2CCN(CCCCNS(CCC)(=O)=O)CC2)c1.Cl.Cl	1
3311	CCCCc1cc2cccnc2c(OC2CCN(CCCCS(C(C)(C)C)(=O)=O)CC2)c1.Cl.Cl	1
3312	CCCCc1cc2cccnc2c(OC2CCN(CCCCS(NCCC)(=O)=O)CC2)c1	1
3313	CCCCc1cc2cccnc2c(OC2CCN(CCCNS(CC)(=O)=O)CC2)c1.Cl.Cl	1
3319	CCCCc1cc2cccnc2c(OC2CCN(CCS(CC)(=O)=O)CC2)c1.Cl.Cl	1
3320	CCCCc1cc2cccnc2c(OC2CCN(CCS(NC(C)(C)C)(=O)=O)CC2)c1	1
3323	CCCCCCC#Cc1cccc(C#CCCCCCC)[n+]1C	1
3324	CCCCCCC(C(c1cnccc1)(c1cnccc1)O)N1CCOCC1	0
3325	CCCCCCCCC(NCc1cc(OC)c(CC(CO)O)cc1)=O	1
3326	CCCCCCCN(CC)CC#CC(c1ccccc1)c1ccccc1	1
3327	CCCCCOC(N(CC1)CCN1C(C(CCC(O)=O)NC(c1nc(-c2ccccc2)cc(N(CC2)CCC2C(N2CCCC2)=O)c1)=O)=O)=O	0
3329	CCCCN(CCc(cc1)cc(Cl)c1Cl)CC(COc(cc1)ccc1NS(C)(=O)=O)O	1
3330	CCCCN(CCCC)CC(c1c(-c(ccc(Cl)c2)c2/C2=C/c(cc3)ccc3Cl)c2cc(Cl)c1)O	1
3331	CCCCN(CCCC)CC(c1c(-c(ccc(Cl)c2)c2/C2=C\c(cc3)ccc3Cl)c2cc(Cl)c1)O	1
3332	CCCCN(CCCC1)[C@@H]1C(Nc1c(C)cccc1C)=O	0
3333	CCCCN(CCCC1)[C@H]1C(Nc1c(C)cccc1C)=O	0
3334	CCCCN(CCCC1)C1C(Nc1c(C)cccc1C)=O	0
3337	CCCCNC(C(c1c2cccc1)N(CC(C)c(cc1)ccc1Cl)C2=O)=O	0
3338	CCCCNc1c(Cc(ccc(CN(CC)CC(O)=O)c2)c2OC)c(C)nc(N)n1	1
3339	CCCCNc1nccc2c1c(cccc1)c1[nH]2	1
3340	CCCCOc(cc1)ccc1C(NC(C1)COc2c1c(N1CCN(C)CC1)ccc2)=O	1
3341	CCCCOC(N(CC1)CCN1C(C(CCC(O)=O)NC(c1nc(-c2ccccc2)cc(N(CC2)CCC2C(N2CCCC2)=O)c1)=O)=O)=O	0
3342	CCCCS(N(C1)Cc2c1ccc(/C=C/C(NO)=O)c2)(=O)=O	0
3343	CCCN(C(c(cc1)ccc1OCCCN1CCCCC1)=Nc1c2cccc1)C2=O	1
3348	CCCN(C1CNCC1)C(c1c(C(C)C)cccc1)=O	0
3349	CCCN(C1CNCC1)C(c1cccc(Cl)c1Cl)=O	0
3353	CCCN(CCc(cc1)cc(Cl)c1Cl)CC(COc(cc1)ccc1NS(C)(=O)=O)O	1
3354	CCCN(CCc1c[nH]c2c1cccc2)Cc1ccc(/C=C/C(NO)=O)cc1	1
3356	CCCn1c(-c2ccccc2)cc(C(NCCCN(CC2)CCN2c2cccc(Cl)c2Cl)=O)c1C	1
3357	CCCn1c(-c2ncccc2)cc(C(NCCCN(CC2)CCN2c2cccc(Cl)c2Cl)=O)c1C	1
3360	CCCNC(C(c1c2cccc1)N(CC(C)c(cc1)ccc1Cl)C2=O)=O	0
3361	CCCNC(CO[C@@H]([C@H](CNC)c1cc2ccccc2cc1)c1ccccc1)=O	0
3362	CCCNc1nc(CCc2nc(C)c(CC)o2)cc(N2CCOCC2)c1	1
3363	CCCNCC(COc(ccc(O)c1)c1C(CCc1ccccc1)=O)O	0
3364	CCCNCC(COc(cccc1)c1C(CCc1ccccc1)=O)O	1
3365	CCCNCc1ccc(CCN(C=CC(OCc(cc2)ccc2F)=C2)C2=O)cc1	1
3366	CCCNCc1cnc(CCN(C=CC(OCc(cc2)ccc2F)=C2)C2=O)cc1	1
3369	CCCOC(C1CNC1)c(cc1)cc(Cl)c1Cl	1
3370	CCCOC(C1CNC1)c1cc2ccccc2cc1	1
3372	CCCOc1c(CC(c2ccccc2)N2CCNCC2)cccc1	1
3384	CCN([C@@H]1C[C@H](CC2)N(CCC(c3ccccc3)NC(C3CCC3)=O)[C@H]2C1)C(Cc(cc1)ccc1OC)=O	1
3385	CCN(C(c(cc1)ccc1OCCCN1CCCCC1)=Nc1c2cccc1)C2=O	1
3388	CCN(C)C(c(cc1)ccc1C(c(cccc1)c1NC(C)=O)=C1CCN(Cc(cc2)ccc2F)CC1)=O	0
3389	CCN(C)C(c1ccc(C(c2cc(NC(C3CC3)=O)ccc2)N2CCN(Cc3nc(C)cs3)CC2)cc1)=O	0
3390	CCN(C)C(c1ccc(C(c2cc(NC(C3CC3)=O)ccc2)N2CCN(CCCOC)CC2)cc1)=O	0
3391	CCN(C)C(c1ccc(C(c2cc(NC(C3CCC3)=O)ccc2)N2CCN(Cc3cnccc3)CC2)cc1)=O	0
3392	CCN(C)C(c1ccc(C(c2cc(NC(OC)=O)ccc2)N2CCN(Cc3cscn3)CC2)cc1)=O	0
3393	CCN(C)C(c1ccc(C(c2cccc(NC(OCC)=O)c2)N2CCN(Cc3c(C)nc[nH]3)CC2)cc1)=O	0
3394	CCN(C)C(c1ccc(C(c2cccc(NC(OCC)=O)c2)N2CCN(Cc3cnc(C)[nH]3)CC2)cc1)=O	0
3395	CCN(C)C(c1ccc(C(c2cnccc2)N2CCN(Cc3cscn3)CC2)cc1)=O	0
3396	CCN(C)C(c1ccc(C(c2cnccc2)N2CCN(Cc3ncccc3)CC2)cc1)=O	0
3397	CCN(C)C(c1ccc(C(c2ncccc2)N2CCN(Cc3ncccc3)CC2)cc1)=O	0
3429	CCN(C1CNCC1)C(c(cccc1)c1Oc1ccccc1)=O	1
3430	CCN(C1CNCC1)C(c1cccc(Cl)c1Cl)=O	0
3431	CCN(C1CNCCC1)c(nc1)c(cc(-c2ccccc2)s2)c2c1C(N)=O	1
3432	CCN(CC(C1)N(Cc(cc(cc2)F)c2Cl)c(cc2)cc(Cl)c2C#N)C1=O	1
3436	CCN(CC)C([C@]1([C@H](CN)C1)c1ccccc1)=O	1
3437	CCN(CC)C([C@H](CN([C@H]1Cc2c[nH]3)C(Nc4ccccc4)=O)C=C1c1c2c3ccc1)=O	0
3438	CCN(CC)C(C(c1cnccc1)(c1cnccc1)O)c1ccccc1	0
3439	CCN(CC)C(c(cc1)c(C)cc1C1=CC2(CCNCC2)Oc2c1cccc2)=O	1
3443	CCN(CC)C(c(cc1)ccc1C(c(cc1)ccc1NC(C)=O)=C1CCN(Cc(cc2)ccc2F)CC1)=O	1
3444	CCN(CC)C(c(cc1)ccc1C(c(cc1)ccc1NC(OC)=O)=C1CCN(Cc(cc2)ccc2F)CC1)=O	1
3445	CCN(CC)C(c(cc1)ccc1C(c(cccc1)c1NC(OC)=O)=C1CCN(Cc(cc2)ccc2F)CC1)=O	1
3446	CCN(CC)C(c(cc1)ccc1C(c1cc(NC(C)=O)ccc1)=C1CCN(Cc(cc2)ccc2F)CC1)=O	1
3447	CCN(CC)C(c(cc1)ccc1C(c1cc(NC(OC)=O)ccc1)=C1CCN(Cc(cc2)ccc2F)CC1)=O	1
3448	CCN(CC)C(c(cc1)ccc1C(c1cccc(F)c1)=C1CCN(Cc(cc2)ccc2F)CC1)=O	1
3449	CCN(CC)C(c(cc1)ccc1C(c1cccc(F)c1)=C1CCNCC1)=O	1
3450	CCN(CC)C(c(cc1)ccc1C(c1cnccc1)=C1CCN(Cc(cc2)ccc2F)CC1)=O	1
3451	CCN(CC)C(c(cc1)ccc1C(c1ncccc1)=C1CCN(Cc(cc2)ccc2F)CC1)=O	1
3452	CCN(CC)C(c(cc1)ccc1C(c1ncccc1)=C1CCN(Cc2cscn2)CC1)=O	0
3453	CCN(CC)C(c(cc1)ccc1C(c1ncccc1)=C1CCNCC1)=O	0
3455	CCN(CC)C(c(cc1)ccc1C1=CC2(CCN(C)CC2)Oc2c1cccc2)=O	1
3456	CCN(CC)C(c(cc1)ccc1C1=CC2(CCN(CC)CC2)Oc2c1cccc2)=O	1
3457	CCN(CC)C(c(cc1)ccc1C1=CC2(CCNCC2)Oc(cc2)c1cc2O)=O	0
3460	CCN(CC)C(c(cc1)ccc1C1=CC2(CCNCC2)Oc2c1cccc2)=O	1
3461	CCN(CC)C(c(cc1)ccc1C1=CC2(CCNCC2)Oc2c1cccc2O)=O	0
3462	CCN(CC)C(c(cc1)ccc1C1=CC2(CCNCCC2)Oc2c1cccc2)=O	0
3463	CCN(CC)C(c(cc1)ccc1C1=CC2(CNCC2)Oc2c1cccc2)=O	1
3464	CCN(CC)C(c(cc1)ccc1C1=CC2(CNCCC2)Oc2c1cccc2)=O	0
3465	CCN(CC)C(c(cc1)cnc1C1=CC2(CCNCC2)Oc2c1cccc2)=O	0
3466	CCN(CC)C(c(cc1)ncc1C1=CC2(CCNCC2)Oc2c1cccc2)=O	0
3467	CCN(CC)C(c(ccc(C1=CC2(CCNCC2)Oc2c1cccc2)c1)c1F)=O	1
3468	CCN(CC)C(c(ccc(C1=CC2(CCNCC2)Oc2c1cccc2)c1)c1O)=O	0
3471	CCN(CC)C(c(nc1)ncc1C1=CC2(CCNCC2)Oc2c1cccc2)=O	0
3472	CCN(CC)C(C)CCCNc1nccc(NCc(ccc(Cl)c2)c2Cl)n1	1
3473	CCN(CC)C(c1cc(C2=CC3(CCNCC3)Oc3c2cccc3)ccc1)=O	1
3474	CCN(CC)C(c1cc(C2=CC3(CCNCC3)Oc3c2cccc3)cs1)=O	1
3475	CCN(CC)C(c1ccc(C(c(cc2)ccc2NC(OCC)=O)N2CCN(Cc3cscn3)CC2)cc1)=O	1
3476	CCN(CC)C(c1ccc(C(c(cccc2)c2NC(OCC)=O)N2CCN(Cc3cscn3)CC2)cc1)=O	1
3477	CCN(CC)C(c1ccc(C(c(cccc2)c2NC(OCC)=O)N2CCN(Cc3ncccc3)CC2)cc1)=O	1
3478	CCN(CC)C(c1ccc(C(c2cc(NC(C3CC3)=O)ccc2)N2CCN(Cc(cc3)ccc3F)CC2)cc1)=O	0
3479	CCN(CC)C(c1ccc(C(c2cc(NC(C3CC3)=O)ccc2)N2CCN(Cc3ncccc3)CC2)cc1)=O	0
3480	CCN(CC)C(c1ccc(C(c2cc(NC(C3CC3)=O)ccc2)N2CCN(CCOC)CC2)cc1)=O	0
3481	CCN(CC)C(c1ccc(C(c2cc(NC(OC)=O)ccc2)N2CCN(Cc3cncs3)CC2)cc1)=O	0
3482	CCN(CC)C(c1ccc(C(c2cc(NC(OCC)=O)ccc2)N2CCN(Cc3cscn3)CC2)cc1)=O	1
3483	CCN(CC)C(c1ccc(C(c2cccc(NC(OC)=O)c2)N2CCN(Cc3cnccc3)CC2)cc1)=O	0
3486	CCN(CC)C(c1ccc(C2c(cccc3)c3OC3(CCNCC3)C2)cc1)=O	0
3487	CCN(CC)c(cc1)ccc1NC(C(CCc1ccc2)(Cc1c2OC)N(C)C(OCC(C)C)=O)=O	1
3491	CCN(CC)CC#CCOC([C@@](C1CCCCC1)(c1ccccc1)O)=O	0
3493	CCN(CC)Cc(cc(cc1)Nc2c(ccc(Cl)c3)c3ncc2)c1O	1
3494	CCN(CC)Cc(ccc(Nc1c(ccc(Cl)c2)c2ncc1)c1)c1O	1
3495	CCN(CC)CC(Nc1c(C)cccc1C)=O	0
3496	CCN(CC)Cc1cc(CC[C@@H](C2)N(CCN(CCc(cc3)ccc3Cl)C3)C3=O)c2cc1	1
3497	CCN(CC)Cc1cc(CC[C@@H](C2)N(CCN(CCc(cc3)ccc3F)C3)C3=O)c2cc1	1
3498	CCN(CC)Cc1cc(CC[C@@H](C2)N(CCN(CCc3cccc(C(F)(F)F)c3)C3)C3=O)c2cc1	1
3499	CCN(CC)Cc1cc(CC[C@@H](C2)N(CCN(CCC3CCCCC3)C3)C3=O)c2cc1	1
3501	CCN(CC)CCCC(C)Nc1c(ccc(Cl)c2)c2ncc1	1
3502	CCN(CC)CCCCNc1nnc(-c(cc2)ccc2NC(c(cccc2)c2F)=O)o1	0
3503	CCN(CC)CCCNc1nnc(-c(cc2)ccc2NC(c(cccc2)c2F)=O)o1	0
3504	CCN(CC)CCN(CCN1c2cccc(Cl)c2)C1=O	1
3505	CCN(CC)CCNC(c(cc1)ccc1N)=O	0
3506	CCN(CC)CCNC(c(cc1)ccc1NC(C)=O)=O	0
3507	CCN(CC)CCNC(c1c(C)[nH]c(/C=C(/c(cc(cc2)F)c2N2)\C2=O)c1C)=O	1
3510	CCN(CC)CCOc(cc1)ccc1/C(/c1ccccc1)=C(/c1ccccc1)\Cl	1
3515	CCN(CC1)Cc2c1c(C(N)=O)c(NC(Nc(cc1)ccc1Cl)=O)s2.Cl	1
3516	CCN(CC1)CCC1N(C(NCc(cc1)ccc1F)=O)c(cc1)ncc1Cl	1
3517	CCN(CC1)CCC1Nc(cc1)cc(C2=C(c3ncc[nH]3)c(cc3)ccc3Cl)c1NC2=O	1
3538	CCN(CC1)CCN1c1c(cc(-c2ccccc2)s2)c2nc(C)n1	1
3539	CCN(CCc(cc1)cc(Cl)c1Cl)CC(COc(cc1)ccc1NS(C)(=O)=O)O	1
3540	CCN(CCC1)CC1C(N(CC1)CCN1C(Nc(cc1)cc(Cl)c1Cl)=O)=O	1
3541	CCN(CCc1c[nH]c2c1cccc2)Cc1ccc(/C=C/C(NO)=O)cc1	1
3542	CCN(CCc1c2)CCc1cc1c2nc(N)s1	0
3543	CCN(CCc1c2ccc(C3=CC4(CCNCC4)Oc4c3cccc4)c1)C2=O	0
3551	CCN[C@@H](CCC1)C[C@@H]1c1c[nH]c(cc2)c1cc2N=C(c1cccs1)N	0
3552	CCN[C@H](CC1)CC[C@H]1c1c[nH]c(cc2)c1cc2N=C(c1cccs1)N	0
3553	CCN=C(c(cc1)cc(OC)c1OC)N(CCC1)c(cc2)c1cc2C1=NN=C(O)SC1C	1
3560	CCn1c(Cn2ncc(-c(cc3)cc(C)c3F)c2)cnc1	1
3561	CCn1c(Cn2ncc(-c(cc3)ccc3Cl)c2)cnc1	1
3572	CCN1c2nc(-c(cc3)c(C)nc3-c3nnc[nH]3)cnc2NCC1=O	0
3573	CCN1c2ncccc2C2(CCN(CC(CC3)CCN3C(OCC)=O)CC2)CC1=O	1
3574	CCN1CC(C(N(CC2)CCN2C(Nc(cc2)cc(Cl)c2Cl)=O)=O)NCC1	1
3575	CCN1CC(C(N(CC2)CCN2C(Nc(cc2)cc(Cl)c2Cl)=O)=O)OCC1	1
3576	CCN1CC(CN(CC2)CCN2C(Nc(cc2)cc(Cl)c2Cl)=O)CCC1	1
3577	CCN1CC(CN(CC2)CCN2C(Nc(cc2)cc(Cl)c2Cl)=O)NCC1	1
3578	CCN1CC(CN(CC2)CCN2C(Nc(cc2)cc(Cl)c2Cl)=O)OCC1	1
3579	CCN1CCN(CC(Nc(cc2)c(c(cccc3)c3s3)c3c2-c(cccc23)c2OC(N2CCOCC2)=CC3=O)=O)CC1	0
3604	CCNC(c(cc1)ccc1-c(cc1)cc(CCN2CCN3C(C)CCC3)c1C2=O)=O	1
3605	CCNC(c(cc1)ccc1-c(cc1)cc(CCN2CCN3CCCC3)c1C2=O)=O	0
3606	CCNC(c(cc1)ccc1C1=CC2(CCNCC2)Oc2c1cccc2)=O	0
3607	CCNC(c1ccc(C(NCCC(CC2)CCN2c2c3sc(C(N)=O)cc3ncn2)=O)s1)=O	0
3609	CCNC(CO[C@@H]([C@H](CNC)c1cc2ccccc2cc1)c1ccccc1)=O	0
3610	CCNC(N(CC12CCN(CC(CC3)CCN3C(OCC)=O)CC2)c2c1cccn2)=O	1
3611	CCNC(Nc(cc1)ccc1-c1nc(N2C(C)COCC2)c(CCN(C2)C(C)C)c2n1)=O	1
3612	CCNC(Nc(cc1)ccc1-c1nc(N2C(C)COCC2)c(CCN(C2)C3COC3)c2n1)=O	0
3617	CCNCc(cc(cc1)Nc2c(ccc(Cl)c3)c3ncc2)c1O	1
3618	CCNCCc1cccc(C(F)(F)F)c1	0
3633	CCOC([C@@H](C(CC1)N(CCc2c[nH]c3c2cccc3)C1C1)[C@@H]1OC(c(cc1)ccc1F)c(cc1)ccc1F)=O	0
3643	CCOC(C(c(cc1)ccc1C(Nc(cc(cc1)-c2cccs2)c1N)=O)N)=O	1
3644	CCOC(C(C(CC1)N(C)C1C1)C1OC(c1ccccc1)=O)=O	1
3645	CCOc(c(C(NCC1OCCN(Cc(cc2)ccc2F)C1)=O)c1)cc(N)c1Cl	1
3653	CCOC(C1(CCN(C)CC1)c1ccccc1)=O	1
3659	CCOC(c1ccc(-c2nc3ccc(CCN4C(C)CCC4)cc3cc2)s1)=N	1
3670	CCOc(cc(cc1)NC(c(cccc2)c2F)=O)c1-c1nnc(NCCCN2CCCCC2)o1	0
3671	CCOc(cc(CCN1CCN(CCc(cc2)cc(CO3)c2C3=O)CC1)cc1)c1C#N	1
3675	CCOc(cc(CN(CC1)CCC1Nc1nc(ccc(C(O)=O)c2)c2o1)cc1)c1Cl	1
3679	CCOc(cccc1)c1C(N(CC1CCC1)C1CNCC1)=O	0
3681	CCOC(CN1CCN(CCc(cc2)cc(OC)c2C#N)CC1)c(cc1)c(C)c(CO2)c1C2=O	1
3682	CCOC(CO[C@@H]([C@H](CNC)c1cc2ccccc2cc1)c1ccccc1)=O	0
3684	CCOC(N(Cc(cccc1)c1-c1ccccc1)C1CNCC1)=O	1
3686	CCOC(N1[C@@H]2C[C@H](CN(CC3)CC3N(C(C3)=O)c4c3cccc4)C[C@H]1CC2)=O	1
3689	CCOC(N1CCC(CN(CC2)CC2N(C(C2)=O)c3c2cccc3)CC1)=O	1
3692	CCOC(N1CCC(CN(CC2)CCC2(CN2C(N)=O)c3c2nccc3)CC1)=O	1
3693	CCOC(N1CCC(CN(CC2)CCC2(CN2C(NC)=O)c3c2nccc3)CC1)=O	1
3694	CCOC(N1CCN(Cc2nc(-c3cccc(Cl)c3)no2)CC1)=O	0
3695	CCOC(N1CCN(Cc2nnc(-c(cc(cc3)Cl)c3F)o2)CC1)=O	0
3696	CCOC(N1CCN(Cc2nnc(-c3cccc(Cl)c3)o2)CC1)=O	0
3697	CCOC(N1CCN(Cc2noc(-c(cc(cc3)Cl)c3F)n2)CC1)=O	0
3699	CCOC(Nc1cc(C(c(cc2)ccc2C(N2CCC2)=O)N2CCN(Cc3cnccc3)CC2)ccc1)=O	0
3702	CCOC[C@H](CC(C)C)NC([C@@H](CNC[C@H]1C(N(C2CC2)c2ncc(C(C)C)c(OC)c2)=O)[C@@H]1O)=O	0
3703	CCOC[C@H](CC(C)C)NC([C@@H](CNC[C@H]1C(N(C2CC2)c2ncc(C(C)C)cc2)=O)[C@@H]1O)=O	0
3704	CCOC[C@H](CC(C)C)NC([C@H](C1)CNC[C@H]1C(N(C1CC1)c(cc(c(C(C)C)c1)OCCCOC)c1F)=O)=O	1
3706	CCOC[C@H](CC(C)C)NC([C@H](C1)CNC[C@H]1C(N(C1CC1)c1nc(OCCCOC)c(C(C)C)cc1)=O)=O.Cl	1
3707	CCOC[C@H](CC(C)C)NC([C@H](C1)CNC[C@H]1C(N(C1CC1)c1ncc(C(C)C)c(OC)c1)=O)=O	0
3708	CCOC[C@H](CC(C)C)NC([C@H](C1)CNC[C@H]1C(N(C1CC1)c1ncc(C(C)C)c(OCCCOC)c1)=O)=O.Cl	0
3709	CCOC[C@H](CC(C)C)NC([C@H](C1)CNC[C@H]1C(N(C1CC1)c1ncc(C(C)C)cc1)=O)=O	1
3713	CCOc1c(C[C@H](c2ccccc2)N2CCNCC2)cccc1	0
3715	CCOc1cc(C(CN2CCN(CC(c(cc3)c(C)c(CO4)c3C4=O)O)CC2)O)ncc1C#N	1
3716	CCOc1cc(CN(CC2)CCC2Nc2nc(cc(cc3)C(N)=O)c3o2)cc(OCC)c1F	1
3717	CCOc1cc(CN(CC2)CCC2Nc2nc(cc(cc3)C(O)=O)c3o2)cc(OCC)c1Cl	1
3724	CCOCC(COCC)(c1c(C2)c(cccc3)c3[nH]1)NC2c1nc(-c2ccccc2)c[nH]1	1
3753	Clc(cc1)cc(N2)c1N=C(C=CC=C1)C1=C2N1CCNCC1	1
3754	Clc(cc1)cc2c1Nc(cccc1)c1C(N1CCNCC1)=N2	1
3756	Clc(cc1)ccc1-c1cn(Cc2n[nH]cc2)nc1	1
3786	Clc(ccc(C1CNCC=CC1)c1)c1Cl	0
3787	Clc(ccc(C1CNCCCC1)c1)c1Cl	1
3788	Clc(ccc(CN(C1CC1)C1CNC1)c1)c1Cl	1
3794	Clc(ccc(OC(C1CNC1)c1cc2ccccc2cc1)c1)c1Cl	1
3795	Clc(cccc1)c1-c1c(CC(c2cnccc2)c2cccnc2Cl)cccn1	0
3796	Clc(cccc1)c1-c1ncccc1CC(c1cnccc1)c1cnccc1	0
3797	Clc(cccc1OC(C2CCNCC2)c2ccccc2)c1Cl	1
3798	Clc(cccc1OC(C2CCNCC2)c2cnccc2)c1Cl	1
3799	Clc(cccc1OC(C2CNCC2)c2ncccc2)c1Cl	1
3800	Clc(cccc1OC(C2CNCCC2)c2cnccc2)c1Cl	1
3801	Clc1c(C(c2ccccc2)(c2ccccc2)n2cncc2)cccc1	1
3803	Clc1cc(C2CNCC=CC2)ccc1	0
3804	Clc1cc(-c2ncccc2CC(c2cnccc2)c2cnccc2)ccc1	0
3807	Clc1ccc(C2CNCC=CC2)cc1	0
3809	Clc1ccc(Cn2c(cccc3)c3nc2CN2CCCC2)cc1	1
3812	Clc1cnc2nc(N3C(CC4)CCN4CC3)oc2c1	1
3813	Clc1cnc2nc(Oc3ccc(CN4CCCCC4)cc3)sc2c1	1
3814	Clc1cnc2oc(N3C(CC4)CCN4CC3)nc2c1	1
3815	Clc1ncc2nc(N(CC3)CCC3N3CCCCC3)sc2c1	1
3816	Clc1nccc2c1n(C1CCCC1)c1c2cnc(Nc(cc2)ncc2N2CCNCC2)n1	1
3819	CN([C@@H](C[C@@H]1CN2CCCCC2)C#Cc2ccccc2)C1=O	1
3821	CN([C@@H](CC1)C[C@@H]2OC(c3ccccc3)=O)[C@H]1[C@H]2C(OC)=O	1
3822	CN([C@@H](CC1)Cc2c1cc(CN(CC1)CCN1C(N)=O)cc2)C(c(cc1)ccc1-c(cc1)ccc1F)=O	1
3824	CN([C@@H](CCC1)C2)[C@@H]1CC2NC(c1c2nc(-c(cccc3)c3OC)oc2ccc1)=O	1
3825	CN([C@@H](CCC1)C2)[C@@H]1CC2NC(c1c2nc(C3CC3)oc2ccc1)=O	1
3826	CN([C@@H](CCC1)C2)[C@@H]1CC2NC(c1c2nc(N3CCOCC3)oc2ccc1)=O	1
3829	CN([C@H](CC1)C[C@@H]2OC(c3ccccc3)=O)C1C2C(O)=O	0
3830	CN([C@H](CC1)C[C@H]2O)[C@@H]1[C@@H]2C(OC)=O	0
3831	CN([C@H](CC1)C2)[C@@H]1c1c2sc(NC(Nc(cc2)ccc2Cl)=O)c1C(N)=O.Cl	1
3849	CN(C(c(cc1)ccc1OC(CC1)CCN1C1CCC1)=Nc1c2ccc(OC)c1)C2=O	1
3850	CN(C(c(cc1)ccc1OC(CC1)CCN1C1CCC1)=Nc1c2cccc1)C2=O	1
3853	CN(C(c(cc1)ccc1OC(CC1)CCN1C1CCC1)=Nc1cccc(OC)c11)C1=O	1
3854	CN(C(c(cc1)ccc1OC(CC1)CCN1C1CCCC1)=Nc1c2cccc1)C2=O	1
3855	CN(C(c(cc1)ccc1OCCCN1CCCC1)=Nc1c2cccc1)C2=O	1
3856	CN(C(c(cc1)ccc1OCCCN1CCCCC1)=Nc1c2cccc1)C2=O	1
3862	CN(c(cc(CN(CC1)CCC1NC(C(Oc1c2ccc(F)c1)=CC2=O)=O)cc1)c1C=C1)C1=O	0
3864	CN(C(CC1)C[C@@H]2C(Oc3ccccc3)=O)C1[C@H]2C(OC)=O	1
3866	CN(C(CC1)CCN1c1nc(cccc2)c2n1Cc(cc1)ccc1F)C(N1)=NC=CC1=O	1
3868	CN(c(cccc1)c1C(c1ccccc1)=N[C@H]1NC(/C=C/c(ccc(Cl)c2)c2Cl)=O)C1=O	1
3869	CN(c(cccc1)c1C(c1ccccc1)=N[C@H]1NC(C(Cc2ccccc2)N)=O)C1=O	1
3870	CN(c(cccc1)c1C(c1ccccc1)=N[C@H]1NC(CCC2CCCCC2)=O)C1=O	1
3871	CN(C(CN(CC1)CCC1(CC1)c2c1cccc2)Cc1c2cccc1)C2=O	1
3880	CN(C)C([C@H]1N(Cc2cc(CC[C@@H](C3)N(C)C(c(cc4)ccc4-c(cc4)ccc4F)=O)c3cc2)CCC1)=O	1
3881	CN(C)C(C(c(cc1)ccc1C(Nc(cc(cc1)-c2cccs2)c1N)=O)N)=O	1
3882	CN(C)C(C(c1cnccc1)(c1cnccc1)O)c1ccccc1	0
3883	CN(C)C(c(cc1)cc(F)c1-c(cc1)cc(CCN2CCN3CCCC3)c1C2=O)=O	0
3884	CN(C)C(c(cc1)cc(F)c1C(Nc(ccc(OC)c1)c1C(Nc(cc1)ncc1Cl)=O)=O)=N	1
3885	CN(C)C(c(cc1)ccc1C(c1ncccc1)=C1CCN(Cc2cscn2)CC1)=O	0
3886	CN(C)C(c(cc1)ccc1-c(cc1)cc(CCN2CCN3CCCC3)c1C2=O)=O	0
3887	CN(C)C(c(cc1)ccc1-c(cc1-c(cc2)cnc2OC)cnc1N)=O	0
3888	CN(C)C(c(cc1)ccc1C(Nc(ccc(Cl)c1)c1C(Nc(cc1)ncc1Cl)=O)=O)=N	1
3889	CN(C)C(c(cc1)ccc1C(Nc(ccc(OC)c1)c1C(Nc(cc1)ncc1Cl)=O)=O)=N	1
3890	CN(C)C(c(cc1)ccc1C1=CC2(CCNCC2)Oc2c1cccc2)=O	0
3891	CN(C)C(C(CO)N(C)Cc1cc(CC[C@@H](C2)N(CCN(CCc(cc3)ccc3F)C3)C3=O)c2cc1)=O	0
3893	CN(C)C(c1cc(-c2c(CC(c3cnccc3)c3cnccc3)cccc2)ccc1)=O	0
3894	CN(C)C(c1ccc(CN(CCc2c3)CCc2cc2c3nc(N)s2)cc1)=O	0
3895	CN(C)C(c1cccc(-c(cc2)c(CC(c3cnccc3)c3cnccc3)cc2F)c1)=O	0
3896	CN(C)C(c1cccc(-c2c(CC(c3cccnc3F)c3nc(N)ncc3)cccn2)c1)=O	0
3897	CN(C)C(c1cccc(CN(CCc2c3)CCc2cc2c3nc(N)s2)c1)=O	0
3899	CN(C)c(cc(Nc1nc(OC2CNCC2)c(C#N)nc1)nc1)c1C(OC)=O	0
3900	CN(C)C(CC1)c(cccc2)c2N1c(cc1)cc(Cl)c1Cl	1
3905	CN(C)C(CN(C)Cc1cc(CC[C@@H](C2)N(C)C(c(cc3)ccc3-c(cc3)ccc3F)=O)c2cc1)=O	1
3908	CN(C)C(CN(CCc1c2)CCc1cc(OC)c2Nc(nc1)nc(Nc(ccc(N2CCOCC2)c2)c2OC)c1Cl)=O	1
3909	CN(C)C(CN(CCc1c2)CCc1cc1c2nc(N)s1)=O	0
3910	CN(C)C(COc(cc1)cc2c1-c1n[nH]c(-c3csc(C#CCOc4ccccc4)c3)c1C2)=O	1
3914	CN(C)C(N(CC(c(cc(cc1)F)c1F)=C1)[C@@H]1c1cc(O)ccc1)=O	0
3919	CN(C)C(N[C@H]1CC[C@@H](CCN([C@H](CC2)C3)[C@@H]2C[C@H]3Oc2cc(C(N)=O)ccc2)CC1)=O	0
3920	CN(C)C(N[C@H]1CC[C@@H](CN([C@H](CC2)C3)[C@@H]2C[C@H]3Oc2cc(C(N)=O)ccc2)CC1)=O	0
3921	CN(C)C(N[C@H]1CC[C@H](CCN([C@H](CC2)C3)[C@@H]2C[C@H]3Oc2cc(C(N)=O)ccc2)CC1)=O	0
3922	CN(C)C(N[C@H]1CC[C@H](CCN(CC2)CCN2c2cccc(Cl)c2Cl)CC1)=O	0
3923	CN(C)C(N[C@H]1CC[C@H](CN([C@H](CC2)C3)[C@@H]2C[C@H]3Oc2cc(C(N)=O)ccc2)CC1)=O	0
3925	CN(C)C[C@@H]([C@@H](c1ccccc1)N)c1cc2ccccc2cc1	0
3926	CN(C)C[C@@H]([C@@H](c1ccccc1)O)c1cc2ccccc2cc1	1
3927	CN(C)C[C@@H]([C@@H](c1ccccc1)OCCO)c1cc2ccccc2cc1	1
3928	CN(C)C[C@@H]([C@@H](c1cccs1)O)c1cc2ccccc2cc1	1
3931	CN(C)c1ccc(/C=C/c(c(F)ccc2)c2F)cc1	0
3934	CN(C)c1cccc(C2CCN(CCNC(C3CCOCC3)=O)CC2)n1	1
3937	CN(C)c1cnc(/C=C/c(c(F)ccc2)c2F)cc1	0
3939	CN(C)c1ncc(/C=C/c(c(F)ccc2)c2F)cc1	0
3940	CN(C)c1ncc(/C=C/c(c(F)ccc2)c2F)cn1	0
3943	CN(C)CC(C1(CCCCC1)O)c(cc1)ccc1O	0
3945	CN(C)Cc(cc(cc1)OCCCN2CCCCC2)c1Nc1ncnc2ccccc12	1
3947	CN(C)Cc(cc1)ccc1OC(C1)CN1C(c1nnc(-c(cc2)ccc2OC)o1)=O	0
3948	CN(C)Cc(cc1)cnc1OC(C1)CN1C(c1nnc(-c(cc2)ccc2OC)o1)=O	0
3950	CN(C)Cc(ccc(OC(C1)CN1C(c1nnc(-c(cc2)ccc2OC)o1)=O)c1)c1F	0
3951	CN(C)Cc(ccc(OC)c1)c1Oc(cc1)cc(Cl)c1Cl	1
3952	CN(C)Cc(cccc1)c1Oc(cc1)cc(Cl)c1Cl	1
3955	CN(C)CC(N(CC1)CCC1c(cc1)cc(C2=CCCCC2)c1NC(c1ncc(C#N)[nH]1)=O)=O	1
3956	CN(C)CC(N1C)=C(c2ccccc2)c(cc(cc2)OC)c2C1=O	1
3957	CN(C)CC/C=C1\c(cccc2)c2OCc2c1cccc2	1
3958	CN(C)Cc1cc(CC[C@@H](C2)N(C)C(c(cc3)ccc3-c(cc3)ccc3F)=O)c2cc1	1
3959	CN(C)Cc1cc(CC[C@@H](C2)N(C)C(c(cc3)ccc3-c(cc3)ncc3Cl)=O)c2cc1	0
3960	CN(C)Cc1cc(CC[C@@H](C2)N(C)C(c(cc3)ccc3-c3ncccc3)=O)c2cc1	0
3961	CN(C)Cc1cc(CC[C@@H](C2)N(C)C(c(cc3)cnc3-c(cc3)ccc3Cl)=O)c2cc1	1
3962	CN(C)Cc1cc(CC[C@@H](C2)N(C)C(c(cc3)cnc3-c(cc3)ccc3F)=O)c2cc1	1
3963	CN(C)Cc1cc(CC[C@@H](C2)N(C)C(c(cc3)ncc3-c(cc3)ccc3Cl)=O)c2cc1	1
3964	CN(C)Cc1cc(CC[C@@H](C2)N(C)C(c(cc3)ncc3-c(cc3)ccc3F)=O)c2cc1	1
3965	CN(C)Cc1cc(CC[C@@H](C2)N(C)C(c(cc3)ncc3-c3ccccc3)=O)c2cc1	0
3968	CN(C)CCC(c(cc1)ccc1Br)c1ncccc1	1
3969	CN(C)CCC(c(cc1)ccc1Cl)c1ncccc1	0
3971	CN(C)CCC(C1)=C(Cc2nccnc2)c(cc2)c1cc2Cl	1
3972	CN(C)CCC(C1)=C(Cc2nccnc2)c(cc2)c1cc2F	1
3973	CN(C)CCC(C1)=C(Cc2nccnc2)c(cc2)c1cc2OC	1
3974	CN(C)CCC(C1)=C(Cc2nccnc2)c2c1cccc2	1
3975	CN(C)CCC(C1)=C(Cc2nccnc2OC)c(cc2)c1cc2Cl	1
3976	CN(C)CCC(C1)=C(Cc2nccnc2OC)c2c1cccc2	1
3977	CN(C)CCC(C1)=C(Cc2nnccc2)c(cc2)c1cc2Cl	1
3978	CN(C)CCC(C1)=C(Cc2nnccc2)c(cc2)c1cc2F	1
3979	CN(C)CCc(cc1)ccc1Nc(nc1)nc(C=CN2c(c(Cl)ccc3)c3Cl)c1C2=O	1
3980	CN(C)CCC=C(c1c(CC2)cccc1)c1c2cccc1	1
3983	CN(C)CCCN(c1c(CC2)cccc1)c1c2cccc1	1
3987	CN(C)CCCOc(ccc(CN(CC1)CCC1NC(C(Oc1c2ccc(F)c1)=CC2=O)=O)c1)c1F	0
3988	CN(C)CCN(C(CC1)C2)C1CC2NC(c(cc1)ccc1F)c(cc1)ccc1F	1
3989	CN(C)CCN(C(CC1)C2)C1CC2OC(c(cc1)ccc1F)c(cc1)ccc1F	1
3990	CN(C)CCN(c(cccc1)c1C(c1ccccc1)=NC1NC(CCc(ccc(Cl)c2)c2Cl)=O)C1=O	1
3991	CN(C)CCN(C)C(c(cc1)ccc1C(CC1c(cc2)ccc2F)=NN1c(cc1)ccc1C#N)=O	1
3992	CN(C)CCN(C)c(c(NC(C=C)=O)c1)cc(OC)c1Nc(nc1)nc(C2=C3C=CC=CC3N=C2)c1Cl	0
3996	CN(C)CCN(C)c(cc(c(Nc1nc(C2=C3C=CC=CC3N=C2)ccn1)c1)OC)c1NC(C=C)=O	0
3997	CN(C)CCN(C)c(cc(c(Nc1nc(-c2cn(C)c3c2cccc3)ccn1)c1)OC)c1NC(C=C)=O	0
3998	CN(C)CCN(Cc(cc1)ccc1OC)c1ncccc1	1
3999	CN(C)CCN(CC1)CCN1c(ncc1c2)nc1nc(-c1ccc(CN(CC3)CCC3c3nc(-c4ncccn4)n[nH]3)cc1)c2-c1ccccc1	1
4000	CN(C)CCN(CC1)CCN1c(ncc1c2)nc1nc(-c1ccc(CN(CC3)CCC3c3nnc(-c(cc4)cnc4N)[nH]3)cc1)c2-c1ccccc1	1
4001	CN(C)CCN(CC1)CCN1c(ncc1c2)nc1nc(-c1ccc(CN(CC3)CCC3c3nnc(-c4ncccc4)[nH]3)cc1)c2-c1ccccc1	1
4002	CN(C)CCN(CC1)CCN1c1ccc2nc(-c3ccccc3)c(-c3ccc(CN(CC4)CCC4c4nc(-c5ncccn5)n[nH]4)cc3)nc2n1	1
4003	CN(C)CCN(CC1)CCN1c1ccc2nc(-c3ccccc3)c(-c3ccc(CN(CC4)CCC4c4nnc(-c5ncccc5)[nH]4)cc3)nc2n1	1
4004	CN(C)CCN(CC1)CCN1c1ncc(cc(-c2ccccc2)c(-c2ccc(CN(CC3)CCC3c3nnc(C(C=C4)=CNC4=O)[nH]3)cc2)n2)c2n1	1
4008	CN(C)CCOC(c1ccccc1)c1ccccc1	1
4013	CN(C/C=C/c(cc1)ccc1Br)Cc1cc(OCCC2)c2cc1.Cl	1
4014	CN(C/C=C/c(cc1)ccc1C(OC)=O)Cc1cc(OCCC2)c2cc1.Cl	1
4015	CN(C/C=C/c(cc1)ccc1-c1ccccc1)Cc(cc1)cc2c1OCC2.Cl	0
4016	CN(C/C=C/c(cc1)ccc1-c1ccccc1)Cc1cc(OCCC2)c2cc1.Cl	0
4017	CN(C/C=C/c(cc1)ccc1OC)Cc1cc(CCCCC2)c2cc1.Cl	1
4020	CN(C/C=C/c(ccc(OC)c1)c1F)Cc1cc(OCCC2)c2cc1.Cl	1
4021	CN(C/C=C/C=C/c(cc1)ccc1-c1ccccc1)Cc1cc(OCCC2)c2cc1.Cl	0
4023	CN(C/C=C/c1cc2ccccc2cc1)Cc(cc1)cc2c1OCC2.Cl	1
4024	CN(C/C=C/c1cc2ccccc2cc1)Cc1cc(OCCC2)c2cc1.Cl	0
4030	CN(C[C@@H](c(cc1)ncc1-c(cc1)cc(OC[C@H]2[C@H](CO)O3)c1N2C3=O)O1)C1=O	0
4031	CN(C[C@@H]1C(Nc(cc2)ccc2Cl)=O)C[C@@H]1c(ccc(/C=C/C(Nc(cccc1)c1N)=O)c1)c1F	1
4032	CN(C[C@@H]1C(Nc(cc2)ccc2Cl)=O)C[C@@H]1c1ccc(/C=C/C(Nc(cccc2)c2N)=O)cc1	1
4033	CN(C[C@@H]1c2cc3ccccc3cc2)CO[C@@H]1c1ccccc1	0
4039	CN(C1)C(CCc2ccccc2)=N[C@H](c2ccccc2)c2c1cccc2	1
4041	CN(C1)C(OCc(cc2)ccc2NS(C)(=O)=O)=NC(c2ccccc2)c2c1cccc2	0
4044	CN(C1)CC=CCC1c(cc1)cc(Cl)c1Cl	1
4045	CN(C1)CC=CCC1c1cc(cccc2)c2o1	0
4065	CN(C1CCN(C)CC1)C(N(CC(c(cc(cc1)F)c1F)=C1)C1c1ccccc1)=O	1
4078	CN(C1CCNCC1)C(N(CC(c(cc(cc1)F)c1F)=C1)C1c1cc(O)ccc1)=O	1
4079	CN(C1CCNCC1)C(N(CC(c(cc(cc1)F)c1F)=C1)C1c1ccccc1)=O	1
4080	CN(C1CNCC1)C(c(cccc1)c1Oc1ccccc1)=O	1
4081	CN(C1CNCCC1)c(nc1)c(cc(-c2ccccc2)s2)c2c1C(N)=O	1
4082	CN(c1cnccc1)c1ncccc1CC(c1cnccc1)c1cnccc1	0
4084	CN(CC(C1)N(Cc(cccc2)c2F)c(cc2)cc(Cl)c2C#N)C1=O	1
4085	CN(CC(c1ccccc1)c1ccc2)Cc1c2N	0
4087	CN(Cc(cc1)c2cc1-c1ccc(CC(C#N)NC(C3(CCOCC3)N)=O)cc1)C2=O	0
4088	CN(Cc(cc1)ccc1-c1ccccc1)C(N1[C@H](CN2CCCC2)CCC1)=O	1
4089	CN(Cc(cc1)ccc1F)c1cc(C(Nc2nncs2)=O)ncn1	1
4091	CN(CC(CN(CC1)CCC1Oc(cc1)cc(Cl)c1Cl)O)C(C(c1c2cccc1)=CNC2=O)=O	1
4092	CN(CC(N([C@@H]1Cc2c3[nH]c4c2cccc4)[C@@H]3c(cc2)cc3c2OCO3)=O)C1=O	0
4094	CN(CC[C@]12c3c(C4)ccc(O)c3O[C@H]22)[C@H]4[C@@H]1C=C[C@@H]2O	0
4095	CN(CC[C@]12c3c(C4)ccc(OC)c3O[C@H]22)[C@H]4[C@@H]1C=C[C@@H]2O	0
4096	CN(CC[C@H]1c(c(OC(/C=C/c(c(Cl)ccc2)c2Cl)=C2)c(c(O)c3)C2=O)c3O)C[C@@H]1O	0
4098	CN(CC1)[C@@H](C[C@@H](c(cc2)ccc2Cl)O)c(cc2OC)c1cc2OC	1
4099	CN(CC1)[C@@H](Cc(cc2)ccc2Oc(cc(C[C@@H]2N(C)CCc(cc3OC)c2cc3O)cc2)c2O)c(cc2OC)c1cc2OC	1
4100	CN(CC1)[C@@H](Cc(cc2)ccc2Oc(cc(C[C@@H]2N(C)CCc(cc3OC)c2cc3OC)cc2)c2O)c(cc2OC)c1cc2OC	0
4130	CN(CC1)CCC1c(cc1)ccc1Nc(nc1)nc(C=CN2c(c(Cl)ccc3)c3Cl)c1C2=O	1
4132	CN(CC1)CCC1NC(c(cc1)ccc1Oc(cc1)ccc1C#CC1(C(CC2)CCN2C1)O)=O	0
4133	CN(CC1)CCC1Oc1c2c(Nc(cc3)cc(Cl)c3OCc3ncccc3)ncnc2ccc1	1
4134	CN(CC1)CCN1C(c(cc1)cc2c1-c1n[nH]c(-c3csc(C#CCOc4ccccc4)c3)c1C2)=O	1
4135	CN(CC1)CCN1C(c(cc1)ccc1-c(cc1-c(cc2)cnc2OC)cnc1N)=O	0
4139	CN(CC1)CCN1c(cc(c(Nc1nc(C2=C3C=CC=CC3N=C2)ccn1)c1)OC)c1NC(C=C)=O	1
4140	CN(CC1)CCN1c(cc(cc1CC2)OC)c1OC2C(Nc(cc1)ccc1N1CCOCC1)=O	0
4141	CN(CC1)CCN1c(cc1)c(CO)cc1Nc(nc1)nc(C=CN2c(c(Cl)ccc3)c3Cl)c1C2=O	1
4142	CN(CC1)CCN1c(cc1)cc2c1-c1n[nH]c(-c3csc(C#CCOc4ccccc4)c3)c1C2	1
4143	CN(CC1)CCN1c(cc1)ccc1Nc(nc1)nc(C=CN2c(c(Cl)ccc3)c3Cl)c1C2=O	1
4144	CN(CC1)CCN1c(cc1)cnc1C(Nc(cc(cc1)-c2ccncc2)c1N)=O	0
4145	CN(CC1)CCN1c(cc1)ncc1C(Nc(cc(cc1)-c2ccncc2)c1N)=O	0
4146	CN(CC1)CCN1c(cc1Cl)cc2c1nc(Nc(cc1)ncc1Br)[nH]2	1
4147	CN(CC1)CCN1c(ccc(Nc(nc1)nc(C=CN2c(c(Cl)ccc3)c3Cl)c1C2=O)c1)c1OC	1
4148	CN(CC1)CCN1c(ccc(Nc1nccc(-c2cc(C#N)ccc2)c1)c1)c1OC	1
4149	CN(CC1)CCN1c(ncc1c2)nc1nc(-c1ccc(CN(CC3)CCC3c3nc(-c4ncccn4)n[nH]3)cc1)c2-c1ccccc1	1
4150	CN(CC1)CCN1c(ncc1c2)nc1nc(-c1ccc(CN(CC3)CCC3c3nnc(-c(cc4)cnc4N)[nH]3)cc1)c2-c1ccccc1	1
4151	CN(CC1)CCN1C1=CC2N=C(Nc(cc3)ncc3Br)N=C2C=C1	1
4152	CN(CC1)CCN1C1=Nc(cc(cc2)Cl)c2Nc2c1cccc2	1
4153	CN(CC1)CCN1C1=Nc(cccc2)c2Nc2c1cc(CO)s2	0
4154	CN(CC1)CCN1c1ccc(cc(C(Nc(cc(cc2)-c3ccco3)c2N)=O)nc2)c2c1	1
4155	CN(CC1)CCN1c1ccc2nc(-c3ccc(CN(CC4)CCC4c4nnc(-c5ncccc5)[nH]4)cc3)c(-c3ccccc3)nc2n1	1
4156	CN(CC1)CCN1c1ccc2nc(-c3ccccc3)c(-c3ccc(CN(CC4)CCC4c4nc(-c5ncccn5)n[nH]4)cc3)nc2n1	1
4157	CN(CC1)CCN1c1ccc2nc(-c3ccccc3)c(-c3ccc(CN(CC4)CCC4c4nnc(-c(cc5)cnc5N)[nH]4)cc3)nc2n1	1
4158	CN(CC1)CCN1c1ccc2nc(-c3ccccc3)c(-c3ccc(CN(CC4)CCC4c4nnc(-c5ncccc5)[nH]4)cc3)nc2n1	1
4161	CN(CC1)CCN1c1cccc(OC2)c1CC2NC(c(cc1)cnc1OCC(F)(F)F)=O	1
4164	CN(CC1)CCN1c1ncc(C(Nc(cc(cc2)-c3cccs3)c2N)=O)s1	0
4167	CN(CC1c(cc2)cc3c2scc3)Cc2c1ccc(N1CCOCC1)c2	1
4168	CN(Cc1c2ccc(-c3ccc(C[C@@H](C#N)NC([C@H](C4)NCC[C@@H]4O)=O)cc3)c1)C2=O	0
4169	CN(Cc1c2ccc(-c3ccc(C[C@@H](C#N)NC([C@H]4NCCCC4)=O)cc3)c1)C2=O	0
4170	CN(Cc1c2cccc1)C(CCc(cc1)ccc1NS(C)(=O)=O)=NC2c(ccc(F)c1)c1F	0
4173	CN(Cc1ccccc1)C(c(cc1)ccc1C1=CC2(CCNCC2)Oc2c1cccc2)=O	1
4179	CN(Cc1nc(-c2ccccc2)no1)CC(N1)=Nc(cccc2)c2C1=O	0
4181	CN(Cc1nnc(-c2ccccc2)o1)CC(N1)=Nc(cccc2)c2C1=O	0
4183	CN(CCc(cc1)cc(Cl)c1Cl)CC(COc(cc1)ccc1NS(C)(=O)=O)O	1
4184	CN(CCc(cc1)cc(OC)c1OC)CCN(CCN1c2cccc(Cl)c2)C1=O	1
4186	CN(CCC(CC1)CCN1C(OCc1cc(Cl)cc(Cl)c1)=O)C(C(O1)=CNC1=O)=O	1
4187	CN(CCC(CC1)CCN1C(OCc1cc(Cl)cc(Cl)c1)=O)C(c1c[nH]nn1)=O	1
4190	CN(CCC1)c(cc2)c1cc2NC(c1ccc(-c(cc2)ccc2Cl)o1)=O	1
4191	CN(CCC1)C1c1cccnc1	0
4194	CN(CCc1c2)[C@@H](C[C@@H](c(cc3)ccc3OC)O)c1cc(OC)c2OC	1
4195	CN(CCc1c2)CCc1cc1c2nc(N)s1	0
4196	CN(CCc1cc(OC)ccc1)CCN(CCN1c2cccc(Cl)c2)C1=O	1
4197	CN(CCc1ccc2)C(Cc3ccc4O)c1c2-c3c4O	1
4204	CN(CCCC1)CC1c(cc1)cc(Cl)c1Cl	1
4205	CN(CCCN(C[C@@H]1CC(Nc2cccc(Cl)c2)=O)C[C@@H]1c(cc1)ccc1OC)S(C)(=O)=O	1
4206	CN(CCCN(C[C@@H]1CC(Nc2cccc(Cl)c2)=O)C[C@@H]1c(cc1)ccc1OC)S(c1ccccc1)(=O)=O	1
4207	CN(CCCN)C(N(CC(c(cc(cc1)F)c1F)=C1)C1c1ccccc1)=O	1
4208	CN(CCCNC(C1OCCC1)=O)c(nc(c1c2)N)nc1cc(OC)c2OC	0
4210	CN(CCN(Cc(cc1)cc2c1-c1n[nH]c(-c3csc(C#CCOc4ccccc4)c3)c1C2)C1)C1=O	1
4211	CN(CCN(CCN1c2cccc(Cl)c2)C1=O)Cc1cc(cccc2)c2s1	1
4212	CN(CCN1C(C#N)=C(c2cccc(F)c2)c(cc(cc2)OC)c2C1=O)CCOC	1
4214	CN(CCN1Cc(cc2)cc3c2-c2n[nH]c(-c4csc(C#CCOc5ccccc5)c4)c2C3)CC1=O	0
4217	CN(CCO)C(c1ccc(C(c2cc(NC(C3CC3)=O)ccc2)N2CCN(Cc(cc3)ccc3F)CC2)cc1)=O	0
4218	CN(CCO)C(N(CC(c(cc(cc1)F)c1F)=C1)[C@@H]1c1cc(O)ccc1)=O	0
4219	CN(CCO)CC(N(CC1)CCC1c(cc1)cc(C2=CCCCC2)c1NC(c1ncc(C#N)[nH]1)=O)=O	1
4220	CN(CCO[C@@H]1c2ccccc2)C[C@@H]1c1cc2ccccc2cc1	1
4221	CN(CCOC)C(C(c1cnccc1)(c1cnccc1)O)c1ccccc1	1
4222	CN[C@@H](C[C@H]1c(cc2)cc(Cl)c2Cl)Cc2c1cccc2	1
4223	CN[C@@H](CCC1)C[C@@H]1c1c[nH]c(cc2)c1cc2N=C(c1cccs1)N	0
4224	CN[C@H](C[C@H]1c(cc2)cc(Cl)c2Cl)Cc2c1cccc2	1
4225	CN[C@H](CC1)CC[C@H]1c1c[nH]c(cc2)c1cc2N=C(c1cccs1)N	0
4226	CN[C@H](CC1)CC[C@H]1N(CC1)c2c1ccc(N=C(c1cccs1)N)c2	0
4228	CN1[C@@H]2C(C(OC)=O)=CC[C@H]1CC2	0
4230	Cn1c(C#N)ccc1-c(ccc(O)c1)c1F	0
4231	Cn1c(C(CC2)CCN2C(NC(C2)C2c2ccccc2)=O)nnc1	0
4239	CN1C(CCN(CCC2)c(cc3)c2cc3N=C(c2cccs2)N)CCC1	1
4259	CN1C2C(C(OC)=O)=CCC1CC2	1
4260	CN1CC(C(N(CC2)CCN2C(Nc(cc2)cc(Cl)c2Cl)=O)=O)N(C)CC1	0
4261	CN1CC(C(N(CC2)CCN2C(Nc(cc2)cc(Cl)c2Cl)=O)=O)NCC1	0
4263	CN1CC(CN(CC2)CCN2C(Nc(cc2)cc(Cl)c2Cl)=O)CCC1	1
4267	CN1CCC(Cc(cc2)cc3c2-c2n[nH]c(-c4csc(C#CCOc5ccccc5)c4)c2C3)CC1	1
4270	CN1CCN(Cc(cc2)cc3c2-c2n[nH]c(-c4csc(C#CCCc5ccccc5)c4)c2C3)CC1	1
4271	CN1CCN(Cc(cc2)cc3c2-c2n[nH]c(-c4csc(C#CCCO)c4)c2C3)CC1	1
4272	CN1CCN(Cc(cc2)cc3c2-c2n[nH]c(-c4csc(C#CCCOc5ccccc5)c4)c2C3)CC1	1
4273	CN1CCN(Cc(cc2)cc3c2-c2n[nH]c(-c4csc(C#CCNC(c5ccccc5)=O)c4)c2C3)CC1	1
4274	CN1CCN(Cc(cc2)cc3c2-c2n[nH]c(-c4csc(C#CCNC(Nc5ccccc5)=O)c4)c2C3)CC1	1
4275	CN1CCN(Cc(cc2)cc3c2-c2n[nH]c(-c4csc(C#CCNC(Oc5ccccc5)=O)c4)c2C3)CC1	1
4276	CN1CCN(Cc(cc2)cc3c2-c2n[nH]c(-c4csc(C#CCNc5ccccc5)c4)c2C3)CC1	1
4277	CN1CCN(Cc(cc2)cc3c2-c2n[nH]c(-c4csc(C#CCNS(c5ccccc5)(=O)=O)c4)c2C3)CC1	1
4278	CN1CCN(Cc(cc2)cc3c2-c2n[nH]c(-c4csc(C#CCOc(cc5)ccc5Cl)c4)c2C3)CC1	1
4279	CN1CCN(Cc(cc2)cc3c2-c2n[nH]c(-c4csc(C#CCOc(cccc5)c5Cl)c4)c2C3)CC1	1
4280	CN1CCN(Cc(cc2)cc3c2-c2n[nH]c(-c4csc(C#CCOC)c4)c2C3)CC1	1
4281	CN1CCN(Cc(cc2)cc3c2-c2n[nH]c(-c4csc(C#CCOc5ccc(CN6CCOCC6)cc5)c4)c2C3)CC1	1
4282	CN1CCN(Cc(cc2)cc3c2-c2n[nH]c(-c4csc(C#CCOc5cccc(Cl)c5)c4)c2C3)CC1	1
4283	CN1CCN(Cc(cc2)cc3c2-c2n[nH]c(-c4csc(C#CCOc5cnccc5)c4)c2C3)CC1	1
4284	CN1CCN(Cc(cc2)cc3c2-c2n[nH]c(-c4csc(C#CCOCC(N)=O)c4)c2C3)CC1	1
4285	CN1CCN(Cc(cc2)cc3c2-c2n[nH]c(-c4csc(C#CCOCCOC)c4)c2C3)CC1	1
4286	CN1CCN(Cc(cc2)cc3c2-c2n[nH]c(-c4csc(C#CCOCCOC)c4)c2C3=O)CC1	1
4288	CN1CCN(Cc(cc2)ccc2OC(CC2)CCN2C(c2nnc(-c(cc3)ccc3OC)o2)=O)CC1	0
4289	CN1CCN(Cc(ccc(OC(C2)CN2C(c2nnc(-c(cc3)ccc3OC)o2)=O)c2)c2F)CC1	0
4290	CN1CCN(Cc(ccc(OC(C2)CN2C(c2nnc(-c3ccccc3)o2)=O)c2)c2F)CC1	0
4291	CN1CCN(CC(Nc(cc2)c(c(cccc3)c3s3)c3c2-c(cccc23)c2OC(N2CCOCC2)=CC3=O)=O)CC1	1
4293	CN1CCN(Cc2cc(-c3n[nH]c(-c4csc(C#CCOCCOC)c4)c3C3)c3cc2)CC1	1
4295	CN1CCN(CCc(cc2)cc3c2-c2n[nH]c(-c4csc(C#CCOc5ccccc5)c4)c2C3)CC1	1
4299	CN1CCN(CCCNc2nnc(-c(cc3)ccc3NC(c(cccc3)c3F)=O)o2)CC1	0
4300	CN1CCN(CCN(CCN2c3cccc(Cl)c3)C2=O)CC1	1
4313	Cn1nc(C(N[C@H]2C[C@H](CCC3)N(C)[C@H]3C2)=O)c2c1cccc2	1
4316	Cn1nc(C(NC2CC(CCC3)N(C)C3C2)=O)c2c1cccc2	1
4318	Cn1nc(cccc2Nc(nc(cc3C=CN4)N[C@@H](CCOC5)[C@@H]5N)c3C4=O)c2c1	0
4338	Cn1nc(COc2cc(N(CCN(CC3)CCC3NCc(cc3)nc(N4)c3OCC4=O)C(C=C3)=O)c3nc2)cc1	0
4349	Cn1ncc(-c(cc2)cc([nH]c3c(cc4)C(N)=O)c2c3c4NC2CCCCC2)c1	1
4351	Cn1ncc(-c(cc2)cc3c2c2c(NC(C4CC4)C4CC4)ncc(C(N)=O)c2[nH]3)c1	1
4359	Cn1ncc(C(N=C23)=NC3N=CC(Br)=C2N2CCN(Cc3cnccc3)CC2)c1	1
4378	Cn1nccc1Cn1ncc(-c(cc2)ccc2Cl)c1	1
4379	Cn1nccc1Cn1ncc(-c2ccccc2)c1	1
4382	Cn1nnc(C(CC2)CCN2C(NC(C2)C2c2ccccc2)=O)c1	0
4387	CNC(c(c(NCC(CC1)CCC11OCCO1)nc(C#N)n1)c1OCC1CCN(C)CC1)=O	1
4388	CNC(c(c(NCC1CCC2(CCC2)CC1)nc(C#N)n1)c1OCC1CCN(C)CC1)=O	1
4389	CNC(c(c(NCC1CCC2(CCC2)CC1)nc(C#N)n1)c1OCC1CCN(CCO)CC1)=O	1
4390	CNC(c(c(NCC1CCC2(CCC2)CC1)nc(C#N)n1)c1OCC1CCNCC1)=O	1
4391	CNC(c(c(NCC1CCC2(CCC2)CC1)nc(C#N)n1)c1OCCC1CCN(C)CC1)=O	1
4392	CNC(c(c(NCC1CCC2(CCC2)CC1)nc(C#N)n1)c1OCCO)=O	0
4393	CNC(c(c(NCC1CCC2(CCCC2)CC1)nc(C#N)n1)c1OCC1CCN(C)CC1)=O	1
4394	CNC(c(c(NCCC1CCCC1)nc(C#N)n1)c1OCC1CCN(C)CC1)=O	1
4395	CNC(c(cc1)cc(F)c1-c(cc1)cc(CCN2CCN3CCCC3)c1C2=O)=O	1
4396	CNC(c(cc1)ccc1-c(cc1)cc(CCN2CCN3CCCC3)c1C2=O)=O	0
4397	CNC(c(cc1)ccc1C1=CC2(CCNCC2)Oc2c1cccc2)=O	0
4399	CNC(c(cc1)nc(N)c1-c1cc(Cl)cc(Cl)c1Cl)=O	0
4400	CNC(c(ccc(-c(cc1F)cn2c1ncc2Cc1cc2cccnc2cc1)c1)c1F)=O	0
4406	CNC(c1cccc(NC(N(CC2)CCC2Oc(cccc2)c2Cl)=O)c1)=O	0
4407	CNc(cc(CCN1CCN(CCc(cc2)cc(CO3)c2C3=O)CC1)cc1)c1C#N	1
4408	CNc(cc(Nc1nc(OC2CNCC2)c(C#N)nc1)nc1)c1C(OC)=O	0
4410	CNC(CC1)c(cccc2)c2N1c(cc1)cc(Cl)c1Cl	1
4412	CNC(CC1)CN1c(nc(N)nc1c2c3)c1oc2ncc3Cl	1
4413	CNC(CCCCCC(c1ncc(-c(cc2)ccc2-c2ccn[nH]2)[nH]1)NC(c1cncs1)=O)=O	0
4415	CNC(N(CC1)CCC1C(c1c(C2)c(cccc3)c3[nH]1)NC2c1nc(-c2ccccc2)c[nH]1)=O	1
4416	CNC[C@@H]([C@@H](c(cc1)cc2c1OCCO2)O)c1cc2ccccc2cc1	0
4417	CNC[C@@H]([C@@H](c(cc1)cc2c1OCO2)OC)c1cc2ccccc2cc1	1
4418	CNC[C@@H]([C@@H](c(cc1)cnc1Cl)O)c1cc2ccccc2cc1	1
4419	CNC[C@@H]([C@@H](c(cccc1)c1F)O)c1cc2ccccc2cc1	0
4421	CNC[C@@H]([C@@H](c(cccc1)c1OC)O)c(cc1)cc(Cl)c1Cl	1
4424	CNC[C@@H]([C@@H](c1cc(N)ccc1)O)c(cc1)cc(Cl)c1Cl	0
4426	CNC[C@@H]([C@@H](c1cc(OC)cnc1)O)c1cc2ccccc2cc1	0
4428	CNC[C@@H]([C@@H](c1cccc(Br)c1)O)c(cc1)cc(Cl)c1Cl	1
4430	CNC[C@@H]([C@@H](c1ccccc1)Cl)c1cc2ccccc2cc1	0
4432	CNC[C@@H]([C@@H](c1ccccc1)N)c1cc2ccccc2cc1	0
4434	CNC[C@@H]([C@@H](c1ccccc1)O)c(cc1)cc(Cl)c1Cl	1
4435	CNC[C@@H]([C@@H](c1ccccc1)O)c1cc2ccccc2cc1	1
4436	CNC[C@@H]([C@@H](c1ccccc1)OC)c1cc2ccccc2cc1	0
4437	CNC[C@@H]([C@@H](c1ccccc1)OCC(N(C)C)=O)c1cc2ccccc2cc1	0
4438	CNC[C@@H]([C@@H](c1ccccc1)OCC(N(CC1)C[C@H]1O)=O)c1cc2ccccc2cc1	0
4439	CNC[C@@H]([C@@H](c1ccccc1)OCC(N)=O)c1cc2ccccc2cc1	0
4440	CNC[C@@H]([C@@H](c1ccccc1)OCC(N1CCC1)=O)c1cc2ccccc2cc1	0
4441	CNC[C@@H]([C@@H](c1ccccc1)OCC(N1CCCC1)=O)c1cc2ccccc2cc1	0
4442	CNC[C@@H]([C@@H](c1ccccc1)OCC(N1CCOCC1)=O)c1cc2ccccc2cc1	0
4443	CNC[C@@H]([C@@H](c1ccccc1)OCC(NC)=O)c1cc2ccccc2cc1	0
4444	CNC[C@@H]([C@@H](c1ccccc1)OCC(NC1CC1)=O)c1cc2ccccc2cc1	0
4445	CNC[C@@H]([C@@H](c1ccccc1)OCC(NCCO)=O)c1cc2ccccc2cc1	0
4446	CNC[C@@H]([C@@H](c1ccccc1)OCCO)c1cc2ccccc2cc1	0
4447	CNC[C@@H]([C@@H](c1cccs1)O)c1cc2ccccc2cc1	1
4448	CNC[C@@H]([C@@H](c1ccncc1)O)c1cc2ccccc2cc1	1
4449	CNC[C@@H]([C@@H](c1cnccc1)O)c1cc2ccccc2cc1	0
4450	CNC[C@@H]([C@@H](c1cscc1)O)c(cc1)cc(Cl)c1Cl	1
4451	CNC[C@@H]([C@@H](c1nc(OC)ccc1)O)c(cc1)cc(Cl)c1Cl	0
4452	CNC[C@@H](C[C@H]1c(cc2)cc(Cl)c2Cl)Cc2c1cccc2	1
4454	CNC[C@H]([C@@H](c(cccc1)c1-c1cccs1)O)c(cc1)cc(Cl)c1Cl	0
4455	CNC[C@H]([C@@H](c(cccc1)c1F)O)c1cc2ccccc2cc1	0
4457	CNC[C@H]([C@@H](c(ccnc1)c1Cl)O)c1cc2ccccc2cc1	0
4458	CNC[C@H]([C@@H](c1cc(N)ccc1)O)c(cc1)cc(Cl)c1Cl	0
4460	CNC[C@H]([C@@H](c1ccccc1)Cl)c1cc2ccccc2cc1	1
4463	CNC[C@H]([C@@H](c1ccccc1)O)c(cc1)cc(Cl)c1Cl	0
4464	CNC[C@H]([C@@H](c1ccccc1)O)c1cc2ccccc2cc1	0
4465	CNC[C@H]([C@@H](c1ncccc1)O)c1cc2ccccc2cc1	0
4466	CNC[C@H]([C@H](c1ccccc1)OCC(N(CC1)C[C@H]1O)=O)c1cc2ccccc2cc1	0
4467	CNC[C@H](C[C@@H](c1ccccc1)O)c1cc2ccccc2cc1	0
4468	CNC[C@H](C[C@H]1c(cc2)cc(Cl)c2Cl)Cc2c1cccc2	1
4472	CNc1ccc(/C=C/c(c(F)ccc2)c2F)cc1	0
4480	CNCC(C(c1ccccc1)O)c(cc1)cc(Cl)c1Cl	1
4482	CNCC(C(c1ccccc1)OC)c1cc2ccccc2cc1	0
4483	CNCC(C(CO)c1ccccc1)c1cc2ccccc2cc1	0
4486	CNCc(cc(c(OC)c1)F)c1Oc(cc1)cc(Cl)c1Cl	1
4487	CNCc(cc(c(OC)c1)OC)c1Oc(cc1)cc(Cl)c1Cl	1
4488	CNCC(CC(c1ccccc1)O)c1cc2ccccc2cc1	0
4489	CNCc(cc(cc1)Br)c1Oc(cc1)cc(Cl)c1Cl	1
4490	CNCc(cc(cc1)C#N)c1Oc(cc1)cc(Cl)c1Cl	1
4491	CNCc(cc(cc1)C(N)=O)c1Oc(cc1)cc(Cl)c1Cl	1
4492	CNCc(cc(cc1)Cl)c1Oc(cc1)cc(Cl)c1Cl	1
4493	CNCc(cc(cc1)Cl)c1Oc(cc1)ccc1Cl	1
4494	CNCc(cc(cc1)F)c1Oc(cc1)cc(Cl)c1Cl	1
4497	CNCc(cc(cc1)F)c1Oc(cc1)ccc1Cl	1
4499	CNCC(Cc(cccc1)c1F)c1cc2ccccc2cc1	1
4500	CNCC(Cc(cccc1)c1O)c1cc2ccccc2cc1	0
4501	CNCC(Cc(cccc1)c1OC)c1cc2ccccc2cc1	1
4503	CNCC(Cc1c(CO)cccc1)c1cc2ccccc2cc1	0
4504	CNCC(Cc1ccccc1)c1cc2ccccc2cc1	1
4505	CNCC(Cc1cccnc1)c1cc2ccccc2cc1	0
4506	CNCC(Cc1cccs1)c1cc2ccccc2cc1	1
4507	CNCC(Cc1cnccc1)c(cc1)cc(Cl)c1Cl	0
4508	CNCc(ccc(Br)c1)c1Oc(cc1)cc(Cl)c1Cl	1
4509	CNCc(ccc(C#N)c1)c1Oc(cc1)cc(Cl)c1Cl	1
4512	CNCc(ccc(Cl)c1)c1Oc(cc1)cc(C(F)(F)F)c1F	1
4513	CNCc(ccc(Cl)c1)c1Oc(cc1)cc(Cl)c1Cl	1
4516	CNCc(ccc(Cl)c1)c1Oc(cc1)ccc1Cl	1
4517	CNCc(ccc(Cl)c1)c1Oc1cc(Cl)ccc1	1
4518	CNCc(ccc(F)c1)c1Oc(cc1)cc(Cl)c1Cl	1
4519	CNCc(ccc(OC)c1)c1Oc(cc1)cc(Cl)c1Cl	1
4520	CNCC(CCc1ccccc1)C(c1ccccc1)O	0
4521	CNCc(cccc1)c1Oc(cc1)cc(Cl)c1Cl	1
4527	CNCCC(c1c[nH]c2c1cccc2)c1ccccc1	1
4528	CNCCC(c1ccccc1)Oc(cc(cc1)Cl)c1C#N	1
4530	CNCCC(c1cccs1)Oc1cccc2ccccc12	1
4531	CNCCCN(c1c(CC2)cccc1)c1c2cccc1	0
4532	CNCCN(C)c(cc(c(Nc1nc(-c2cn(C)c3c2cccc3)ccn1)c1)OC)c1NC(C=C)=O	0
4540	CO/N=C/COc(ccc(CN(CC1)CCC1NC(C(Oc1c2ccc(F)c1)=CC2=O)=O)c1)c1F	1
4541	CO[C@@H](C[C@@H](CCCCNCc(cc1)ccc1F)C(NO)=O)c(cc1)ccc1F	1
4543	CO[C@@H](CN(CCCOc(cc1)ccc1F)CC1)[C@@H]1NC(c(c(OC)c1)cc(Cl)c1N)=O	1
4544	CO[C@@H](CN(CCN(c(cc(cc1)C#N)c1C=C1)C1=O)CC1)[C@@H]1NCc(cc1)nc(N2)c1OCC2=O	0
4545	CO[C@@H](CN(CCN(c(cc(cc1)C#N)c1C=C1)C1=O)CC1)[C@@H]1NCc1ncc2OCCOc2c1	0
4546	CO[C@@H](CN(CCN(c(cc(cc1)C#N)c1C=C1)C1=O)CC1)[C@H]1NCc(cc1)nc(N2)c1OCC2=O	0
4547	CO[C@@H](CN(CCN(c(cc(cc1)C#N)c1C=C1)C1=O)CC1)[C@H]1NCc1ncc2OCCOc2c1	0
4548	CO[C@@H](CN(CCN(c(cc(cc1)OC)c1N=C1)C1=O)CC1)[C@@H]1NCc(cc1)nc(N2)c1OCC2=O	0
4549	CO[C@@H](CN(CCN(c(cc(cc1)OC)c1N=C1)C1=O)CC1)[C@@H]1NCc1ncc2OCCOc2c1	0
4550	CO[C@@H](CN(CCN(c(cc(cc1)OC)c1N=C1)C1=O)CC1)[C@H]1NCc(cc1)nc(N2)c1OCC2=O	0
4551	CO[C@@H](CN(CCN(c(cc(cc1)OC)c1N=C1)C1=O)CC1)[C@H]1NCc1ncc2OCCOc2c1	0
4552	CO[C@@H](CN(CCN(c1c(C=C2)ncc(OC)c1)C2=O)CC1)[C@@H]1NCc(cc1)nc(N2)c1OCC2=O	0
4556	CO[C@H](CC1)CC[C@@H]1Nc(ccn1nc2)nc1c2-c1cccc(Cl)c1	0
4560	COc(c(C(NC1CCN(Cc2ccccc2)CC1)=O)c1)cc(N)c1Cl	1
4561	COc(c(CC(c1ccccc1)N1CCNCC1)ccc1)c1F	0
4565	COC(c(cc1)cc(N2CCN(CC3)CCC3NCc(cc3)nc(N4)c3OCC4=O)c1OCC2=O)=O	0
4566	COC(c(cc1)ccc1C1=CC2(CCNCC2)Oc2c1cccc2)=O	1
4568	COc(c(OC)c1)cc(CC2CC3CCN(Cc4ccccc4)CC3)c1C2=O	1
4582	COC(C1=C2)=CC=CC1N=C2c1nc(N[C@@H](CCOC2)[C@@H]2N)cnc1C(N)=O	0
4583	COC(C1=CC2=NC(NCCCNC(c3cc(Cl)cc(Cl)c3)=O)=NC2C=C1)=O	0
4585	COC(c1coc(CN(CC2)CCN2C(CC(c(cc2)ccc2F)c(cc2)ccc2Br)=O)n1)=O	1
4595	COc(cc(cc1)C(NCC(CN(CC2)CCC2Oc(cc2)cc(Cl)c2Cl)O)=O)c1N	1
4598	COc(cc(cc1)F)c1-c1cc(CNC2CCCC2)ccc1	1
4599	COc(cc(cc1)F)c1-c1cncc(C2NCCC2)c1	1
4600	COc(cc(cc1)F)c1-c1cncc(CNC(C2CC2)=O)c1	0
4601	COc(cc(cc1)F)c1-c1cncc(CNC(C2CCC2)=O)c1	0
4602	COc(cc(cc1)F)c1-c1cncc(CNC(c2ccccc2)=O)c1	0
4603	COc(cc(cc1)F)c1-c1cncc(CNC(c2ncccc2)=O)c1	0
4604	COc(cc(cc1)F)c1-c1cncc(CNC(c2nccnc2)=O)c1	1
4605	COc(cc(cc1)F)c1-c1cncc(CNC2CCCC2)c1	1
4606	COc(cc(cc1)F)c1-c1cncc(CNC2CCCCC2)c1	1
4607	COc(cc(cc1)F)c1-c1cncc(NC2COCCC2)c1	1
4608	COc(cc(cc1)F)c1-c1cncc(NCc2ccccc2)c1	1
4609	COc(cc(cc1)F)c1-c1nc(CNC2CCCC2)ccc1	1
4610	COc(cc(cc1)F)c1-c1nc(CNC2CCCC2)cnc1	0
4611	COc(cc(cc1)F)c1-c1nc(CNCC2CC2)cnc1	1
4612	COc(cc(cc1)F)c1-c1nccc(CNC2CCCC2)c1	1
4633	COc(cc(cc1)NC(c(cccc2)c2F)=O)c1-c1nnc(NCCCCN2CCCCC2)o1	0
4634	COc(cc(cc1)NC(c(cccc2)c2F)=O)c1-c1nnc(NCCCCN2CCOCC2)o1	0
4635	COc(cc(cc1)NC(c(cccc2)c2F)=O)c1-c1nnc(NCCCN2CCCCC2)o1	1
4636	COc(cc(cc1)NC(c(cccc2)c2F)=O)c1-c1nnc(NCCCN2CCOCC2)o1	0
4637	COc(cc(cc1)Nc2nccc(-c3cc(C#N)ccc3)c2)c1N1CCOCC1	1
4641	COc(cc(CCN1CCN(CCc(cc2)cc(CO3)c2C3=O)CC1)cc1)c1C#N	1
4645	COc(cc1)cc(C(c2cccc(F)c2)=C(C#N)N2CC(CO)O)c1C2=O	0
4646	COc(cc1)cc(C(c2cccc(F)c2)=C(C#N)N2CCO)c1C2=O	0
4647	COc(cc1)cc(C(c2ccccc2)=C(C#N)N2C[C@@H](CO)O)c1C2=O	0
4648	COc(cc1)cc(C(c2ccccc2)=C(C#N)N2C[C@H](CO)O)c1C2=O	0
4649	COc(cc1)cc(C(c2ccccc2)=C(C#N)N2CC(CO)NCc3cnccc3)c1C2=O	1
4650	COc(cc1)cc(N2CC([C@H](CC3)CC[C@@H]3NCc(cc3)nc(N4)c3OCC4=O)N)c1N=CC2=O	0
4651	COc(cc1)cc(N2CC([C@H](CC3)CC[C@@H]3NCc(nc3)nc(N4)c3OCC4=O)N)c1C=CC2=O	0
4652	COc(cc1)cc(N2CC([C@H](CC3)CC[C@@H]3NCc(nc3)nc(N4)c3OCC4=O)N)c1N=CC2=O	0
4656	COc(cc1)cc(N2CCN(CC[C@@H]3NCc4ncc5OCCOc5c4)C[C@@H]3O)c1N=CC2=O	0
4658	COc(cc1)cc(N2CCN(CC[C@H]3NCc(cc4)nc(N5)c4OCC5=O)C[C@@H]3O)c1N=CC2=O	0
4659	COc(cc1)cc(N2CCN(CC[C@H]3NCc4ncc5OCCOc5c4)C[C@@H]3O)c1N=CC2=O	0
4660	COc(cc1)cc(N2CCN(CC3)CCC3NCc(cc3)nc(N4)c3OCC4=O)c1N=CC2=O	0
4661	COc(cc1)cc(N2CCN(CC3)CCC3NCc(cc3)nc(N4)c3OCC4=O)c1N=NC2=O	0
4662	COc(cc1)cc(N2CCN(CC3)CCC3NCc(cc3)nc(N4)c3OCC4=O)c1OCC2=O	0
4663	COc(cc1)cc(N2CCN(CC3)CCC3NCc3ncc4OCCOc4c3)c1C=CC2=O	0
4664	COc(cc1)cc(N2CCN(CC3)CCC3NCc3ncc4OCCOc4c3)c1N=CC2=O	0
4665	COc(cc1)cc(N2CCN(CC3)CCC3NCc3ncc4OCCOc4c3)c1OCC2=O	0
4671	COc(cc1)ccc1C1=CC2(CCNCC2)Oc2c1cccc2	1
4672	COc(cc1)ccc1-c1n[nH]c(NC(CCCN2CCCCC2)=O)c1	1
4673	COc(cc1)ccc1-c1nnc(C(N(C2)CC2Oc2cc(OC)c(CN3CCOCC3)cc2)=O)o1	1
4677	COc(cc1)ccc1-c1nnc(C(N(C2)CC2Oc2ccc(CN3C4(COC4)CCC3)cc2)=O)o1	0
4678	COc(cc1)ccc1-c1nnc(C(N(C2)CC2Oc2ccc(CN3CCCC3)cc2)=O)o1	1
4679	COc(cc1)ccc1-c1nnc(C(N(C2)CC2Oc2ccc(CN3CCOCCC3)cc2)=O)o1	0
4680	COc(cc1)ccc1-c1nnc(C(N(CC2)CCC2Oc2ccc(CN(CC3)CC3O)cc2)=O)o1	0
4681	COc(cc1)ccc1-c1nnc(C(N(CC2)CCC2Oc2ccc(CN3CCCC3)cc2)=O)o1	0
4682	COc(cc1)ccc1-c1nnc(C(N(CC2)CCC2Oc2ccc(CN3CCOCC3)cc2)=O)o1	0
4683	COc(cc1)ccc1-c1nnc(C(N(CC2)CCC2Oc2cnc(CN3CCCC3)cc2)=O)o1	0
4684	COc(cc1)ccc1-c1nnc(C(N(CC2)CCC2Oc2ncc(CN3CCCC3)cc2)=O)o1	0
4688	COc(cc1)ccc1NC(N1C(COc2cnccc2)CNCC1)=O	0
4689	COc(cc1)ccc1Nc(nc(N[C@@H](CCOC1)[C@@H]1N)nc1)c1C(N)=O	0
4693	COc(cc1)ccc1Oc1ccnc2cc(-c3cn(C4CCNCC4)nc3)ccc12	1
4697	COc(cc1)ncc1-c(nc1)cc2c1nc(N(CC1)CCC1N1CCCCC1)s2	1
4698	COc(cc1)ncc1-c1cc(-c(cc2)ccc2C(N2CCOCC2)=O)cnc1N	0
4702	COc(cc1)ncc1-c1cc(sc(N(CC2)CCC2N2CCCCC2)n2)c2nc1	1
4703	COc(cc1)ncc1-c1nnc(C2CCN(Cc(cc3)ccc3-c(c(-c3ccccc3)c3)nc(C=CN4)c3C4=O)CC2)[nH]1	1
4705	COc(cc12)ccc1nccc2NC([C@H](CC1)CC[C@@H]1NCc(cc1)cc2c1OCCO2)=O	0
4706	COc(cc1c(N)nc(N(CC2)CCN2C(c2ccco2)=O)nc1c1)c1OC	1
4707	COc(cc1c(N)nc(N(CC2)CCN2C(C2Oc(cccc3)c3OC2)=O)nc1c1)c1OC	1
4708	COc(cc1c(N)nc(N(CC2)CCN2C(C2OCCC2)=O)nc1c1)c1OC	0
4709	COc(cc1c(Nc2ncc(CC(Nc3cc(F)ccc3)=O)s2)ncnc1c1)c1OCCCN1CCC(CO)CC1	1
4710	COC(Cc1ccc(CNC([C@H](CSC2)N2C(CC(Cc(cccc2)c2F)[NH3+])=O)=O)cc1)=O	1
4711	COc(ccc(C#N)c1)c1-c1cc(Nc(cc2)cc(OC)c2N2CCOCC2)ncc1	1
4713	COc(ccc(C(N(CC1)CCN1c(cc1)cc(CC2)c1NC2=O)=O)c1)c1OC	1
4715	COc(ccc(C1)c2C(Cc3ccccc3)N(CC3)C1c(cc1OC)c3cc1OC)c2OC	0
4717	COc(ccc(C1CCN(CCC2c(cccc3)c3OCC2)CC1)c1)c1OC	1
4718	COc(ccc(C1CCN(CCN2c(cccc3)c3OCC2)CC1)c1)c1OC	1
4719	COc(ccc(Cc1c(cc(c(OC)c2)OC)c2ccn1)c1)c1OC	1
4722	COc(ccc(Cl)c1)c1-c1cc(Nc(cc2)cc(OC)c2N2CCOCC2)ncc1	0
4723	COc(ccc(CN(CC1)CCC1NC(C(Oc1c2ccc(F)c1)=CC2=O)=O)c1)c1F	1
4726	COc(ccc(Nc1cc(N[C@@H](CCCC2)[C@@H]2N)nnc1C(N)=O)n1)c1OC	1
4727	COc(cccc1)c1-c(oc1ccc2)nc1c2C(NC1C(CC2)CCN2C1)=O	1
4731	COc(cccc1)c1N1CCN(CCCCCC(n2c(cccc3)c3c3c2cccc3)=O)CC1.Cl	1
4742	COc(cccc1)c1OCCNCC(COc1c(c(cccc2)c2[nH]2)c2ccc1)O	0
4743	COc(cccc1)c1S(NC(N(CC1)CCC1N(CC1)CCC1Oc(cc1)cc(Cl)c1Cl)=O)(=O)=O	1
4744	COc(cccc1C(N2CCCC2)=O)c1OCc1csc(-c(cc2)ccc2Cl)n1	1
4745	COc(cccc1CN2CCCCCCC2)c1OCc1csc(-c2ccccc2)n1	1
4747	COC(CCCN1CCC(CN(CC2)CCC2Oc2cc(Cl)c(CO)cc2)CC1)=O	0
4748	COc(ccnc1)c1C(NC(Nc(cc1)cc(C(F)(F)F)c1-c1ccccc1)=O)=O	1
4749	COc(ccnc1)c1-c1c(CCNCc2ccc(/C=C/C(NO)=O)cc2)c(cccc2)c2[nH]1	1
4750	COc(cn1)c(c(C(C(N(CC2)CCN2C(c2ccccc2)=O)=O)=O)c[nH]2)c2c1OC	0
4778	COC(N(CC(C1)Oc(cc2)ccc2F)C1C(N(CCC1)CCN1C1CCC1)=O)=O	1
4779	COC(N(CC(C1)Oc2cccc(F)c2)C1C(N(CCC1)CCN1C1CCC1)=O)=O	1
4781	COC(N(CC1)CCC1C(c1c(C2)c(cccc3)c3[nH]1)NC2c1nc(-c2ccccc2)c[nH]1)=O	1
4789	COc(nc1)cnc1-c1cccc(OC2)c1CC2NC(c(cc1)cnc1OCC(F)(F)F)=O	0
4796	COc(nc1)ncc1-c1cccc(OC2)c1CC2NC(c(cc1)cnc1OCC(F)(F)F)=O	1
4802	COc(nc12)ccc1nccc2NC([C@H](CC1)CC[C@@H]1NCc1ncc2OCCOc2c1)=O	0
4804	COc(nc1N2CCN(CC3)CCC3NCc3ncc4OCCOc4c3)ccc1N=CC2=O	0
4805	COc(nc1N2CCN(CC3)CCC3NCc3ncc4OCCOc4c3)ncc1N=CC2=O	0
4806	COc(ncc(-c1c(CC(CO2)NC(c(cc3)cnc3OCC(F)(F)F)=O)c2ccc1)c1)c1F	0
4812	COc1c(CC(c(cc2)ccc2F)N2CCNCC2)cccc1	0
4813	COc1c(CC(c(cccc2)c2F)N2CCNCC2)cccc1	0
4814	COc1c(CC(C(O)=O)N2CCC(CN(CC3)CCC3Oc(cc3)cc(Cl)c3Cl)CC2)cccc1	1
4815	COc1c(CC(c2cccc(F)c2)N2CCNCC2)cccc1	0
4816	COc1c(CC(c2ccccc2)N2CCNCC2)cccc1	0
4818	COc1c(CCNCC(N(CC2)C(C3CCCCC3)c3c2cccc3)=O)cccc1	1
4819	COc1c(CN(CC2)CCC2NC(C(Oc2c3ccc(F)c2)=CC3=O)=O)ccc(C(NCCN2CCCC2)=O)c1	1
4821	COc1c(CNC[C@@H](C2)[C@H]2c(cc(cc2)F)c2OC)cccc1.Cl	1
4825	COc1cc(C(N2CC(CNC(CCCCC(c(cc3)ccc3F)c(cc3)ccc3F)=O)CC2)=O)cc(OC)c1OC	1
4830	COc1cc(C(NCC2CN(CCCCCC(c(cc3)ccc3F)c(cc3)ccc3F)CC2)=O)cc(OC)c1OC	1
4831	COc1cc(-c2ncccc2CC(c2cnccc2)c2cnccc2)ccc1	0
4832	COc1cc(Cc2c(N)nc(N)nc2)cc(OC)c1OC	0
4833	COc1cc(Cc2cc(-c3ccccc3)no2)cnc1	0
4834	COc1cc(CN2CC(CNCCCCCC(c(cc3)ccc3F)c(cc3)ccc3F)CC2)cc(OC)c1OC	1
4835	COc1cc(CN2CCN(CCCCCC(c(cc3)ccc3F)c(cc3)ccc3F)CC2)cc(OC)c1OC	1
4837	COc1cc(N(CC([C@H](CC2)CC[C@@H]2NCc(cc2)nc(N3)c2OCC3=O)N)C(C=C2)=O)c2nc1	0
4840	COc1cc(N(CCN(CC2)CCC2C(c(cc(cc2)Cl)c2N2)C2=O)C(C=C2)=O)c2nc1	1
4841	COc1cc(N(CCN(CC2)CCC2c2c[nH]c(cc3)c2cc3C#N)C(C=C2)=O)c2nc1	1
4844	COc1cc(N(CCN(CC2)CCC2c2nc(cc(cc3)C#N)c3[nH]2)C(C=C2)=O)c2nc1	1
4845	COc1cc(N(CCN(CC2)CCC2c2nc(cc(cc3)Cl)c3[nH]2)C(C=C2)=O)c2nc1	1
4846	COc1cc(N(CCN(CC2)CCC2NCc(cc2)nc(N3)c2OCC3=O)C(CC2)=O)c2cc1	0
4847	COc1cc(N(CCN(CC2)CCC2NCc(cc2)nc(N3)c2OCC3=O)C(OC2)=O)c2cc1	0
4848	COc1cc(N(CCN(CC2)CCC2NCc(cc2C#N)cnc2OC)C(C=C2)=O)c2nc1	0
4849	COc1cc(N(CCN(CC2)CCC2NCc2ncc3OCCOc3c2)C(C=C2)=O)c2cn1	0
4851	COc1cc(N(CCN(CC2)CCN2c2nc(cccc3)c3[nH]2)C(C=C2)=O)c2nc1	1
4852	COc1cc(NC(c2ccc(-c(cc3)ccc3Cl)o2)=O)cc(OC)c1	0
4858	COc1cc2c([C@@H]([C@@H](C[C@@H]3CC4)N4C[C@@H]3C=C)O)ccnc2cc1	1
4859	COc1cc2c([C@@H]([C@@H](CC3CC4)N4C[C@@H]3C=C)O)ccnc2cc1	1
4860	COc1cc2c(-c3ccccc3)c(C#N)nc(NC[C@@H](CO)O)c2cc1	0
4862	COc1ccc(/C=C/C(N(CC2)CCN2c(cc2)ccc2C(Nc(cccc2)c2N)=O)=O)cc1	0
4863	COc1ccc([C@@H]2[C@@H](CC(Nc3cccc(Cl)c3)=O)CN(CCC(CC3)CCS3(=O)=O)C2)cc1	1
4864	COc1ccc([C@@H]2[C@@H](CC(Nc3cccc(Cl)c3)=O)CN(CCC3(CCOCC3)O)C2)cc1	1
4865	COc1ccc([C@@H]2[C@@H](CC(Nc3cccc(Cl)c3)=O)CN(CCC3CCOCC3)C2)cc1	1
4866	COc1ccc([C@@H]2[C@@H](CC(Nc3cccc(Cl)c3)=O)CN(CCCC3CCOCC3)C2)cc1	1
4867	COc1ccc([C@@H]2[C@@H](CC(Nc3cccc(Cl)c3)=O)CN(CCCN(CCC3)C3=O)C2)cc1	1
4868	COc1ccc([C@@H]2[C@@H](CCNC(c3cccc(Cl)c3)=O)CN(CCc(cc3)cc(OC)c3OC)C2)cc1	1
4869	COc1ccc([C@@H]2[C@@H](CNC(c3cccc(Cl)c3)=O)CN(Cc(cc3)cc(OC)c3OC)C2)cc1	1
4870	COc1ccc([C@@H]2[C@@H](CNC(c3cccc(Cl)c3)=O)CN(CCc(cc3)cc(OC)c3OC)C2)cc1	1
4871	COc1ccc([C@@H]2[C@@H](CNC(c3cccc(Cl)c3)=O)CN(CCC3CCOCC3)C2)cc1	1
4872	COc1ccc([C@@H]2[C@@H](CNC(c3cccc(Cl)c3)=O)CN(CCCc(cc3)cc(OC)c3OC)C2)cc1	1
4873	COc1ccc([C@@H]2[C@@H](CNC(c3cccc(Cl)c3)=O)CN(CCCC3CCNCC3)C2)cc1	0
4874	COc1ccc([C@@H]2[C@@H](CNC(c3cccc(Cl)c3)=O)CN(CCCC3CCOCC3)C2)cc1	1
4881	COc1ccc(C=CC(N2CCN(CC3)CCC3NCc(cc3)nc(N4)c3OCC4=O)=O)c2n1	0
4882	COc1ccc(C=CC(N2CCN(CC3)CCC3NCc3ncc4OCCOc4c3)=O)c2n1	0
4884	COc1ccc(CC(C(O)=O)N2CCC(CN(CC3)CCC3Oc(cc3)cc(Cl)c3Cl)CC2)cc1	1
4886	COc1ccc(CC(NCc(cccc2)c2-c(cccc2)c2C(NCCc2cnccc2)=O)=O)cc1	1
4899	COc1ccc(CN(CCc2c3)CCc2cc2c3nc(N)s2)cc1	1
4901	COc1ccc2c(C(NCCO)=O)nc(C#N)c(-c3ccccc3)c2c1	0
4902	COc1ccc2c(OC[C@@H](CO)O)nc(C#N)c(-c3ccccc3)c2c1	0
4904	COc1ccc2ncc(C#N)c(CCN(CC3)CCC3NCc(nc3)cc4c3OCCO4)c2n1	1
4905	COc1ccc2ncc(C#N)c(CCN(CC3)CCC3NCc(nc3)cc4c3OCS4)c2c1	1
4909	COc1ccc2ncc(Cl)c(CCN(CC3)CCC3NCc3ncc4OCCOc4c3)c2n1	1
4911	COc1ccc2ncc(F)c([C@H](CC[C@H](CCN(C3)C(C4)CC4c(c(F)ccc4)c4F)[C@H]3C(O)=O)O)c2c1	0
4912	COc1ccc2ncc(F)c([C@H](CC[C@H](CCN(C3)C(C4)CC4c(cc(cc4)F)c4F)[C@H]3C(O)=O)O)c2c1	0
4913	COc1ccc2ncc(F)c([C@H](CC[C@H](CCN(C3)C(C4)CC4c(cc(cc4)F)c4F)[C@H]3C(O)=O)O)c2n1	0
4914	COc1ccc2ncc(F)c([C@H](CC[C@H](CCN(C3)C(C4)CC4c4cc(F)cc(F)c4)[C@H]3C(O)=O)O)c2c1	0
4915	COc1ccc2ncc(F)c([C@H](CC[C@H](CCN(C3)C(C4)CC4c4cccc(F)c4F)[C@H]3C(O)=O)O)c2c1	0
4916	COc1ccc2ncc(F)c([C@H](CC[C@H](CCN(C3)C(C4)CC4c4ccccc4)[C@H]3C(O)=O)O)c2c1	0
4917	COc1ccc2ncc(F)c([C@H](CC[C@H](CCN(C3)C(C4)CC4c4ccno4)[C@H]3C(O)=O)O)c2c1	0
4918	COc1ccc2ncc(F)c([C@H](CC[C@H](CCN(C3)C(C4)CC4c4ncccc4F)[C@H]3C(O)=O)O)c2c1	0
4920	COc1ccc2ncc(F)c(C(CN(CC3)CCC3NCc3ncc4OCCOc4c3)O)c2n1	0
4922	COc1ccc2ncc(F)c(CC(C(CC3)OCC3NCc(c(F)c3)nc(N4)c3OCC4=O)O)c2n1	1
4928	COc1ccc2ncc(F)c(CCN(CC[C@@H]3NCc4ncc5OCCOc5c4)C[C@@H]3O)c2n1	0
4929	COc1ccc2ncc(F)c(CCN(CC[C@H]3NCc4ncc5OCCOc5c4)C[C@@H]3O)c2n1	1
4930	COc1ccc2ncc(F)c(CCN(CC3)CCC3NCc(cc3)nc(N4)c3OCC4=O)c2n1	1
4931	COc1ccc2ncc(F)c(CCN(CC3)CCC3NCc3ncc4OCCOc4c3)c2n1	1
4934	COc1ccc2nccc([C@H](CC[C@H](CCN(C3)C(C4)CC4c(c(F)ccc4)c4F)[C@H]3C(O)=O)O)c2c1	0
4935	COc1ccc2nccc([C@H](CC[C@H](CCN(C3)C(C4)CC4c(cc(cc4)F)c4F)[C@H]3C(O)=O)O)c2c1	1
4936	COc1ccc2nccc([C@H](CC[C@H](CCN(C3)C(C4)CC4c4ccccc4)[C@H]3C(O)=O)O)c2c1	0
4938	COc1ccc2nccc([C@H](CN3C4CCN(Cc5cc(cccc6)c6[nH]5)CC4)OC3=O)c2c1	1
4939	COc1ccc2nccc(C(CN(CC3)CCC3NCc(cc3)cc4c3OCCO4)O)c2c1	0
4940	COc1ccc2nccc(C(CN(CC3)CCC3NCc(nc3)cc4c3OCCO4)O)c2n1	1
4946	COc1cccc(C2CCN(CCNC(C3CCOCC3)=O)CC2)n1	1
4947	COc1cccc(C2CN(CCN(CCN3c4cccc(Cl)c4)C3=O)CCC2)c1	1
4948	COc1cccc(-c2n[nH]c(NC(CCCN3CCCCC3)=O)c2)c1	1
4950	COc1cccc(CN(CCc2c3)CCc2cc2c3nc(N)s2)c1	1
4951	COc1cccc(F)c1CC(c1ccccc1)N1CCNCC1	1
4954	COc1cccc(S(N(C2)Cc3c2ccc(/C=C/C(NO)=O)c3)(=O)=O)c1	0
4955	COc1cccc2nc(C#Cc3ccccc3)ccc12	0
4956	COc1cccc2nc(C#Cc3cnccc3)ccc12	0
4958	COC1CN(Cc(cc2)ccc2OC(C2)CN2C(c2nnc(-c(cc3)ccc3OC)o2)=O)C1	1
4961	COc1cnc(-c2ncccc2)nc1NCc(c(F)cc(F)c1)c1F	0
4963	COc1cnc(-c2ncccc2)nc1NCc(cccc1)c1F	0
4972	COc1ncc(C=CC(N2CCN(CC3)CCC3NCc3ncc4OCCOc4c3)=O)c2n1	0
4975	COc1nccc(-c(nc2)cc3c2nc(N(CC2)CCC2N2CCCCC2)s3)c1	1
4977	COc1nccc(-c2cc(sc(N(CC3)CCC3N3CCCCC3)n3)c3nc2)c1	1
4978	COCC(CCc(cc1)cc(Cl)c1Cl)N(C1)Cc2c1ccc(F)c2	1
4979	COCC(CCC1)N1N(CCN1c2cccc(Cl)c2)C1=O	1
4980	COCC(CN(Cc(cc1)ccc1F)C(CC1CCN(Cc2ccc(-c(cc3)ccc3Cl)o2)CC1)=O)O	1
4983	COCC1[C@@H]2CN(CCN(CCN3c4cccc(Cl)c4)C3=O)C[C@H]1CC2	1
4992	COCCN(C1)CC=CCC1c(cc1)cc(Cl)c1Cl	1
4998	COCCOc(cc1)cc2c1-c1n[nH]c(-c3csc(C#CCOc4ccccc4)c3)c1C2	1
5002	CS(c(cc(CCN1CCN(CCc(cc2)cc(CO3)c2C3=O)CC1)cc1)c1C#N)(=O)=O	1
5045	CS(c1cccc(CC(C(O)=O)NC(c(c(Cl)cc(C2)c3CCN2C(c2cc(occ4)c4cc2)=O)c3Cl)=O)c1)(=O)=O	0
5047	CS(CC(N(CC1)CCC1c(cc1)cc(C2=CCCCC2)c1NC(c1ncc(C#N)[nH]1)=O)=O)(=O)=O	1
5058	CS(CCN(CC1)CCC1c(cc1)cc(C2=CCCCC2)c1NC(c1ncc(C#N)[nH]1)=O)(=O)=O	1
5059	CS(CCNCc1ccc(-c(cc23)ccc3ncnc2Nc(cc2)cc(Cl)c2OCc2cc(F)ccc2)o1)(=O)=O	0
5062	CS(N(C1)Cc2c1ccc(/C=C/C(NO)=O)c2)(=O)=O	0
5075	CS(Nc(cc1)ccc1OCC(CN(CCc(cc1)cc(Cl)c1Cl)Cc(ccc(F)c1F)c1F)O)(=O)=O	1
5076	CS(Nc(cc1)ccc1OCC(CN(CCc(cc1)cc(Cl)c1Cl)Cc(cccc1)c1F)O)(=O)=O	1
5077	CS(Nc(cc1)ccc1OCC(CN(CCc(cc1)cc(Cl)c1Cl)Cc(cccc1)c1O)O)(=O)=O	1
5078	CS(Nc(cc1)ccc1OCC(CN(CCc(cc1)cc(Cl)c1Cl)Cc1cc(O)ccc1)O)(=O)=O	1
5079	CS(Nc(cc1)ccc1OCC(CN(CCc(cc1)cc(Cl)c1Cl)Cc1ccccc1)O)(=O)=O	1
5080	CS(Nc(cc1)ccc1OCC(CNCCc(cc1)cc(Cl)c1Cl)O)(=O)=O	1
5082	CS(Nc(cc1)ccc1OCC(CNCCc(cc1)cc(F)c1F)O)(=O)=O	1
5083	CS(Nc(cc1)ccc1OCC(CNCCc(cc1)ccc1Cl)O)(=O)=O	1
5133	FC(c1nc(NCc(cc2)cc3c2OCO3)nc(Nc2ccncc2)c1)(F)F	0
5134	FC(c1nc(NCc2ncccc2)nc(Nc2ccccc2)c1)(F)F	0
5140	Fc(cc1)cc2c1c(C1CCN(CCCOc(cc3)ccc3-c3nc(cccc4)c4o3)CC1)no2	1
5141	Fc(cc1)cc2c1c(C1CCN(CCCOc3ccc(Cc4nc(cccc5)c5o4)cc3)CC1)no2	1
5142	Fc(cc1)cc2c1c(C1CCN(CCCOc3ccc(CCc4nc(cccc5)c5o4)cc3)CC1)no2	1
5150	Fc(cc1)cnc1-c1c[nH]c(C(C2)NC(C3CCCCC3)C3=C2C(C=CC=C2)C2=N3)n1	1
5151	Fc(cc1)ncc1-c(nc1)cc2c1nc(N(CC1)CCC1N1CCCCC1)s2	1
5152	Fc(cc1)ncc1-c1cc(sc(N(CC2)CCC2N2CCCCC2)n2)c2nc1	1
5156	Fc(cccc1)c1-c(cc1)nc2c1oc(N1C(CC3)CCN3CC1)n2	1
5168	Fc(nccc1)c1-c(nc1)cc2c1nc(N(CC1)CCC1N1CCCCC1)s2	1
5169	Fc(nccc1)c1-c1cc(sc(N(CC2)CCC2N2CCCCC2)n2)c2nc1	1
5198	FC1(CCN(CCNc2cn(Cc(cc3)ccc3F)nn2)CC1)F	1
5199	Fc1c(C2=CC3C(c4nc(OC5C6(CC6)CCNC5)cnc4)=NN=C3C=C2)nccc1	1
5201	Fc1cc(-n2nnc(NCCN3CCCCC3)c2)ccc1	1
5202	Fc1cc(-n2nnc(NCCN3CCOCCC3)c2)ccc1	1
5209	Fc1ccc([C@H]2[C@H](COc(cc3)cc4c3OCO4)CNCC2)cc1	1
5210	Fc1ccc(C(c(cc2)ccc2F)OC2CC(CC3)N(CC4CC4)C3C2)cc1	1
5211	Fc1ccc(C(c(cc2)ccc2F)OC2CC(CC3)N(CCN4CCCCC4)C3C2)cc1	1
5212	Fc1ccc(C(c(cc2)ccc2F)OCCN2CCN(CCCc3ccccc3)CC2)cc1	1
5215	Fc1ccc(CN([C@@H]2CNCC2)C2CCOCC2)c(F)c1F	1
5216	Fc1ccc(Cn2c(cccc3)c3nc2C2OCCNC2)cc1	1
5218	Fc1ccc(Cn2nnc(NCCN3CCCCC3)c2)cc1	1
5219	Fc1cccc(F)c1-c(cc1)cc2c1[nH]nc2-c1nc(OC2C3(CC3)CCNC2)cnc1	1
5236	Fc1cnc2nc(N3C(CC4)CCN4CC3)oc2c1	1
5237	Fc1nccc(-c(nc2)cc3c2nc(N(CC2)CCC2N2CCCCC2)s3)c1	1
5238	Fc1nccc(-c2cc(sc(N(CC3)CCC3N3CCCCC3)n3)c3nc2)c1	1
5239	Fc1nccc2c1n(C1CCCC1)c1c2cnc(Nc(cc2)ncc2N2CCNCC2)n1	1
5244	N#C[C@H](Cc(cc1)ccc1-c(cc1)ccc1C#N)NC([C@H](C1)NCC[C@@H]1O)=O	0
5245	N#C[C@H](Cc(cc1)ccc1-c(cc1)ccc1C#N)NC([C@H]1NCCCC1)=O	1
5253	N#Cc(c(NC(Nc1ccccc1)=S)nc(-c1ccccc1)c1)c1-c1ccccc1	0
5255	N#Cc(cc(cc1)-c2cc(sc(N(CC3)CCC3N3CCCCC3)n3)c3nc2)c1F	1
5256	N#Cc(cc(cc1)N(CCN2CCN(C3)Cc4c3cccc4)C2=O)c1F	1
5261	N#Cc(cc1)cc(N2CCN(CC[C@H]3NCc(cc4)nc(N5)c4OCC5=O)C[C@@H]3O)c1C=CC2=O	0
5263	N#Cc(cc1)cc(N2CCN(CC[C@H]3NCc4ncc5OCCOc5c4)C[C@@H]3O)c1C=CC2=O	0
5264	N#Cc(cc1)cc(N2CCN(CC3)CCC3NCc(cc3)nc(N4)c3OCC4=O)c1OCC2=O	0
5265	N#Cc(cc1)cc(N2CCN(CC3)CCC3NCc3ncc4OCCOc4c3)c1C=CC2=O	0
5266	N#Cc(cc1)cc2c1[nH]c(C1CCN(CCN(c3c(C=C4)ncc(Oc5cnccc5)c3)C4=O)CC1)n2	1
5270	N#Cc(cc1)ccc1C1=CC2(CCNCC2)Oc2c1cccc2	1
5271	N#Cc(cc1)ccc1-c1cc(sc(N(CC2)CCC2N2CCCCC2)n2)c2nc1	1
5273	N#Cc(cc1)ccc1N(C(C1)c(cc2)ccc2C(O)=O)N=C1c(cc1)cc(O2)c1NC2=O	0
5274	N#Cc(cc1)ccc1N(C(C1)c(cc2)ccc2F)N=C1c(cc1)ccc1C(O)=O	0
5277	N#Cc(cc1)ccc1O[C@@H](C1)CN[C@@H]1C(N(CCC1)CCN1C1CCC1)=O	1
5278	N#Cc(cc1)ccc1O[C@H](C1)CN[C@@H]1C(N(CCC1)CCN1C1CCC1)=O	1
5279	N#Cc(cc1)ccc1O[C@H](C1)CN[C@@H]1C(N(CCC1)CCN1C1CCCC1)=O	1
5280	N#Cc(cc1)cnc1-c1noc(-c2cc(F)cc(C#N)c2)n1	1
5281	N#Cc(cc1)ncc1-c(cc1)cc(OC[C@H]2[C@H](CO)O3)c1N2C3=O	0
5282	N#Cc(cc1)ncc1C(Nc1ccc(C2OCCNC2)cc1)=O	0
5283	N#Cc(ccc(CCN1CCN(CCc(cc2)cc(CO3)c2C3=O)CC1)c1)c1Br	1
5284	N#Cc(ccc(CCN1CCN(CCc(cc2)cc(CO3)c2C3=O)CC1)c1)c1Cl	1
5285	N#Cc(ccc(CCN1CCN(CCc(cc2)cc(CO3)c2C3=O)CC1)c1)c1F	1
5287	N#Cc(ccc(CCN1CCN(CCc(cc2)cc(CO3)c2C3=O)CC1)c1)c1OC1CC1	1
5322	N#Cc1c(CC(C(O)=O)N2CCC(CN(CC3)CCC3Oc(cc3)cc(Cl)c3Cl)CC2)cccc1	0
5325	N#Cc1cc(-c(nc2)cc3c2nc(N(CC2)CCC2N2CCCCC2)s3)cnc1	1
5327	N#Cc1cc(-c2cc(sc(N(CC3)CCC3N3CCCCC3)n3)c3nc2)cnc1	1
5330	N#Cc1cc(-c2nc(-c(cc3)ncc3F)no2)cc(F)c1	0
5331	N#Cc1cc(-c2nc(-c3ncccc3)no2)cc(F)c1	0
5332	N#Cc1cc(-c2ncnc(-c(cc3)ncc3F)c2)cc(Cl)c1	1
5334	N#Cc1cc(CCN(CC[C@H](CC2)CC[C@@H]2NC(c2ccnc3ccccc23)=O)C2)c2cc1	1
5338	N#Cc1ccc(CC(C(O)=O)N2CCC(CN(CC3)CCC3Oc(cc3)cc(Cl)c3Cl)CC2)cc1	1
5339	N#Cc1ccc(CCN2CCN(CCc(cc3)cc(CO4)c3C4=O)CC2)cc1	1
5358	N#Cc1cccc(-c2c(CC(c3cnccc3)c3cnccc3)ccc(F)c2)c1	0
5359	N#Cc1cccc(-c2cccc(Cl)c2CC(c2cnccc2)c2cnccc2)c1	1
5360	N#Cc1cccc(CC(C(O)=O)N2CCC(CN(CC3)CCC3Oc(cc3)cc(Cl)c3Cl)CC2)c1	0
5361	N#Cc1cccc(N(CCN2CCN(C3)Cc4c3cccc4)C2=O)c1	1
5364	N#Cc1cccc(Oc(cc2)ncc2C(N(CCC2)CCN2C2CCC2)=O)c1	1
5367	N#Cc1cnc(C(Nc(ccc(C(CC2)CCN2C(c2cnccc2)=O)c2)c2C2=CCCCC2)=O)[nH]1	1
5368	N#Cc1cnc(C(Nc(ccc(C(CC2)CCN2C(Cc2ccncc2)=O)c2)c2C2=CCCCC2)=O)[nH]1	1
5369	N#Cc1cnc(C(Nc(ccc(C(CC2)CCN2C(Cc2cnccc2)=O)c2)c2C2=CCCCC2)=O)[nH]1	1
5370	N#Cc1cnc(C(Nc(ccc(C(CC2)CCN2C(CN2CCOCC2)=O)c2)c2C2=CCCCC2)=O)[nH]1	1
5371	N#Cc1cnc(C(Nc(ccc(C(CC2)CCN2C(NCCO)=O)c2)c2C2=CCCCC2)=O)[nH]1	1
5372	N#Cc1cnc(C(Nc(ccc(C2CCN(Cc3ncccc3)CC2)c2)c2C2=CCCCC2)=O)[nH]1	1
5373	N#Cc1cnc(C(Nc(ccc(C2CCN(CCN3CCOCC3)CC2)c2)c2C2=CCCCC2)=O)[nH]1	1
5374	N#Cc1cnc(C(Nc(ccc(C2CCN(CCO)CC2)c2)c2C2=CCCCC2)=O)[nH]1	1
5375	N#Cc1cnc(C(Nc(ccc(C2CCNCC2)c2)c2C2=CCCCC2)=O)[nH]1	1
5385	N#CCCN1CCC(CN(CC2)CCC2Oc2cc(Cl)c(CO)cc2)CC1	0
5387	N/C(/NCc(cc1Cl)cc(Cl)c1NC(CNC/C=C/COc(cc1)ccc1N1C2CCC1)=O)=N\C2=O	0
5388	N/C(/NCc(cc1Cl)cc(Cl)c1NC(CNCC/C=C/COc(cc1)ccc1N1C2CCC1)=O)=N\C2=O	0
5389	N/C(/NCc(cc1Cl)cc(Cl)c1NC(CNCCC/C=C/COc(cc1)ccc1N1C2CCC1)=O)=N\C2=O	0
5390	N/C(/NCc(cc1Cl)cc(Cl)c1NC(CNCCCCCCOc(cc1)ccc1N1C2CCC1)=O)=N\C2=O	0
5391	N/C(/NCc(cc1Cl)cc(Cl)c1NC(CNCCCCCOc(cc1)ccc1N1C2CCC1)=O)=N\C2=O	0
5394	N[C@@H](C1CC1)C(N(CC(c(cc(cc1)F)c1F)=C1)[C@@H]1c1cc(O)ccc1)=O	1
5395	N[C@@H](C1CC1)C(N(CC(c(cc(cc1)F)c1F)=C1)[C@@H]1c1ccccc1)=O	1
5396	N[C@@H](CC(N([C@@H](CCC1)[C@@H]1C1)[C@@H]1C#N)=O)Cc(c(F)c1)cc(F)c1F	0
5401	N[C@@H](CN1C(c2nc3ccccc3nc2)=O)[C@H](C(N2CCCC2)=O)C1=O	0
5406	N[C@H](CC(N(Cc(cccc1)c1N1)CC1=O)=O)[C@H](CCc1c2)c1cc(F)c2F	0
5409	N[C@H](CCCC1)[C@H]1Nc(cc1)nc(NC2=CC=CC3=CC=NC23)c1C(N)=O	0
5410	N[C@H](CCCC1)[C@H]1Nc(cc1)nc(Nc2cc(-n3nccn3)ccc2)c1C(N)=O	1
5411	N[C@H](CCCC1)[C@H]1Nc(cc1N=CN2)nc(Nc3c4[nH]ccc4ccc3)c1C2=O	0
5412	N[C@H](CCCC1)[C@H]1Nc(nc1)nc(NC2=CC=CC3=CC=NC23)c1C(N)=O	0
5413	N[C@H](CCCC1)[C@H]1Nc(nc1)nc(Nc2cc(-n3nccn3)ccc2)c1C(N)=O	1
5414	N[C@H](CCCC1)[C@H]1Nc(nc1Nc2cccc3c2[nH]cc3Cl)cc(N=CN2)c1C2=O	0
5415	N[C@H](CCCC1)[C@H]1Nc1cc(Nc2cccc(C(F)(F)F)n2)c(C(N)=O)nc1	1
5416	N[C@H](CCCC1)[C@H]1Nc1cnc(C(N)=O)c(NC2=CC=CC3=CC=NC23)n1	1
5417	N[C@H](CCCC1)[C@H]1Nc1cnc(C(N)=O)c(Nc2cc(-n3nccn3)ccc2)n1	1
5418	N[C@H](CCCC1)[C@H]1Nc1nnc(C(N)=O)c(NC2=CC=CC3=CC=NC23)n1	1
5419	N[C@H](CCCC1)[C@H]1Nc1nnc(C(N)=O)c(NC2=CC=CC3=NC=CC23)n1	1
5420	N[C@H](CCCC1)[C@H]1Nc1nnc(C(N)=O)c(Nc2cc(-n3nccn3)ccc2)n1	1
5421	N[C@H](CCCC1)[C@H]1Nc1nnc(C(N)=O)c(Nc2nc(C3CC3)ccc2)c1	1
5422	N[C@H](CCCC1)[C@H]1Nc1nnc(C(N)=O)c(Nc2nc(CCC3)c3cc2)c1	1
5423	N[C@H](COCC1)[C@H]1Nc(cc1C=CN2)nc(Nc3c4[nH]ccc4ccc3)c1C2=O	0
5424	N=C(c1cccs1)Nc(cc1)cc(CC2)c1N2C1CCNCC1.Cl.Cl	0
5425	NC(C([C@H]1CN(CCc(cc2)cc3c2OCC3)CC1)(c1ccccc1)c1ccccc1)=O	1
5426	NC(c(c(F)c(cc1)OCc(sc2c3)nc2ncc3Cl)c1F)=O	1
5430	NC(c(c1c2cc(-c(cc3)ccc3Cl)[nH]1)ccc2NC1CNCCC1)=O	1
5431	NC(c(c1c2cc(-c(cc3)ccc3F)[nH]1)ccc2NC1CNCCC1)=O	1
5432	NC(c(c1c2cc(-c3cccc(F)c3)[nH]1)ccc2NC1CNCCC1)=O	1
5442	NC(C(c1cnccc1)(c1cnccc1)O)c1ccccc1	0
5443	NC(c(cc1)c2[nH]c(-c3ccccc3)cc2c1NC1CNCCC1)=O	0
5444	NC(c(cc1)cc(F)c1C1=CC2C(c3nc(OC4C5(CC5)CCNC4)cnc3)=NN=C2C=C1)=O	1
5445	NC(c(cc1)cc(F)c1O[C@@H]1C[C@H](CC2)N(Cc3ccccc3)[C@H]2C1)=O	1
5446	NC(c(cc1)ccc1C1=CC2(CCNCC2)Oc2c1cccc2)=O	0
5447	NC(c(cc1)ccc1O[C@@H]1C[C@H](CC2)N(Cc3ccccc3)[C@H]2C1)=O	1
5448	NC(C(CC1)CCN1c(c(Cl)cnc1)c1Cl)=O	1
5449	NC(c(cc1)cn1-c1cccc(OC(NCCCCCCc2ccccc2)=O)c1)=O	1
5450	NC(c(cc1)cnc1O[C@@H]1C[C@H](CC2)N(Cc3ccccc3)[C@H]2C1)=O	1
5451	NC(c(cccc1)c1O[C@@H]1C[C@H](CC2)N(Cc3ccccc3)[C@H]2C1)=O	1
5454	NC(c(cn1)c2sc(-c3ccccc3)cc2c1OC1CNCCC1)=O	1
5457	NC(c(cnc1c2cc[nH]1)c2NC(CC1)CCN1c(cc1)ncc1C#N)=O	0
5458	NC(c(cnc1c2cc[nH]1)c2NC(CC1)CCN1c(cc1)nnc1C#N)=O	0
5459	NC(c(cnc1c2cc[nH]1)c2NC(CC1)CCN1c1ncc(C#N)nc1)=O	0
5461	NC(C1=CN(c2cccc(Br)c2)c2ncccc2C1=O)=O	0
5462	NC(c1c(cc(-c2cc(F)ccc2)s2)c2c(NC2CNCCC2)nc1)=O	0
5463	NC(c1c(cc(-c2ccccc2)s2)c2c(NC2CNCCC2)nc1)=O	0
5467	NC(c1c(NC(Nc(cc2)ccc2Cl)=O)sc2c1CCN(CCCNC(CCc1c[nH]c3c1cccc3)=O)C2)=O	0
5469	NC(c1c2[nH]c(cc(cc3)-c4c[nH]nc4)c3c2c(NC(C2CC2)C2CC2)nc1)=O	1
5470	NC(c1c2[nH]c(cc(cc3)-c4cnc(N)nc4)c3c2c(NC(C2CC2)C2CC2)nc1)=O	1
5471	NC(c1c2[nH]c(cc(cc3)-c4ncc(N)nc4)c3c2c(NC(C2CC2)C2CC2)nc1)=O	1
5475	NC(c1c2sc(-c3cc(F)ccc3)cc2c(NC2CNCCC2)nc1)=O	0
5476	NC(c1c2sc(-c3ccccc3)cc2c(N(CCc2ccccc2)C2CNCCC2)nc1)=O	1
5477	NC(c1c2sc(-c3ccccc3)cc2c(N(CCO)C2CNCCC2)nc1)=O	0
5478	NC(c1c2sc(-c3ccccc3)cc2c(N[C@@H](CNCC2)[C@H]2O)nc1)=O	0
5479	NC(c1c2sc(-c3ccccc3)cc2c(N[C@@H]2[C@@H](CCO)NCCC2)nc1)=O	0
5480	NC(c1c2sc(-c3ccccc3)cc2c(NC2CNCCC2)nc1)=O	0
5481	NC(c1c2sc(-c3cccs3)cc2c(NC2CNCCC2)nc1)=O	0
5484	NC(c1cc(C[C@@H]2C[C@H](CC3)N(Cc4ccccc4)[C@H]3C2)ccc1)=O	1
5485	NC(c1cc(C[C@H]2C[C@H](CC3)N(Cc4ccccc4)[C@H]3C2)ccc1)=O	1
5489	NC(c1cc(F)cc(O[C@@H]2C[C@H](CC3)N(Cc4ccccc4)[C@H]3C2)c1)=O	1
5490	NC(c1cc(N[C@@H]2C[C@H](CC3)N(Cc4ccccc4)[C@H]3C2)ccc1)=O	1
5491	NC(c1cc(O[C@@H]2C[C@H](CC3)N(Cc4ccccc4)[C@H]3C2)ccc1)=O	1
5492	NC(c1cc(O[C@@H]2C[C@H](CC3)N(Cc4ccccc4)[C@H]3C2)ncc1)=O	1
5496	NC(C1CCN(Cc(cc2)ccc2Oc2nc(cccc3)c3s2)CC1)=O	1
5497	NC(C1CCN(Cc(cc2)ccc2Oc2nc(nccc3)c3s2)CC1)=O	1
5498	NC(C1CCN(CCc(cc2)ccc2Oc2nc(nccc3)c3s2)CC1)=O	1
5499	NC(C1CCN(CCOc(cc2)ccc2Oc2nc(nccc3)c3s2)CC1)=O	1
5512	NC(c1cncc(O[C@@H]2C[C@H](CC3)N(Cc4ccccc4)[C@H]3C2)c1)=O	1
5513	NC(c1nc(O[C@@H]2C[C@H](CC3)N(Cc4ccccc4)[C@H]3C2)ccc1)=O	1
5514	NC(c1nc(O[C@@H]2C[C@H](CC3)N(Cc4ccccc4)[C@H]3C2)cnc1)=O	0
5515	NC(c1nccc(O[C@@H]2C[C@H](CC3)N(Cc4ccccc4)[C@H]3C2)c1)=O	1
5517	NC(Cc(c(F)c1)cc(F)c1F)C(CC1)CCN1C(c1cnc2ncccn12)=O	0
5534	NC(CC1)c(cccc2)c2N1c(cc1)cc(Cl)c1Cl	1
5536	Nc(cc1)ncc1-c(nc1)cc2c1nc(N(CC1)CCC1N1CCCCC1)s2	0
5538	Nc(cc1)ncc1-c1cc(-c(cc2)ccc2Cl)c(N)nc1	1
5539	Nc(cc1)ncc1-c1cc(sc(N(CC2)CCC2N2CCCCC2)n2)c2nc1	0
5541	Nc(cc1)ncc1-c1nnc(C2CCN(Cc(cc3)ccc3-c(c(-c3ccccc3)c3)nc(C=CN4)c3C4=O)CC2)[nH]1	1
5542	Nc(cc1)ncc1-c1nnc(C2CCN(Cc(cc3)ccc3-c(nc3nc(N4CCN(CCO)CC4)ncc3c3)c3-c3ccccc3)CC2)[nH]1	1
5543	Nc(cc1)ncc1-c1nnc(C2CCN(Cc(cc3)ccc3-c3c(-c4ccccc4)nc(ccc(N4CCN(CCO)CC4)n4)c4n3)CC2)[nH]1	1
5545	Nc(ccc(-c(cc1)ccc1F)c1)c1NC(c(cc1)ncc1N1CCNCC1)=O	1
5546	Nc(ccc(-c1ccccc1)c1)c1NC(c(cc1)cnc1N1CCNCC1)=O	1
5547	Nc(ccc(-c1ccccc1)c1)c1NC(c(ncc1c2)cc1ccc2N1CCNCC1)=O	1
5548	Nc(ccc(-c1ccccc1)c1)c1NC(c1ccc(CNC(CCc2cnccc2)=O)cc1)=O	1
5549	Nc(ccc(-c1ccccc1)c1)c1NC(c1ccc(CNC(OCc2cnccc2)=O)cc1)=O	1
5550	Nc(ccc(-c1ccco1)c1)c1NC(c1cc2ccc(N3CCNCC3)nc2cc1)=O	1
5552	Nc(ccc(-c1cccs1)c1)c1NC(c(cc1)cnc1N1CCNCC1)=O	1
5553	Nc(ccc(-c1cccs1)c1)c1NC(c1ncc(N2CCNCC2)s1)=O	1
5554	Nc(ccc(-c1ccncc1)c1)c1NC(c(cnc1c2)cc1ccc2N1CCNCC1)=O	0
5555	Nc(ccc(-c1ccncc1)c1)c1NC(c1cnc(N2CCNCC2)s1)=O	0
5556	Nc(ccc(-c1cocc1)c1)c1NC(c(cnc1c2)cc1ccc2N1CCNCC1)=O	1
5557	Nc(ccc(F)c1)c1NC(c1ccc(CNC(/C=C/c2cnccc2)=O)cc1)=O	0
5566	NC(CCC1)CN1c1ncc(C(N)=O)c(Nc2cccc(C(F)(F)F)c2)n1	1
5567	Nc(cccc1)c1NC(/C=C/c1ccc([C@@H](CN(CCO)C2)[C@H]2C(Nc(cc2)ccc2Cl)=O)cc1)=O	0
5568	Nc(cccc1)c1NC(c(cc1)ccc1N(CC1)CCN1C(/C=C/c(cc1)ccc1F)=O)=O	0
5569	Nc(cccc1)c1NC(c(ncc1c2)cc1ccc2N1CCNCC1)=O	1
5570	Nc(cccc1)c1NC(c1cc2ccc(N3CCNCC3)nc2cc1)=O	0
5571	Nc(cccc1)c1NC(c1ccc(CNC(OCc2cnccc2)=O)cc1)=O	0
5572	Nc(cccc1)c1NC(c1ccc(CNc2nc(-c3cnccc3)ccn2)cc1)=O	0
5573	NC(CN(c(cc(cc1)F)c1N=C1)C1=O)[C@H](CC1)CC[C@@H]1NCc(cc1)nc(N2)c1OCC2=O	0
5574	NC(CN(c(cc(cc1)F)c1N=C1)C1=O)[C@H](CC1)CC[C@@H]1NCc(nc1)nc(N2)c1OCC2=O	0
5575	NC(CN(c1cc(F)cnc1C=C1)C1=O)[C@H](CC1)CC[C@@H]1NCc(cc1)nc(N2)c1OCC2=O	0
5594	NC(N1c(cccc2)c2C=Cc2c1cccc2)=O	0
5595	NC(N1CCN(Cc(cc2)cc3c2-c2n[nH]c(-c4csc(C#CCOc5ccccc5)c4)c2C3)CC1)=O	1
5596	Nc(n1nccc1nc1)c1-c1ccc([C@H]2CC[C@H](CC(O)=O)CC2)cc1	0
5600	NC(Nc(sc(-c1ccccc1)c1)c1C(NC1CNCCC1)=O)=O	0
5602	Nc(nc1)cc(C(F)(F)F)c1-c1nc(N2CCOCC2)nc(N2CCOCC2)c1	0
5603	Nc(nc1)cnc1-c(nc1)cc2c1nc(N(CC1)CCC1N1CCCCC1)s2	0
5604	Nc(nc1)cnc1-c1cc(sc(N(CC2)CCC2N2CCCCC2)n2)c2nc1	0
5605	NC(Nc1c(C(NC2CNCCC2)=O)sc(-c2cc(F)ccc2)c1)=O	0
5611	Nc(ncc(-c1cn(C2CCNCC2)nc1)c1)c1-c1nc(cccc2)c2o1	1
5612	Nc(ncc(-c1cnc(N)nc1)c1)c1-c(cc1)ccc1Cl	1
5658	Nc(oc1cc(Cl)c2)nc1c2C(NC1C(CC2)CCN2C1)=O	1
5659	Nc(oc1ccc2)nc1c2C(NC1C(CC2)CCN2C1)=O	0
5667	NC[C@H]([C@@H](c(ccnc1)c1Cl)O)c1cc2ccccc2cc1	0
5668	NC[C@H]([C@H](c1ccccc1)O)c1cc2ccccc2cc1	0
5670	NC1(CCCCC1)C(NC(Cc(cc1)ccc1-c(cc1)ccc1C#N)C#N)=O	1
5671	NC1(CCOCC1)C(NC(Cc(cc1)ccc1-c(cc1)ccc1C#N)C#N)=O	0
5672	NC1(CCOCC1)C(NC(Cc(cc1)ccc1-c1ccccc1)C#N)=O	0
5674	NC1=NCC(c2c(C3)cccc2)N1c1c3cccc1	0
5677	Nc1c(c(-c2cccc(OCC3(CC4)OC4CC3)c2)cn2[C@H]3C[C@@H](CN4CCC4)C3)c2ncn1	1
5678	Nc1c(c(-c2cccc(OCc3ccccc3)c2)cn2[C@H]3C[C@@H](CN4CCC4)C3)c2ncn1	1
5680	Nc1cccc(C(C(c2cccnc2-c2cc(Cl)cc(Cl)c2)O)c2cnccc2)n1	0
5681	Nc1cccc(C(Cc2cccnc2-c2cc(Cl)cc(Cl)c2)c2cnccc2)n1	0
5685	Nc1ccncc1	0
5690	Nc1nc(cc(CCN(Cc(cc2)ccc2F)CC2)c2c2)c2s1	1
5691	Nc1nc(cc(CCN(CC(F)(F)F)CC2)c2c2)c2s1	0
5692	Nc1nc(cc(CCN(CC2)C(c3ccccc3)=O)c2c2)c2s1	0
5693	Nc1nc(cc(CCN(CC2)C3CC3)c2c2)c2s1	0
5694	Nc1nc(cc(CCN(Cc2cc(F)ccc2)CC2)c2c2)c2s1	1
5695	Nc1nc(cc(CCN(Cc2ccccc2)CC2)c2c2)c2s1	1
5696	Nc1nc(cc(CCN(Cc2ccncc2)CC2)c2c2)c2s1	0
5697	Nc1nc(cc(CCN(Cc2cnc[nH]2)CC2)c2c2)c2s1	0
5698	Nc1nc(cc(CCN(Cc2cnccc2)CC2)c2c2)c2s1	0
5699	Nc1nc(cc(CCN(Cc2cnco2)CC2)c2c2)c2s1	0
5700	Nc1nc(cc(CCN(Cc2cscn2)CC2)c2c2)c2s1	0
5701	Nc1nc(cc(CCN(Cc2ncccc2)CC2)c2c2)c2s1	0
5702	Nc1nc(cc(CCN(Cc2nocn2)CC2)c2c2)c2s1	0
5703	Nc1nc(cc(CCN(CCO)CC2)c2c2)c2s1	0
5704	Nc1nc(cc(CCNCC2)c2c2)c2s1	0
5705	Nc1nc(CC(Nc2ccc(C[C@@H](CC3)N[C@@H]3[C@H](c3ccccc3)O)cc2)=O)cs1	0
5710	Nc1nc(N)nnc1-c1cccc(Cl)c1Cl	0
5717	Nc1nccc(CN(CC2)CCC2N(C(NCc(cc2)ccc2F)=O)c(cc2)ccc2Cl)c1	1
5720	Nc1ncnc(Nc(cc2)ccc2Oc(cc2)ccc2Cl)n1	1
5722	NCC(C(c(ccnc1)c1Cl)O)c1cc2ccccc2cc1	0
5723	NCC(C(c1ccccc1)O)c1cc2ccccc2cc1	0
5724	NCC(Cc(cccc1)c1F)c1cc2ccccc2cc1	1
5733	NCC(COc(cccc1)c1C(CCc1ccccc1)=O)O	0
5739	NCC[C@@H](C[C@H]1c(cc2)cc(Cl)c2Cl)Cc2c1cccc2	1
5764	O[C@@H](C[C@H](CN(CC1)CCC1c(c(Cl)ccc1)c1Cl)CC1)c2c1cccn2	1
5765	O[C@@H](C[C@H](CN(CC1)CCC1c(cccc1)c1Cl)CC1)c2c1cccn2	1
5766	O[C@@H](C1CC1)C(N(CC(c(cc(cc1)F)c1F)=C1)[C@@H]1c1cc(O)ccc1)=O	0
[truncated: 453 more rows]
