# Supplementary material for: Toward Quantum-Informed Atom Pairs
Source: ACS Omega. 2024 Jan 26;9(5):5966–71. doi: 10.1021/acsomega.3c09744 (PMC10851243; doi:10.1021/acsomega.3c09744)
Supplement: Supplementary file 1 — ao3c09744_si_001.zip [file ao3c09744_si_001.zip › ionization.csv.txt]

	smiles	target
0	CN(C)c1ccc(C=O)cc1	7.3
4	N#Cc1cccs1	9.83
5	C=CC=COC	8.03
6	CC=C1CCCCC1	8.44
8	CCc1ccccc1	8.77
9	C=Cc1ccccc1	8.46
10	Cc1cc(=O)cc(C)o1	9.03
11	COc1c(C)cccc1C	8.1
12	N#Cc1ccccc1	9.73
13	O=Cc1ccccc1	9.5
15	C1=CC2C3C=CC1C=CC23	8.09
16	CCC=Cc1ccccc1	8.0
17	CNc1ccccc1	7.32
18	COc1ccccc1	8.2
20	OC(c1ccccc1)C1CC1	8.31
21	CN(C)c1cccc2c(N(C)C)cccc12	6.7
24	COc1ccccc1C=CC(=O)O	8.5
30	O=S1(=O)c2ccccc2-c2ccccc21	8.9
31	c1ccc(Oc2ccccc2)cc1	8.09
32	C1CCC2OCCC2C1	9.0
34	C(=Cc1ccccc1)c1ccccc1	7.66
35	CCCc1ccccc1	8.71
36	O=C=Nc1ccccc1	8.77
37	O=C(O)Cc1ccccc1	8.26
38	CN(C)Cc1ccccc1	7.69
39	C#CC(=C)O	8.92
40	[O-][n+]1c2ccccc2cc2ccccc21	7.45
41	CCCC=CCCCC	8.8
42	CCCC=CCCCC	8.81
43	C#CC=CC=C	9.2
44	C#CCC#CC	9.5
45	CCCCc1ccccc1	8.69
46	C=C1C2=CC=CC=C1C=CC=C2	7.5
49	COc1ccc(Br)cc1	8.13
50	COc1ccc(C)cc1	7.9
51	CC(C)CS(=O)(=O)CC(C)C	9.54
52	ON=C1CCCCCCC1Cl	9.19
53	CCc1ccc(CC)cc1	8.4
55	FC(F)(F)C#CC#CC(F)(F)F	10.99
56	CNc1ccc(C(=O)O)cc1	7.3
57	COc1ccccc1C=CC(C)=O	8.2
58	CCC(C)OC(C)=O	9.9
59	CC(C)C=CC(C)C	8.85
61	CCC(C)=C(C)C	8.21
62	CCCCC(=O)CC	9.15
63	Brc1ccc(Br)cc1	8.82
64	Cc1ccc(Br)cc1	8.68
65	Cc1ccc(C)cc1	8.44
66	Cc1ccc(Cl)cc1	8.69
67	Cc1ccc(O)cc1	8.34
68	Clc1ccc(Cl)cc1	8.92
69	Nc1ccc(N)cc1	6.87
70	O=C1C=CC(=O)C=C1	10.0
71	c1ccc2c(c1)c1c3ccccc3c3c4ccccc4c4c5ccccc5c5c6ccccc6c6c7ccccc7c2c2c1c3c4c5c62	6.75
74	CCCC	10.53
75	C=CCC	9.55
76	C=CC=C	9.07
77	C#CCC	10.18
78	C=CC=O	10.11
83	C#CC#N	11.62
85	CCC#N	11.85
86	C=CC#N	10.91
87	C=CCO	9.67
88	C#CCO	10.5
89	N#CC#CC#N	11.81
90	O=CC=O	10.2
91	CC1CS1	8.85
92	CN1CC1	8.7
94	C=COC	8.95
95	O=C1CCSCC1	8.9
96	C1=CCCCC=CC1	8.5
97	COC=O	10.84
98	ON=C1CCCCCCC1	8.8
99	c1cc2c(c3c1CCC3)CCC2	8.09
100	CCCC(C)=O	9.38
101	CCCC(=O)O	10.17
102	CC=CC(=O)O	9.9
103	c1c2c(cc3c1CCCC3)CCCC2	7.86
104	CCC[N+](=O)[O-]	10.78
105	C=COC(C)=O	9.2
106	CC(=O)CC(C)C	9.3
107	CC(C)OC(C)C	9.2
108	CC(=O)OC(C)C	9.99
109	Brc1cccc(Br)c1	9.01
110	Cc1cccc(C)c1	8.55
111	Cc1cccc(O)c1	8.29
112	Oc1cccc(Cl)c1	8.65
113	Cc1cccc(N)c1	7.54
114	Cc1cccc(C)n1	8.86
115	Cc1cc(C)cc(C)c1	8.4
116	Clc1cc(Cl)cc(Cl)c1	9.3
117	CN1CN(C)CN(C)C1	7.6
118	CC(C)CC(=O)CC(C)C	9.01
120	Brc1ccccc1	9.0
121	CC1CCCCC1	9.64
122	Cc1ccccc1	8.83
123	Clc1ccccc1	9.07
124	O=C1CCCCC1	9.16
125	Oc1ccccc1	8.49
127	Cc1cccnc1	9.0
128	Brc1ccccn1	9.7
129	CC1CCCCN1	7.9
130	Clc1ccccn1	9.0
132	CCCCC	10.28
133	C=CCCC	9.49
135	CCCCN	8.73
136	C=CCC#N	10.2
137	N#CCC#N	12.8
139	CCOC=O	10.61
140	c1cc[nH]c1	8.21
141	C1CCOC1	9.4
142	c1ccoc1	8.88
143	C1CCSC1	8.38
144	c1ccsc1	8.86
145	CN(C)CCN(C)C	7.59
146	CCCCCC(C)=O	9.27
148	CCCCCC	10.13
149	CCCCC=O	9.74
150	COCCOC	9.3
151	CCCOC=O	10.54
152	C1CCCCC1	9.88
153	C1=CCCCC1	8.94
154	c1ccncc1	9.26
155	C1=COCCC1	8.35
156	C1CCNCC1	8.03
159	CCCCCCN	8.6
160	CCCOCCC	9.3
161	C=CC(C)C=C	9.4
163	CCCCCCCC	9.8
164	C=CCCCCCC	9.43
165	CNOC	8.92
166	COCC(C)(C)C	9.3
167	CCCCCCCCC	9.71
169	CC#CC=O	10.2
170	CCCCCCCCCCC	9.56
171	C=C1CCC1	9.16
172	CC1C=CCC1	8.95
173	Brc1ccncc1	9.94
174	CN=c1cc[nH]cc1	8.75
175	O=C1CC=CC=CC1	8.24
176	Cc1ccc(O)cn1	9.15
177	CC(=O)c1ccncc1	9.3
178	CC(=O)c1ccccn1	8.9
180	COc1cc[n+]([O-])cc1	7.5
181	CN(C)CCc1ccccc1	7.7
182	C1=CCCCCCCCCCC1	8.78
183	Cc1ccnc(-c2cc(C)ccn2)c1	8.2
184	O=C(c1ccccc1)c1ccc(O)cc1	8.3
185	c1ccc(C2CC2c2ccccc2)cc1	8.05
186	c1ccc(C2CC2c2ccccc2)cc1	8.2
188	C=CC	9.73
189	COC	10.02
190	C=C(C)C	9.22
191	FC(F)=C(F)F	10.14
192	FC(F)=C(F)C(F)(F)F	10.6
193	Clc1c(Cl)c(Cl)c(Cl)c(Cl)c1Cl	9.0
195	CC=NCC	9.29
196	O=C1CCC1	9.35
197	CCC1CC1	8.96
199	ON=C1CCCC1	8.92
200	C=C1CCCCC1	8.93
201	CC1(C)CCCNC1	8.05
203	C=C1CCc2ccccc21	8.0
204	CC12CCC(C1)C(C)(C)C2=O	8.5
205	O=C(c1ccccc1)c1ccccc1	9.08
206	c1ccc2c(c1)CCCC2	8.46
207	c1ccc2cnccc2c1	8.53
208	CN(C)c1ccc(C#N)cc1	7.6
209	c1ccc2cc3ccccc3cc2c1	7.44
210	[C+]#[C-]	11.4
211	c1ccc2[nH]ccc2c1	7.76
212	O=C1CCCC1	9.26
213	N#Cc1c2ccccc2cc2ccccc12	7.8
214	CCN(CC)CC	7.53
216	C1=CC2C=CC1C2	8.38
217	CN(C)c1ccccc1	7.12
218	c1ccc(Nc2ccccc2)cc1	7.19
220	CC(=O)C=Cc1ccccc1	8.8
221	CCCC(=O)CCC	9.1
223	Oc1ccc(O)cc1	7.94
224	CCC=O	9.96
225	CN=CO	9.83
226	CC(=O)CC(C)=O	8.85
227	CCCC=O	9.82
228	C1COCCO1	9.19
229	CCCCCCCCCC	9.65
230	O=C=O	13.78
231	CNC	8.24
233	ClC(Cl)=C(Cl)Cl	9.33
234	O=S(=O)(c1ccccc1)c1ccccc1	9.16
235	c1cc2ccc3cccc4ccc(c1)c2c34	7.43
236	O=C1C=CC(=O)c2ccccc21	9.5
237	CNc1c(C)cc(C)cc1C	7.22
238	Cc1cc(C)c(N(C)C)c(C)c1	7.24
239	C(#Cc1ccccc1)C=Cc1ccccc1	7.5
240	CC=CCC(C)C	8.92
241	CC1CCCCCC1C	10.31
242	CC1CCCCCC1C	10.21
243	CC1CCCCC(C)C1	10.41
244	O=S1CCC1	8.5
245	[O-][n+]1ccccc1O	8.9
250	CC=C(C)C(=O)O	9.5
251	COCCCO	9.3
252	CC1(C)C(=O)C2CCC1C2	8.6
253	CCC=CCC	8.96
255	O=CCCc1ccccc1	8.7
256	CC=CCCCCC	8.91
259	BrC12CCC(CC1)C2	9.6
260	Oc1ccc2ccccc2c1	7.87
261	c1ccc2cc3cc4cc5ccccc5cc4cc3cc2c1	6.63
262	CCCS(=O)(=O)c1ccccc1	9.21
263	CCC(C)c1ccccc1	8.68
264	COc1ccc(OC)c(CC(C)N)c1	7.1
268	CC(C)(C)c1c2ccccc2cc2ccccc12	7.13
269	CCOc1ccnc2ccccc12	8.1
270	C=CC#CCC	8.91
271	CC#CC#N	10.78
274	C1=CN2CCC1CC2	8.02
275	CCC=CN1CCCC1	6.7
276	c1ccc2c(c1)C1CC2C1	8.26
277	c1ccc(Sc2ccccc2)cc1	7.85
279	N#CCc1ccccc1	9.39
280	NCCO	8.96
281	Nc1cccc[n+]1[O-]	8.04
282	CC1(c2ccccc2)CC1c1ccccc1	7.9
283	CC1(c2ccccc2)CC1c1ccccc1	7.9
284	CCOC(C)=O	10.01
285	CC(=O)C=C(C)C	9.1
286	c1ccc2c(c1)OCCOCCOc1ccccc1OCCOCCO2	7.6
287	CCc1cccc(CC)c1	8.49
288	Oc1ccccn1	8.45
290	C1=CCCC1	9.01
291	C#CC(C)=O	10.17
292	C1CCOCC1	9.25
293	C#CC(=CC)CC	8.7
294	CCCCCCC	9.93
295	C=C1CCC1=C	8.4
296	C=C[CH]C=C	7.25
299	CC1CC(C)CN(C)C1	7.63
300	CCC1C2CC3CC(C2)CC1C3	9.2
301	COC(C)(OC)OC	9.65
302	CN1CCC(=O)CC1	8.3
305	c1ccc2cc3c(cc2c1)cc1c2cccc4c5cc6ccccc6cc5c5ccc6ccc3c1c6c5c42	6.72
306	CCC1=CCCCC1	8.48
307	O=C(c1ccccc1)c1ccncc1	9.6
308	C=CCC1C=CCC1	8.89
309	[O-][n+]1ccccn1	8.89
311	c1cc2c3c(cccc3c1)C1C2C2c3cccc4cccc(c34)C12	7.48
313	CC(=O)c1ccsc1	9.32
314	c1ccc2c3ccc(c2c1)CCc1ccc(c2ccccc12)CC3	7.0
315	C1=CC2(CC1)CCC2	8.65
316	CN1CC2CC(C1)CN(C)C2	6.8
317	CCC=CCCCC	8.85
318	CCCC=CCCC	8.84
319	C1=CCCCCCCCCCC1	8.74
320	Fc1cccc(F)c1F	9.7
321	COc1ccc[n+]([O-])c1	8.4
322	CCC=CCCCC	8.85
323	Cc1ccoc1C	8.25
324	COC(OC)OC	9.5
325	NC(Cc1ccccc1)C(=O)O	8.4
326	c1cc2c3c(cccc3c1)C1C2C2c3cccc4cccc(c34)C12	7.58
327	COc1ccc(OC)cc1	7.56
328	[CH2]C(=C)C	7.9
329	C(=Cc1ccccn1)c1ccccc1	8.15
331	CCC#CCCCC	9.22
332	CCCCCCCC1=CCCCC1	8.37
333	C=C(c1ccccc1)c1ccccn1	8.65
334	CC=C1CCC1	8.7
335	C=C1CCCC1	8.55
336	N#CCc1cccc(Cl)c1	9.48
337	[O-][n+]1ccc2ccccc2c1	7.9
339	BrC12c3ccccc3C(c3ccccc31)c1ccccc12	7.9
340	CC(=O)CN(C)C	7.71
341	C1=CC2(C=C1)CCC2	8.2
342	CC(C)N=NC(C)C	8.0
343	CCc1ccc[nH]1	7.97
344	CCCc1cccs1	8.6
345	O=c1ccc(=O)c1=O	9.3
348	CCC=Cc1ccccc1	8.15
349	Brc1c2ccccc2cc2ccccc12	7.58
352	CN(C)CCC(C)(C)C	8.3
353	OC=CO	9.62
355	C#Cc1cccc2ccccc12	8.03
356	C1C2CC12	8.7
357	C1CC12CC2	9.26
358	C=CC=CC	8.62
359	CC(=O)C=Cc1cccc(C)c1	8.6
360	Cc1ccc2c(ccc3cc(C)ccc32)c1	7.98
361	BrC1=CC=CC2=C(Br)C=CC=C1C2	7.85
362	CC[C]=O	5.7
364	C=CCc1ccccc1C	7.78
365	CCC(C)CC=O	9.68
366	C1CC2CC1C1C3CCC(C3)C21	9.0
367	O=C(C(=O)C1CC1)C1CC1	8.8
368	CCCCc1cccc(C)c1	8.42
369	CCCCc1ccc(C)cc1	8.35
370	O=S1CCCC1	8.5
371	Brc1ccc(N=Nc2ccc(Br)cc2)cc1	9.24
373	C=CC(=O)C(C)C	9.39
374	C1CCC2OCCOCCOC3CCCCC3OCCOCCOC2C1	8.6
376	Cc1cccc2[nH]ccc12	7.6
377	C1CCc2c(c3c(c4c2CCCC4)CCCC3)C1	7.7
378	c1c2c(cc3c1CC3)CC2	8.17
379	CCCC=NCC	9.0
380	CC(C)C#Cc1ccccc1	8.35
381	CC=CCC(=O)O	9.41
383	O=C1Cc2ccccc2C1=O	8.8
385	COc1ccccn1	8.7
386	C=CC(=O)CC	9.5
388	CC1(C)CC1	8.98
389	c1cc2ccc1CCc1ccc(cc1)CC2	7.8
391	CCC[O]	9.2
392	N#Cc1ccc2c(c1)C1C=CC2C1	8.7
394	[CH2]OC	6.94
395	C#CCCc1ccccc1	8.5
396	C1CC2CC1C1CCC21	8.8
397	CC12C=CC(C)(C1)C1(C)CCC21C	8.3
398	CC1CC(C)CN(C)C1	7.66
399	OC1CC1	9.1
400	Nc1ccc[n+]([O-])c1	8.21
401	CN1CCCN(C)C1=S	7.3
402	C#CC=CC#C	9.1
403	C#CC=CC#C	9.07
405	CC(=O)c1c(C)cc(C)cc1C	8.2
406	CCC=C(CC)CC	8.48
407	CC(C)CC1CCCCC1	9.54
408	C[C](C)c1ccccc1	6.6
409	COc1cccs1	8.02
410	CC(C)(C)c1cccs1	8.3
411	c1ccc2c(c1)ccc1ccc3ccc4ccc5ccc6ccccc6c5c4c3c12	7.25
412	CC(=O)C=Cc1ccccc1C	8.5
413	C=CC=Cc1ccccc1	8.06
414	C1=CCCCCC=C1	8.4
415	CC1=C(Cl)C(=O)c2ccccc2C1=O	9.4
416	[O-][n+]1cccnc1	8.8
417	Cc1cc2c3ccccc3ccc2c2ccccc12	7.44
418	COCCCOC	9.3
419	c1ccc(N=Nc2ccccc2)cc1	8.2
420	OC1CCCCCCCCCCC1	9.26
422	c1ccc2c(c1)C1CCc3ccc(c4ccccc34)CCC2CC1	7.3
423	COCC#N	10.75
425	C1COCCOCCOCCOCCOCCO1	8.9
428	C1=C2CCCC(CC1)C2	8.0
429	C1CCC2CC3CCCCC3CC2C1	8.8
430	O=C(O)C1CC1	10.64
431	C=C(C)C#CCCC	8.62
432	C=CC#CCCCC	8.83
433	C=CC=CC=CC	7.96
434	C=C[CH]CC	7.3
435	C#Cc1cccc(C#C)c1	8.82
437	O=C1C(=O)C2C=CC1C2	8.4
438	C#Cc1cccc2cccc(C#C)c12	7.88
441	Cc1ccc2[nH]cc(CCN)c2c1	7.6
445	CC=C(C)C(C)=CC	7.8
446	CCC=NCC	8.7
447	CNc1cccnc1	8.53
451	C#Cc1ccccc1-c1ccccc1C#C	8.2
453	C1=CC=CCCC=C1	7.9
455	O=c1ccc2cocc2cc1	8.65
457	FC1(F)C2=CC=CC=C1C=CC=C2	8.19
458	CCCC[O]	9.22
459	c1cc2ccc3ccc4ccc5ccc6ccc1c1c2c3c4c5c61	7.29
460	Cc1ccc(O)c(N=Nc2cccc(Cl)c2)c1	7.7
461	c1cc2ccc3ccc4ccc5cccc6c(c1)c2c3c4c56	7.17
462	C1CCC2CC3CCCCC3CC2C1	9.0
463	CCC=CCCCCCC	8.83
464	Cc1ccccc1N1CCC1	7.1
465	Cc1cccc(C)c1N1CCC1	7.0
467	CCC=CCCCCCC	8.83
468	CCCC=CCCCCC	8.78
469	CCCC=CCCCCC	8.78
470	CCCC#CCCC	9.2
471	CCCCC#CCCCC	9.13
472	CC#CCCCCCC	9.3
473	CCC(C)=C(C)CC	8.17
474	CCC(C)=C(C)CC	8.16
475	C1[C]2CC3CC1CC(C2)C3	6.21
476	CCCCC#CCCCCCC	9.09
477	CC=C(C=O)CC	9.53
478	CCCCC(CC)=C(C)C	8.1
479	CCC(CC)=C(C)C	8.17
480	CCCCCC(C)=C(C)C	8.13
481	[CH2]C=C	8.13
482	c1cc2cccc3c4cccc5cccc(c(c1)c23)c54	6.96
483	O=C(C(=O)C(=O)c1ccccc1)C(=O)c1ccccc1	8.5
487	Cc1ncnc2[nH]cnc12	8.9
488	C=CC=CC	8.59
489	CCC=CCCCCC	8.84
490	CC=CCCCCCCC	8.9
491	c1ccc(C2CCC2c2ccccc2)cc1	8.2
493	CCCCCCCCCCN	8.63
494	CCC#CCCCCC	9.2
495	CCCC#CCCCC	9.17
496	C1=CC(c2ccccc2)C1	8.42
498	C=CC=CCC	8.51
499	CCC=CCCCCC	8.84
500	C[CH]C	7.37
501	[CH2]C	8.12
502	CCC=C=O	8.8
504	CC=CCCCCCCC	8.9
505	C=Cc1c(C)cccc1C	8.1
506	c1ccccccccccccccccc1	6.6
507	O=CC1CCCCC1	9.6
508	C=C1CC(=C)C1	8.7
509	c1ccc2c(c1)ccc1ccc3ccc4ccc5ccc6ccc7ccccc7c6c5c4c3c12	7.15
510	c1ccc2c(c1)ccc1ccc3ccc4ccc5ccc6ccc7ccc8ccccc8c7c6c5c4c3c12	7.07
513	c1ccc2c(c1)-c1cccc3cccc-2c13	7.9
514	CCCCc1ccc(C#N)cc1	10.08
515	CCCCc1cccc(C#N)c1	9.77
516	CC1(C)C(=O)C(=O)c2ccccc21	8.5
517	C12C3C1C1C4C1C3C24	8.18
518	CCC(C)(C)C(C)=O	9.02
519	C=C1C=CC=CC1	7.9
520	Oc1ccc(N=Nc2ccccc2)cc1	7.6
521	CN(C)c1cccc2cccc(N(C)C)c12	6.45
522	[C]#N	13.6
523	CC(=O)C=Cc1ccccc1Cl	8.8
524	CC(=O)C=Cc1ccccc1[N+](=O)[O-]	9.0
525	COc1cccc[n+]1[O-]	8.21
527	CC1(C)Cc2ccccc2C1	8.47
528	C1=Cc2cccc3cccc1c23	8.12
530	C1CSCCOCO1	8.67
531	CC#CC(C)C	9.31
532	CN1C(=O)C(=O)N(C)C1=S	8.6
533	[O]c1ccccc1	8.56
534	[C]#C	11.61
535	CC=C(C)C(C)=CC	8.1
536	c1ccc2c(c1)ccc1c2ccc2c3ccccc3ccc21	7.51
537	O=C1C(=O)C23CC=CCC12CC=CC3	8.3
538	O=C1C(=O)C23CC=CCC12CCCC3	8.1
539	O=C1C(=O)C23CCCCC12CCCC3	8.5
540	C1CC12CCC21CC1	8.4
541	[CH2]CC	8.09
542	C[O]	10.72
543	CC(=O)C=Cc1ccccc1F	8.9
544	CCC1=CCCC1	8.53
546	[CH]1C2CC3CC1CC(C2)C3	6.73
547	C=C1[CH]C=CC=C1	7.24
549	[CH2]CC=C	8.04
551	ON=C1CCCCCC1	8.88
552	c1ccc2c(c1)C1=C2CCCC1	7.7
554	c1ccc2c(c1)c1ccccc1c1ccccc21	7.87
555	C#Cc1ccccc1C#C	8.69
556	c1ccc2c(c1)ccc1c3ccccc3ccc21	7.6
557	C1=CCCCCCCCC1	8.8
559	CCCN=C(C)C	8.31
560	CCCC#CCCCCCCC	9.14
561	C#CC=CN(C)C	7.7
562	CC1CCCC(C)C1	9.53
564	C=C(C)CC(C)C	9.03
565	CC1(c2ccccc2)CC1	8.57
566	COc1cccc2ccccc12	7.7
567	CCCN(CCC)c1ccccc1	6.93
568	COc1cc(OC)c(OC)cc1CC(C)N	7.0
569	CC1(C)CC(O)CC(C)(C)N1[O]	7.4
572	CC(=O)c1c(C(C)C)cc(C(C)C)cc1C(C)C	8.0
573	CC1CCC(C)C(C)C1	9.38
574	CC#Cc1cccc2cccc(C#CC)c12	7.48
575	N#Cc1cccc(N)c1	8.61
577	CC(C)(C)C=CC=CC(C)(C)C	8.23
581	Nc1cccc2c(N)cccc12	6.74
582	C#CCCCCCCCCC	9.9
583	[O-][N+]1=NC2CCC1C2	9.2
585	C=CC(=C)c1ccccc1	8.15
586	CCCCC#CCCCCC	9.11
590	C=C(C)C#CCC	8.66
591	O=c1sccs1	8.6
594	c1cc2cc(c1)CCc1cccc(c1)CC2	7.9
595	CCN(C)N(C)CC	6.75
596	C[CH]O	6.7
597	C=C1[CH]C(C)=CC=C1	7.12
598	C=C1[CH]C=CC=C1C	7.07
599	CC=C1[CH]C=CC=C1	6.9
600	C=C1C=C[C](C)C=C1	6.96
601	C[CH]CC	7.25
603	Fc1cc(F)c(F)c(F)c1	9.55
604	COc1ccc(CC(C)N)c(OC)c1	7.4
607	OC(C(F)(F)F)(C(F)(F)F)C(F)(F)F	12.25
608	Cc1ccc2cc3c(ccc4ccccc43)cc2c1	7.31
609	Cc1cccc2cc3c(ccc4ccccc43)cc12	7.33
610	CC#CCCCCCCC	9.3
611	CCC#CCCCCCC	9.19
612	CCCC#CCCCCC	9.17
613	C=CC=CCCC	8.47
615	O=[N+]([O-])C1=CC=C=C[CH]1	9.06
616	[c]1ccccc1	8.32
617	COC1=CC=C=C[CH]1	8.32
618	C#CCCCC#C	9.85
619	C1COCCN2CCOCCOCCN(CCO1)CCOCCOCC2	7.5
620	C1COCCOCCNCCOCCOCCN1	8.0
621	C1CCC2(CC2)C2(C1)CC2	8.5
622	CC(C)=CN1CCCC1	6.8
623	CC(C)(C)N([O])C(C)(C)C	6.77
624	ClC1(Cl)CC1c1ccccc1	8.7
625	c1ccc(C2=C(c3ccccc3)C2)cc1	7.45
626	[CH]1CC1	8.18
627	CC=C(C)C(C)=CC	8.0
628	Cc1c2ccccc2cc2ccc3ccccc3c12	7.27
629	[O-][n+]1ccncc1	9.0
631	Cc1cc2ccc1CCc1ccc(cc1)CC2	7.6
632	c1cc(-c2ccncn2)ncn1	9.0
633	N#CC(C#N)(C#N)C#N	13.94
634	C=CCCCCCCCCCCC	9.38
635	CC1CCCC(C)N1C	7.77
636	C1=CC2(C=C1)CC=CC2	8.2
637	C1=CC=C2C=CC=CC(=C1)C2	7.7
638	C#CCC#C	10.1
639	CC=CN1CC1	8.0
642	Cc1cc2ccccc2cc(C)c1=O	8.1
643	Cc1ccc(O)c(N=Nc2ccc(Cl)cc2)c1	7.7
644	C[CH]CCC	7.1
645	[CH2]CCC	8.02
646	CC=CC(=O)CC	9.32
647	C1CC2(CC2)C2(C1)CC2	8.3
648	Cc1ccc2ccc3cc4ccccc4cc3c2c1	7.3
650	CC1(C)C=Cc2ccccc2O1	7.8
651	O=[N+]([O-])c1cccnc1	10.3
652	Cc1ccc2c(ccc3ccccc32)c1	7.7
653	C1CCN2CCCCN(C1)C2	7.0
654	C1CCN2CCCN(C1)C2	7.0
655	c1ccc2ncncc2c1	9.03
656	C1CC12CC1(CC1)C2	8.8
657	O=c1c2cc3ccccc3cc1CCCCC2	8.0
658	CCCC(C)C(C)=O	9.2
660	CC1(C)CCCC(C)(C)N1[O]	6.73
661	O=[C]O	8.2
662	CCC#CCCC	9.26
663	[CH2]O	7.56
664	[CH]=O	8.12
665	c1ccc2c(c1)-c1ccccc1-2	7.58
667	COc1cc(CC(C)N)c(OC)cc1C	6.8
668	c1ccc2nc3ccccc3cc2c1	7.8
669	CN1CCCCN1C	6.75
670	C#CCCCCCCCCCCC	9.9
671	c1ccc2c(c1)Oc1ccccc1O2	7.6
673	CCC(C=O)C(C)C	9.44
674	C=CC(C=C)C=C	9.1
675	CC1(C)CN1	8.94
678	[CH2]CCCC	7.85
679	[CH2]CCCCC	7.92
680	CCOC(C)CC	9.32
681	OC1=NCCS1	9.2
684	O=C1CC2CCC1CC2	8.8
685	c1c2cc3cc1CCc1cc(cc(c1)CC3)CC2	7.4
686	c1ccc2occc2c1	8.36
687	C1CC2CC1N=N2	8.45
688	C1=CC2c3ccccc3C1c1ccccc12	7.7
689	C1CCC2OCCC2C1	9.0
690	CCCC=C(C)C	8.62
691	c1ccn2cccc2c1	7.24
693	C#CC(=CCC)CC	8.54
694	c1ccc2cccc-2cc1	7.42
695	C1CC1=C1CC1	8.5
698	C12C3C4C1C1C2C3C41	8.56
699	c1ccc2c(c1)ccc1c2c2ccc3ccccc3c2c2ccc3ccccc3c12	7.19
700	C1=CC1	9.67
701	CN(C)C(=S)N(C)C	7.5
702	C=CC(C)=CC	8.37
703	C1CC2CCC1C2	9.77
704	O=C1CC2CC1CC2=O	9.26
705	C1CC2CCC1CC2	9.47
706	C1CN2CCN1CC2	7.32
707	CCC1C=CCCC1	8.83
708	CC#CCCCCC	9.31
709	CC#CC#CC	8.92
711	C1C2CC3CC1CC(C2)C3	9.25
713	C1CC2CCC(C1)CC2	9.0
714	Nc1ccccc1C(=O)c1ccccc1	8.25
715	C1CC2CCC1CCC1CCC(CC1)CC2	9.1
716	COc1ccc(C=Cc2ccc(N(C)C)cc2)cc1	6.16
717	CC(=O)C1CCC=C(C)O1	8.62
718	CC#CCCCCCCCCCC	9.28
719	C1CC2CC2C1	9.16
721	C1CC2CC1C2	9.7
722	C1CCC2CC2C1	9.03
723	C1CCC2OC2C1	9.82
724	c1cc(-c2cncnc2)ncn1	9.0
725	c1ccc2cc3c(cc2c1)C3	8.03
726	C1CC2C3C(C1)C23	8.72
727	C1CCC1	9.8
728	C1CSC1	8.61
731	C=C(C)CN	8.8
732	C1CCCC1	10.33
733	c1cn[nH]c1	9.25
734	c1cnoc1	9.96
735	c1cnsc1	9.55
736	c1c[nH]cn1	8.81
737	c1c[nH]nn1	10.06
738	NCCC(=O)O	8.8
739	c1nc[nH]n1	9.8
740	c1nn[nH]n1	10.95
742	CCN=CC(C)C	8.5
744	O=c1c(Cl)c(Cl)c1=O	9.5
745	[CH]1C=C1	6.6
746	C1=COC=CC1	8.4
747	CC1(C)CC(=O)CC(C)(C)N1[O]	7.4
748	c1ccnnc1	8.74
749	c1cncnc1	9.33
750	c1cnnnc1	9.3
751	c1cnccn1	9.29
752	c1cnncn1	9.2
753	C1=COC=CO1	7.75
755	c1ncncn1	10.01
756	c1nncnn1	9.14
761	C1=CC2(C=Cc3ccccc31)CC2	8.0
762	CC1(C)OCCO1	9.2
763	C1CCCCCC1	9.9
764	OC1CCC1	9.25
766	C1CCCCCCC1	9.75
768	C#C[CH2]	8.67
770	C1CCCCCCCCC1	9.6
772	C=C(C)O	8.64
773	C1CCCCCCCCCCC1	9.72
774	Cc1ccc(CC#N)cc1	9.16
775	C#Cc1ccc2ccccc2c1	8.11
776	C1COCCOCCOCCO1	8.8
778	C1CNCCNCCCNCCNC1	7.8
779	O=c1cc1	9.47
781	BrC1=CC=C=C[CH]1	9.04
783	C=C[C](C)C	7.13
784	O=C1CC(=O)C2CC12	9.4
785	CC(C)(C)CC=O	9.61
786	COC1CCCC1OC	8.7
787	COC1CCCCC1OC	8.7
788	CC12CC1(C)C(=O)CC2=O	9.1
790	C=CCc1ccccc1	8.6
791	CC(N)Cc1ccccc1	8.5
793	CC(C)(C)Sc1ccccc1	8.38
794	CC(C)Sc1ccccc1	7.9
795	C[CH]N	5.7
796	[CH2]N(C)C	5.7
798	NC(CO)C(=O)O	8.7
799	O=C1c2cc3ccccc3cc2C(=O)c2cc3ccccc3cc21	8.07
800	COC1CCCCC1OC	8.6
801	CC=C=C(C)C	8.64
802	CC(=O)C=Cc1cccc(Cl)c1	8.9
805	CC1CCCC(C)(C)C1	9.39
806	CCCC1=CCCC1	8.48
807	CCCCC(C)=C(C)C	8.14
808	CCCC(C)=C(C)CC	8.08
809	CCN1CCN(CC)C1=S	7.5
810	[CH]1CC2CCC1C2	6.84
811	C1=CC2CCC12	9.0
813	NC1CC2CCC1C2	8.3
814	C1CC2CCCN(C1)CCC2	6.94
816	C1C2C3CC4C1C4CC23	8.2
818	CS(=O)(=O)c1ccccc1	9.5
820	C1C2CC1C2	9.65
822	CC12CC(=O)C(C1)C(C)(C)C2=O	9.1
823	C1COCCNCCOCCOCCN1	8.2
824	[CH2]NC	5.9
825	CC1=C(Br)C(=O)c2ccccc2C1=O	9.25
826	C1COCCN2CCOCCOCCN(CCO1)CCOCC2	7.4
827	Fc1c(F)c(F)c2c(F)c(F)c(F)c(F)c2c1F	8.87
828	c1ccc2c(c1)cc1c3ccccc3c3cc4ccccc4c4c5ccccc5c2c1c34	7.02
829	c1ccc2cc3c(cc2c1)c1cc2ccccc2c2ccc4c5ccccc5cc3c4c21	6.99
830	c1ccc2cc3c(cc2c1)c1c2ccccc2cc2ccc4cc5ccccc5c3c4c21	6.94
831	c1ccc2cc3c(cc2c1)c1c2ccccc2cc2c4ccccc4c4cc5ccccc5c3c4c21	6.95
833	CC(=O)C=Cc1ccc(Cl)cc1	8.7
834	Cc1cc2ccccc2c2cc3ccccc3cc12	7.33
835	C#CC#CC#C	9.5
836	Cc1cccc2c1ccc1cc3ccccc3cc12	7.3
837	Cc1ccc2cc3c(ccc4cc(C)ccc43)cc2c1	7.2
838	C[C]=O	7.0
839	Cl[C](Cl)Cl	8.11
841	c1cc(-c2ccsc2)cs1	7.99
842	OCC1(c2ccccc2)CC1	8.35
844	c1cc2c(cn1)=c1cnccc1=2	8.3
846	C=CC=Cc1ccccc1	8.39
848	O=COCC(F)(F)F	11.31
849	CCc1ccco1	8.45
850	C1#Cc2cccc3cccc(c23)C#CCCCC1	7.5
851	C1#Cc2cccc3cccc(c23)C#CCCC1	7.53
852	Fc1cccc2ccccc12	8.15
853	COc1cc(Br)c(CC(C)N)cc1OC	7.4
854	Fc1ccccc1-c1ccccc1	8.2
855	C=C1C=CCC=C1	8.6
856	O=Cc1ccc(-c2ccccc2)cc1	8.47
857	O=C1C=CC1	9.3
858	C=C1C(=C)C1=C	8.8
859	Fc1ccc2ccccc2c1	8.23
860	Fc1ccc(-c2ccccc2)cc1	8.0
862	c1cc2c3c(cccc3c1)C1CCC21	7.6
863	Fc1cc(F)c(F)cc1F	9.33
864	CCCCC(N)C(=O)O	8.52
867	C1CCC2CCCC2C1	9.46
869	C=c1c2ccccc2c(=C)c2ccccc12	7.6
870	C1COCCOCCOCCOCCO1	8.9
871	C1CC2CCC1N=N2	7.79
874	C#C[CH]C	7.97
875	CC(C)=C(C)CC(C)(C)C	8.1
876	c1ccc(N2CCC2)cc1	7.1
880	Cc1cccc2c1ccc1c3ccccc3ccc21	7.46
881	Cc1cccc2ccc3c4ccccc4ccc3c12	7.44
882	Cc1ccc2ccc3c4ccccc4ccc3c2c1	7.46
883	Cc1ccc2c(ccc3c4ccccc4ccc23)c1	7.49
886	CC#CCc1ccccc1	8.6
887	C1=C(c2ccccc2)CC1	8.2
888	O=C1CCC1=O	9.4
889	CN1CCN(C)C1(C)C	7.2
892	C=CC=C=CC	8.56
896	ClC1CCCCCCCCCCC1	9.04
897	C=CC(=C)CC	8.79
898	CCCC1C=CCC1	8.84
899	Cc1ccc2cc[nH]c2c1	7.54
901	c1ccc2c(c1)C1C3C2C13	8.0
902	c1ccc(-c2ccncn2)cc1	8.65
907	C#CCCCCCCC	9.93
908	c1cnc(-c2ncccn2)nc1	8.3
910	C[CH]CCCCC	6.95
911	c1ccc2c(c1)cc1c3ccc4c5cc6ccccc6c6cccc(c7ccc(c8cccc2c81)c3c74)c65	6.4
912	c1ccc2c(c1)c1cccc3c4ccc5cc6c7cccc8cccc(c9ccc%10c%11ccc2c(c13)c%11c4c5c%10c96)c87	6.72
913	c1ccc2c(c1)cc1c3c2cccc3c2ccc3c4cccc5c6ccccc6cc(c54)c4c5ccccc5c1c2c34	6.18
916	Cc1cc2c(C)cc1CCc1ccc(cc1)CC2	7.4
917	Cc1cccc2c1ccc1cc3ccccc3c(C)c12	7.18
918	Cc1cccc2c1ccc1c(C)c3ccccc3c(C)c12	7.06
919	CCCCCCC#CCCCCCC	9.03
920	Cc1ccc(F)cc1	8.79
921	Fc1ccc(Cl)cc1	9.01
922	Cc1cccc(F)c1	8.91
923	CCSCC	8.42
926	Nc1cc[n+]([O-])cc1	7.67
929	N#CC(F)(F)F	13.93
931	[CH]1C=CC=CC=C1	6.28
932	C=CN=C=O	9.3
933	C1C23CC12C3	9.74
935	C=C(CC)C(=O)O	10.06
940	CN(C)c1cccc[n+]1[O-]	7.62
943	CC1(C)CC(=O)CC(C)(C)N1O	8.51
944	Fc1cc(F)c(F)c(F)c1F	9.63
945	CC(C)=C1C2C=CC1C=C2	7.97
947	c1ccc2c(c1)cc1c3cc4ccccc4c4c5ccccc5cc(c5cc6ccccc6c2c15)c34	6.82
948	CC=CC=NCC	8.9
951	c1ccc(-c2ccccn2)nc1	8.35
952	O=c1c2ccccc1cccc2	8.0
953	CC1=CC1(C)C	8.58
954	Fc1ccccc1F	9.29
955	Oc1ccccc1F	8.68
956	Fc1ccc(F)c(F)c1	9.3
957	Cc1cccc2ccc3cccc(C)c3c12	7.53
958	CC(=O)CC(=O)C(F)(F)F	9.47
959	CC=CC(C)CC	8.91
960	CCOC(=O)N1CC2C=CC1CC2	8.0
961	Cc1cc2ccccc2c2ccc3ccccc3c12	7.4
962	O=CC1=CC1	9.6
964	Cc1coc(C)c1	8.39
965	Oc1ccc(F)cc1	8.5
967	Fc1cccc(F)c1	9.33
968	O=C(O)C1CCC1	10.35
969	Oc1cccc(F)c1	8.73
970	Fc1cc(F)cc(F)c1	9.64
971	Fc1ccccn1	9.4
972	C=C(C)C#CC(=C)C	8.95
973	C1=CC2CCC2C=C1	7.6
974	C1=CCC=CCC=C1	8.5
975	C=CC=CC=CC=C	7.79
976	CCCCCC#CCCCCCCC	9.09
978	CC(C)(C)C=Cc1ccccc1	8.29
979	CCCCCC1CCCC1	9.91
981	CCC1CC=CCC1	8.88
982	[CH2]C(C)(C)C	7.88
984	c1cc2ccc1CCCCCCC2	8.0
985	C=CCC1=CCCC1	8.6
986	C[N+]([O-])=[N+](C)[O-]	8.3
988	CCOC(=O)N1CC2CCC1CC2=O	8.5
989	O=C(O)c1ccc(N=Nc2ccccc2)cc1	8.3
990	C=C1C2C=CC1C=C2	8.5
991	CC(=O)C=Cc1ccc(Br)cc1	8.9
993	CCOC(=O)C(F)(F)F	11.0
994	CC(C)(C)C=Cc1ccccc1	7.8
995	CC1(C)CC2CC(=O)C1C2	8.75
996	CC1(C)C(=O)C2CC(=O)C1C2	9.0
997	c1cc2ccc3cccc4c3c2c(c1)c1c2cccc3ccc5cccc(c5c32)c41	6.9
998	c1ccc2cc3c(cc2c1)c1ccccc1c1c2cc4ccccc4cc2c2ccccc2c31	6.83
999	c1ccc2cc3cc4c(cc3cc2c1)c1ccccc1c1c2ccccc2c2ccccc2c41	6.73
1000	CC1=CCC(C)=C1C	7.96
1001	CN(C)c1ccc(C=Cc2ccc(F)cc2)cc1	6.4
1002	CN1CCCN1C	6.66
1003	Fc1ccccc1-c1ccccc1F	8.35
1004	[CH]1CCCC1	7.21
1006	Fc1c(F)c(F)c(F)c(F)c1F	9.9
1007	N#Cc1ccccc1F	9.78
1008	C1=CC=CC(C2C=CC=CC=C2)C=C1	8.2
1009	C=CC=CCCCC	8.45
1010	CC(C)[O]	9.2
1011	Fc1cccc(-c2cccc(F)c2)c1	8.35
1012	c1cc2c3c(cccc3c1)S2	8.0
1016	Fc1ccc(-c2ccc(F)cc2)cc1	8.0
1018	CCCC=C(C)C(C)=O	9.22
1020	O=c1c2cc3cscc3cc1CCCCC2	8.1
1021	O=c1c2cc3cscc3cc1CCCCCC2	8.15
1022	C=CC=C(C)CCC	8.02
1023	C1=Cc2ccccc21	7.5
1024	O=[N+]([O-])c1cccc(F)c1	9.88
1026	CC(=O)c1ccc(F)cc1	9.57
1027	N#Cc1cccc(F)c1	9.79
1028	c1cc2c3c(cccc3c1)C1C3C2C13	7.55
1029	CC=CCCC	8.97
1030	Cc1ccc(CN(C)C)cc1	7.61
1031	C1CC2CCC1C1(CC1)C21CC1	8.3
1032	C=C1C=C1	8.15
1033	c1ccc(N2CCCCC2)cc1	7.1
1034	c1ccc(N2CCCC2)cc1	6.8
1038	CC1(C)C=CC=C1	8.2
1039	CC1CC1(C)C	8.9
1040	Cc1ccccc1N1CCCC1	6.8
1041	CN=NC	8.45
1042	CN(C)[N+](=O)[O-]	9.53
1043	CC=CC=O	9.73
1046	C1CS1	9.05
1050	CC1C=CC=CCC1=O	8.23
1051	C#CC=CCCCC	8.87
1052	CC(=O)C(F)(F)F	10.67
1053	OCC(F)(F)C(F)(F)F	11.2
1054	CCCCCC#CCCCCCC	9.05
1055	CC1=CC=CC1(C)C	8.0
1056	CC1=C(C)C(C)=C(C)C1	7.8
1057	CC1=CC=C(C)C1(C)C	7.84
1058	CC(C)(C)C#Cc1ccccc1	8.32
1060	OC1Cc2ccccc2C1	8.5
1061	CCN(CC)N(CC)CC	6.5
1062	CC(C)C1C=CCC1	8.81
1064	c1ccc2c(c1)OC1c3ccccc3C1O2	7.6
1065	c1cc2ccc3cc(ccc4ccc5cc1ccc5c4)ccc3c2	7.1
1067	CC(=O)C(C)=O	9.3
1070	N#CC(F)=C(F)F	10.6
1072	O=C(c1ccccc1)C(F)(F)F	9.72
1073	CC[C](C)C	6.65
1074	Fc1c(F)c(F)c(-c2c(F)c(F)c(F)c(F)c2F)c(F)c1F	9.4
1075	c1ccc2cc3c(cc2c1)cc1c2c3ccc3cccc(c32)c2c3cccc4ccc5cccc(c5c43)c12	6.58
1076	N#CC(=C=O)C#N	10.56
1077	c1ccc2c(c1)C1CCN2CC1	7.85
1078	OC=Cc1ccccc1	8.71
1079	c1ccc(C2CCC2)cc1	8.4
1080	C=CC(O)c1ccccc1	8.6
1082	O=C1CCCCCCCCCCC1=NO	8.99
1083	C#CC#CCC	9.41
1084	C1=CC2CC1c1ccccc12	8.1
1085	CCCN(CC)CC	7.7
1086	C1=Cc2ccccc2CC1	8.1
1087	CCN(C(C)=O)C1=C(Cl)C(=O)c2ccccc2C1=O	8.7
1088	O=C1C=CC(=O)CC1	9.77
1089	CC(=CC(=O)O)c1ccccc1Cl	8.85
1090	O=C(Cc1ccccc1)c1ccccc1	8.5
1091	O=C(O)C=Cc1ccccc1F	9.0
1092	C1C2C3C4C1C1C2C3C41	8.47
1094	[CH]1CCC1	7.54
1096	C1CCC2CCCC2C1	9.46
1098	CC(=O)c1cccc(F)c1	9.76
1099	O=C(O)c1cccc(F)c1	9.91
1100	O=C(O)c1ccc(F)cc1	9.91
1101	COc1cccc(F)c1	8.41
1102	C12C3C4C1C1C2C2C3C4C12	8.3
1103	O=C=C(Cl)Cl	9.0
1104	CCOC(=O)CN	8.8
1105	CNc1ccccn1	8.26
1106	C#CC#C	10.17
1107	N#CC#N	13.4
1108	COCC(F)(F)F	10.53
1110	CCOc1ccc2ccccc2n1	8.0
1111	Oc1cnnc(O)n1	10.0
1112	Fc1ccccc1	9.2
1113	[CH2]C(C)C	7.93
1118	C=C(C)C1CC1	8.66
1119	c1ccc2c(c1)c1ccccc3c4ccccc4c2c13	6.84
1120	C#CC(=O)O	10.45
1121	NC(=O)C(N)=O	9.41
1122	O=C=C1C=CC=C1	8.05
1123	C1=CC=C2C=CC=CC(=C1)N2	7.75
1124	C1=CC=C2C=CC=CC(=C1)O2	7.9
1125	c1ccc2c(c1)C1c3ccccc3C2c2ccccc21	7.8
1126	Nc1cccc2cccc(N)c12	6.65
1128	ON=C1CCCCCCCCCCC1Cl	9.18
1132	Cc1ccc(C)c(C)c1C	8.16
1133	Cc1cc1=O	9.15
1135	C#CC#CC	9.4
1136	CC1(C)CCc2ccccc21	8.47
1137	Cc1cc(C)cc(N(C)C)c1	6.95
1138	CCC1CCCCC1C	9.32
1139	CCC1(C)CCCCC1	9.34
1140	C1=CC2CCCC12	9.37
1141	C1CCC2CCCCC2C1	9.32
1142	C1CCC2CCCCC2C1	9.32
1143	c1ccc2c(c1)CCCO2	7.93
1144	CCCC(=O)c1ccccc1	9.08
1145	c1c2c(cc3c1CCC3)CCC2	7.94
1147	c1ccc2c(c1)CCN2	7.15
1148	c1ccc2c(c1)CCO2	7.65
1149	CC=C(C)C=O	9.6
1150	C=C1C=CC=C1	8.36
1152	O=C1CC2CCC1C2	8.9
1153	CN(C)N1CCCCC1	6.83
1154	C1#CCCC#CCC1	8.9
1155	C1=CC2CCC1C2	8.81
1156	C=O	10.88
1157	C1=CC2C=CC1CC2	8.5
1158	O=C1C2(CCCC2)C(=O)C12CCCC2	8.9
1159	COc1ccc(N=Nc2ccc(OC)cc2)cc1	7.72
1160	C(#Cc1ccccc1)c1ccccc1	7.94
1161	CCCCC(=O)CCCC	9.07
1162	C=c1ccc(=C)cc1	7.5
1163	CC#CC	9.58
1164	C=NN=C	8.95
1165	c1ccc2c(c1)cc1ccc3cccc4ccc2c1c34	7.12
1166	C1CNC1	8.63
1167	C1COC1	9.65
1169	O=[N+]([O-])c1ccccc1C=Cc1ccccn1	8.3
1170	O=C1CCCC(=O)C1	9.52
1171	Nc1ccccn1	8.1
1172	O=C=C=C=O	10.6
1176	C=C1CCSCC1	9.22
1177	CCCC=CC=O	9.65
1178	C1CCOCOC1	9.45
1187	C#CC1CCC1	9.6
1188	CC(C)C=C(C(C)(C)C)C(C)(C)C	8.31
1189	CCCC=C(CC)C(C)CC	8.04
1190	OC1CCS1	8.3
1191	C=CC=C=O	8.3
1192	C1=CCC23CC=CCC2(C1)CC3	8.7
1196	C1C2CC3CC1C23	8.7
1197	CC=C(C)C	8.69
1200	C=C(C)CO	9.26
1202	C=C(C)C(=C)C	8.62
1206	C1=CC2CC12	8.0
1207	C[CH]C=CC	7.07
1208	c1ccc(-c2c3ccccc3c(-c3ccccc3)c3c(-c4ccccc4)c4ccccc4c(-c4ccccc4)c23)cc1	6.41
1209	CN1C(=O)C(=O)N(C)C1=O	10.19
1210	CN(C)CN(C)C	7.74
1211	CC=CC=CC	8.24
1212	CC=CC=CC	8.09
1213	c1ccc(C(c2ccccc2)c2ccccc2)cc1	8.34
1214	C1=CCCC=CCC1	8.2
1215	CCCCN(C)N(C)C	6.63
1216	Cc1cccc(C)c1C	8.42
1217	CC1=C(C)C(=O)C(C)=C(C)C1=O	9.16
1218	O=C1C(F)=C(F)C(=O)C(F)=C1F	10.7
1220	C#CCC=O	9.85
1221	C1CCC2(CC1)CCC21CC1	8.5
1222	C=C1C=CC1=C	8.8
1223	C=CCSCC	8.51
1224	c1cc2ccc1CCCCCC2	7.5
1225	C=C(c1ccccc1)c1ccccc1	8.0
1226	c1cc2ccc3cc4ccc5cc6ccc7cccc8c9ccc%10c(c1)c2c3c1c4c5c(c6c78)c9c%101	6.76
1228	c1cc2c(c3c1CCCC3)CCCC2	7.89
1229	CC=C=C=O	9.5
1231	O=c1cccccc1O	9.86
1232	COC(C)OC	9.65
1233	Cc1ccco1	8.38
1234	CS(=O)(=O)C=Cc1ccccc1	8.7
1236	C#CC=CC=CC=C	7.8
1237	Clc1ccccc1C=Cc1ccccn1	8.07
1238	C#Cc1ccccc1	8.82
1239	COc1cccc(N)c1	7.76
1240	c1ccc2c(c1)ccc1cc3c(ccc4ccccc43)cc12	7.39
1241	C1CC2CCC1CC21CC1	8.7
1242	CN(C)N1CCCC1	6.59
1243	C=CCC=CCCC	8.96
1244	C(=Nc1ccccc1)c1ccccc1	7.9
1245	c1ccc(CSCc2ccccc2)cc1	8.05
1246	COCc1ccccc1	8.85
1247	CC(C)Cc1ccccc1	8.69
1249	C1CN2CCCN2C1	6.51
1250	O=c1cccccc1	8.88
1251	Fc1ccc(F)cc1	9.16
1254	CCOC	9.72
1255	CCOC(=O)c1[nH]c(C)c(Br)c1C	7.75
1256	CC(C)CC(C)(C)C	9.89
1257	c1ccc2c3ccc4cccc5ccc(c-2cc1)c3c45	6.58
1260	CC(C)=CC(=O)O	9.63
1261	CC1(C)N=NC1(C)C	8.2
1262	CN=[N+](C)[O-]	9.7
1263	Clc1cccc(Cl)c1	9.1
1264	C1=CCOCOC1	9.0
1265	ClC1CCCCC1	10.1
1266	O=C(c1ccccc1)c1cccnc1	9.6
1269	C1=CCC=C1	8.57
1270	CC(O)=NCC(=O)O	9.4
1272	C1=COCCO1	8.07
1273	C1=CC12CCCCC21C=C1	8.3
1274	N#CC(Cl)(Cl)Cl	11.89
1275	CC1C(C)S1(=O)=O	9.5
1276	COC(=O)C(C)C	9.86
1277	C=C(c1ccccc1)c1ccncc1	8.9
1278	CNc1cccc[n+]1[O-]	7.67
1280	C1Cc2c3c(c4c(c2C1)CC4)CCC3	7.95
1281	Cc1cc(N(C)C)c(N(C)C)cc1C	6.4
1282	Fc1ccc(F)c(F)c1F	9.57
1283	CCCN=NCCC	8.1
1284	c1cc(-c2ccncc2)ccn1	9.1
1285	CC1=CC(=O)C=CC1=O	9.78
1286	CCC(=O)OC	10.15
1287	COc1cccc([N+](=O)[O-])c1	8.7
1290	NC(Cc1ccc(O)cc1)C(=O)O	8.0
1294	Oc1ncccn1	10.06
1297	BrC(Br)(Br)Br	10.31
1299	CC1(C)CO1	10.0
1300	C=CC(C)(C)C	9.45
1301	C1=CC12CCCC21C=C1	8.3
1302	C1=CCC2CC=CC2C1	8.72
1303	ClC(Cl)(Cl)Cl	11.47
1304	C=CN1CC1	8.2
1305	C=CC(C)C	9.52
1306	C=C(C)CC	9.12
1307	C=C(C)C(C)C	9.07
1308	CC(C)=C(C)C	8.27
1309	CC(=O)C(C)C	9.31
1310	CC(N)C(=O)O	8.88
1311	C1=CC2C=CC12	9.0
1312	c1ccc2cc3c(ccc4ccccc43)cc2c1	7.45
1313	CCC(C)C(C)=O	9.21
1314	CC=C(C)C(C)=O	9.35
1315	CCC(=O)C(C)C	9.1
1316	CC(C)=C(C)C(C)C	8.17
1317	CC(C)C(=O)C(C)C	8.96
1318	c1ncc(-c2cncnc2)cn1	9.0
1319	CCC=CO	8.34
1320	CC(C)=CO	8.27
1321	C=CC=CCCCCC	8.44
1322	c1ccc2c(c1)C1CCC2c2ccccc21	8.1
1323	CN(C)c1ccccn1	7.8
1325	C1CC1C1CC1	8.9
1326	C#CC(C)C	7.44
1328	Cc1cccc2cccc(C)c12	7.5
1329	Cc1[nH]c(C)c2ccc(=O)ccc12	7.55
1330	CN(C)N	7.29
1331	Cc1ccc(C)c2ccccc12	7.78
1333	CC=CO	8.7
1334	C1=C(c2ccccc2)Oc2ccccc2O1	7.28
1335	CC(=O)c1ccccc1C	8.9
1336	COc1ccccc1C	7.9
1338	c1cc2c3cc1CCc1ccc(c(c1)CC3)CC2	7.8
1339	CC(C)(C)CN	8.46
1341	O=C(O)Cc1ccc2ccccc2c1	8.05
1342	Brc1ccccc1Br	8.95
1343	O=C1C=CC=CC1=O	9.3
1344	CCC(O)CC	9.76
1345	c1cc2c(c3c1CC3)CC2	8.18
1346	CC(=O)c1cccc(C)c1	8.85
1347	C=C(C(C)(C)C)C(C)(C)C	8.79
1348	COc1cccc(C(C)=O)c1	8.53
1349	COc1cccc(C(=O)O)c1	9.06
1350	O=C(O)c1ccc(Br)cc1	9.72
1352	C1=CC12CCCCCC21C=C1	8.25
1353	Cc1ccccc1N=Cc1ccccc1	7.7
1354	CC1=CC=CC2=CC=CC=C1C2	7.5
1356	COC1=CC=CC2=CC=CC=C1C2	7.0
1357	CNCCc1ccccc1	8.4
1358	CCCCC(=O)CCC	9.1
1361	CC=CC	9.11
1362	CC1(C2(C)CC2)CC1	8.8
1364	CC(=O)CC(C)(C)C	9.23
1365	CC(C)CC=O	9.7
1366	Cc1cccc(Br)c1	8.79
1367	C=CC(=C)O	8.68
1368	CC1CC=CCC1	8.91
1369	CC1C=CCCC1	8.89
1370	CC1=CCCCC1	8.67
1372	CCCCC(C)=O	9.35
1373	O=[N+]([O-])c1ccc[nH]1	9.3
1375	CCCCCC(C)C	9.84
1376	C=CCCCC	9.44
1377	C=CCCC=C	9.27
1379	CC=C=CCC	8.76
1380	C1=CCCC=C1	8.25
1381	C=CCCCCC	9.34
1382	CC=CCCCC	8.84
1383	CCCCOC=O	10.52
1391	C=CN	8.2
1393	CNO	9.0
1402	CCC(C)(C)N	8.46
1403	C=C(C)C(C)(C)C	9.02
1404	CC(C)(C)C(C)(C)C	9.8
1406	CCS(=O)(=O)CC	9.96
1407	C#CC(C)C	9.97
1409	C=CC(C)O	9.53
1410	COC(C)C	9.45
1411	CCN(C)C	7.74
1413	CC1CCC1	9.6
1416	CCS(=O)(=O)c1ccccc1	9.4
1417	CCC(C)[N+](=O)[O-]	10.71
1418	C1CC2C3CCC(C3)C2C1	9.3
1419	CC=C=O	8.95
1421	C1Cc2c3c4c5c6c2CCc2c1c(c(c(c2CC6)CC5)CC4)CC3	7.3
1422	CCC#CCCCCCCCCC	9.14
1423	CCCC#CCCCCCCCC	9.07
1424	CCCCC#CCCCCCCC	9.09
1425	CC#CCCCCCCCC	9.28
1426	CCC#CCCCCCCC	9.17
1427	CCCC#CCCCCCC	9.13
1428	CCC#CCCCCCCCCCC	9.17
1429	CCCC#CCCCCCCCCC	9.11
1430	CCCCC#CCCCCCCCC	9.1
1431	O=[N+]([O-])c1c2ccccc2cc2ccccc12	7.87
1432	O=C(O)c1c(F)c(F)c(F)c(F)c1F	9.2
1433	CCOCC	9.51
1434	CCCC(C)O	9.78
1435	C1#CCCC#CCCC#CCC1	9.0
1436	C1Cc2c1c1c(c3c2CC3)CC1	8.15
1438	c1ccc(N(c2ccccc2)c2ccccc2)cc1	6.8
1440	CNN	7.7
1443	Cc1c(C)c2ccccc2c2ccccc12	8.01
1444	CC(C)=C1C2C=CC1C(=O)C2=O	8.0
1445	O=C1C(=O)C2C=CC1C21CC1	8.1
1446	CC1(C)C2C=CC1C(=O)C2=O	8.2
1447	O=C1C(=O)C2C=CC1C21CCCC1	8.1
1448	CC1=CC2CC1C(=O)C2=O	8.1
1449	C1=CC2C=CC3C=CC1C23	8.6
1450	Cc1ccccc1-c1ccccc1C	8.05
1451	c1c2c(cc3c1CC3)CCC2	8.05
1452	c1cc2c(c3c1CCC3)CC2	8.19
1453	O=C1CCC(=O)C2CC12	9.4
1454	Cn1c(=O)ccc2ccccc21	8.0
1455	CCCN(C)N(C)C	6.63
1456	CC(C)N(C(C)C)N(C)C	6.65
1457	CN(C)N(C)C(C)(C)C	7.07
1461	Nc1c(Cl)cccc1Cl	7.6
1463	Clc1cc(Cl)c(Cl)c(Cl)c1Cl	8.8
1465	C=C(C)CCCC	9.04
1466	Cc1ccccc1N(C)C	7.42
1467	COC1CCCC1OC	8.6
1468	CC=CC=CC	8.18
1469	CNc1ccccc1C	7.27
1470	CCc1ccccc1[N+](=O)[O-]	9.39
1471	Cc1cccc(-c2cccc(C)c2)c1	7.85
1472	CN(C)N=NN(C)C	7.0
1473	C1CCN(N2CCCCC2)CC1	6.77
1474	Cc1ccc2cc3ccccc3cc2c1	7.37
1475	Cc1ccc(-c2ccc(C)cc2)cc1	8.5
1476	N#Cc1ccc2ccccc2c1	8.56
1477	N#Cc1cccc2c1C1C=CC2C1	8.7
1478	CCN(CC)c1ccc(C)cc1	6.84
1479	O=C(O)C=Cc1ccccc1O	8.5
1480	CCOc1ccccc1C	8.0
1481	CNC(=O)C(=O)NC	9.33
1484	CC1=CC(=O)OC1=O	10.7
1485	C=CC(O)CC	9.4
1486	COC(=O)CN	9.1
1487	CC(C)(C)OC(C)(C)C	8.88
1489	COC(=O)OC	10.5
1490	CCN(C)CC	7.5
1492	C#CC#CC#CC#C	9.09
1494	N#Cc1ccco1	9.45
1496	C=C(O)CC	8.36
1497	N#Cc1cccc([N+](=O)[O-])c1	10.29
1498	COC(=O)c1ccc(N)cc1	7.7
1499	N#Cc1ccc(C(=O)O)cc1	10.0
1501	CN(C)c1ccc(C(=O)O)cc1	7.1
1503	COc1ccncc1	9.58
1505	CN=Cc1ccccc1	8.77
1507	CCSc1ccccc1	7.88
1509	CCC#Cc1ccccc1	8.3
1510	CNc1ccc(C)cc1	7.13
1511	COc1ccc(Cl)cc1	7.79
1513	N#Cc1ccc(C#N)cc1	10.1
1514	O=Cc1ccc(C=O)cc1	10.13
1515	CCC=C(C)C=O	9.54
1517	O=C(c1ccccn1)c1ccccc1F	9.11
1520	CC=CC	9.1
1531	C=CCC(C)O	9.38
1532	Nc1ccccc1	7.72
1533	CC=CC(C)=O	9.39
1535	C=CCC(=O)O	9.75
1538	CCSC(C)=O	9.2
1539	CC(C)SC(C)C	8.2
1540	Cc1c[nH]c(C)c1	7.54
1541	Cc1ccc(C)o1	7.8
1544	CCC(C)NC(C)CC	7.6
1545	Nc1cccccc1=O	9.43
1546	Brc1cccnc1	9.75
1547	CC1CCCNC1	7.98
1548	CC1CCNCC1	8.03
1549	Clc1cccnc1	9.1
1550	Clc1ccncc1	9.5
1552	O=c1cc[nH]cc1	9.75
1553	CN1CCCCC1	7.77
1554	CCC=CC(=O)O	10.14
1555	CCOCC(C)C	9.3
1556	CCCC[N+](=O)[O-]	10.71
1558	C#CCCC	10.1
1559	CC=CCC	9.01
1560	CC#CCC	9.44
1561	C=CCCO	9.56
1563	C=CCOC	9.56
1564	C#CCOC	9.78
1568	C#CCCC#C	9.93
1570	C1=CCC=CC1	8.82
1571	C#CCCCCC	10.04
1572	C1=CCCCCC1	8.91
1573	C1=CC=CC=CC=C1	8.03
1574	CC#CCCCCCCCCC	9.29
1575	C=C1C2C3(C)C1C23C	8.0
1578	c1ccc(C(c2ccccc2)(c2ccccc2)c2ccccc2)cc1	8.0
1579	c1c[nH]c(-c2ccco2)c1	6.95
1580	C=C(C)CN(CC(=C)C)CC(=C)C	7.8
1581	C=c1cc(C)c(=C)cc1C	7.4
1582	Cc1cccc(C)c1C(=O)O	8.9
1583	Clc1ccc(Cl)c(Cl)c1Cl	8.9
1584	Clc1cc(Cl)c(Cl)c(Cl)c1	9.02
1585	Cc1ccc[nH]1	7.78
1586	Cc1ccc(C)s1	8.1
1589	CC#CCCCCCCCCCCC	9.26
1590	CC(C)=NC1CCCCC1	8.23
1591	CN(C)N(C)C	6.87
1592	CCO	10.48
1593	O=CO	11.33
1594	CC(=O)O	10.65
1595	O=Cc1c2ccccc2cc2ccccc12	7.69
1596	CC=CCCCCCC	8.9
1597	CC=CCCCCCC	8.9
1598	Cc1ccccc1-c1ccccc1	8.1
1599	C1=CC12CCCCCCC21C=C1	8.2
1600	Cc1cccc(-c2ccccc2)c1	7.95
1601	Cc1ccc(-c2ccccc2)cc1	7.8
1603	C1CCCC2(CC2)C2(CC1)CC2	8.6
1604	CC=CCC	9.04
1605	C=CC#CC	9.0
1606	COc1cc(CC(C)N)c(OC)cc1Br	7.3
1608	Cc1cnc2nccnc2n1	8.8
1609	CC1(c2ccccc2)C=C1	8.29
1610	CC(=O)C=Cc1cccc(Br)c1	8.9
1612	C[C]1CC1	7.49
1616	c1cc2nc(c1)CCc1cccc(n1)CC2	8.35
1617	C1=CC2C3C1C23	8.1
1618	CCCC(N)C(=O)O	8.53
1619	[O-][n+]1cccc(O)c1	8.6
1621	CCCCCC=O	9.72
1622	O=C1C(=O)C(F)(F)C1(F)F	10.0
1623	C1=CCC2CC=CC2C1	8.72
1627	O=C1OC(=O)C(F)=C1F	11.45
1628	N#CC(C#N)=C(C#N)C#N	11.77
1629	CC1CCCCN1C	7.63
1630	C=C1CC2C=CC12	8.8
1632	FC1=C(F)C2(F)C(F)=C(F)C12F	10.08
1633	CC#Cc1ccccc1	8.42
1635	C#CC1CC1	8.7
1636	CC=CC(C)C	8.97
1637	Cc1cc(C)oc(=O)c1	8.51
1638	Fc1nc(F)nc(F)n1	11.3
1639	CO	10.84
1640	CC(C)O	10.17
1642	ClC(Cl)Cl	11.37
1643	C#Cc1cccc2c(C#C)cccc12	7.91
1647	Clc1ccccc1C=Cc1ccccn1	8.05
1650	C1=NCC1	9.3
1651	CCC#CCCCCCCCC	9.17
1652	CN1CN1C	8.7
1655	CN(C)C=O	9.13
1656	CN1CCC(=O)C1	8.3
1657	C1#CC=CCCC=C1	8.2
1659	O=C(C(F)(F)F)C(F)(F)F	11.57
1662	FC(F)=C(F)C(F)=C(F)F	9.5
1663	CCN(CC)C(C)=O	8.6
1664	C=C1Cc2ccccc2C1	8.34
1668	O=C1CCC(=O)C2CCC12	9.1
1669	[O-][n+]1ccc(O)cc1	8.18
1670	C#CC=C	9.58
1673	CC=CC(C)(C)C	8.91
1674	C=CCC(C)C	9.45
1675	CC=CC(C)C	8.98
1680	CC(C)C=CC(C)C	8.84
1681	C#CCCCC	10.03
1682	Cc1ccccc1CC=O	8.5
1683	C=CC1CC1	8.7
1684	CC1=CCCC1	8.55
1685	C1=CCNCC1	8.0
1686	CCC1C=CCC1	8.88
1688	[O-][n+]1ccccc1	8.38
1689	Cn1ccccc1=O	8.2
1690	CC1CCN(C)CC1	7.79
1691	CC1CCCN(C)C1	7.76
1692	c1ccc(N2CC2)cc1	8.0
1693	FC(F)=C1CCCCC1	8.84
1694	CNc1cccc(C)c1	7.26
1695	CCCCCCCCC(C)C	9.7
1697	O=C1C(F)(F)C(F)(F)C1(F)F	10.7
1698	CS(=O)(=O)C=Cc1ccc(C#N)cc1	9.0
1699	Cc1cc(C)c(C)c(C)c1C	7.92
1700	CC1C2CC3CC(C2)CC1C3	9.24
1701	OC1C2CC3CC(C2)CC1C3	9.09
1702	O=C1C2CC3CC(C2)CC1C3	8.6
1704	CC12CC3CC(C1)CC(C)(C3)C2	9.15
1706	c1ccc2c(c1)c1cccc3c4ccc5c6cccc7c8ccccc8c8cc9ccc%10cc2c(c13)c1c%10c9c(c8c76)c5c41	6.79
1707	CN(C)c1ccccc1N(C)C	7.1
1708	C=CC=CO	8.51
1709	C=CC=CO	8.47
1710	CCC(C)C1CCCCC1	9.23
1711	O=C1C(=O)C2CCC1C21CC1	8.4
1712	C1CCC2CC(C1)C2	9.6
1713	Nc1cccc2c1-c1ccccc1C2	7.25
1715	C1=CC2C=CC1C21CC1	7.9
1716	O=C(O)c1csc(-c2ccccc2)n1	8.6
1717	O=S1CC1	9.2
1718	CCCO	10.22
1719	C1=CC2CCCC1CC2	8.7
1720	c1cc2ccc3cc2cc1CCc1ccc2ccc(cc2c1)CC3	7.0
1721	CCCCO	9.99
1722	c1ccccc1	9.24
1723	CCCC(C)=C(C)C	8.19
1724	COC(=O)CN(C)C	7.96
1725	C1=C(N2CCCC2)CCC1	7.1
1726	C#CCC(C)C	9.83
1727	C1=CCCC=CC1	8.85
1728	Clc1c2ccccc2cc2ccccc12	7.45
1730	CC(C)c1cc(C(C)C)cc(C(C)C)c1	8.24
1731	N#CC1=CC2CC1c1ccccc12	8.5
1732	C=C[C]=O	7.0
1733	c1ccc2c(c1)c1ccccc1c1c2cc2ccc3cc4c5ccccc5c5ccccc5c4c4c5ccccc5c1c2c34	6.8
1734	c1ccc2c(c1)cc1ccc3cc4ccccc4c4c5cc6c(cc5c2c1c34)c1c2ccccc2cc2ccc3cc4ccccc4c6c3c21	6.7
1735	NC1CC2CCC1C2	8.4
1736	CC(=O)C=Cc1ccccc1Br	8.7
1737	Cc1ccccc1N1CCCCC1	7.1
1738	CCCCCCCCCCCCCCCCCC(CC)c1ccccc1	8.95
1740	COc1cccnc1	9.34
1741	C1=CC2C=CC1C21CC12C1C=CC2C=C1	8.0
1742	C1C2(C3C4C3C3C4C32)C12C1C3C1C1C3C12	7.6
1745	C=CCC=CC	9.04
1747	C=CCC=CC	8.98
1748	C1=CC2CCC1c1ccccc12	8.2
1749	C1=CC2C=CC1c1ccccc12	8.0
1753	Cc1ccc2ccc3ccc(C)c(C)c3c2c1C	7.5
1758	c1cc2cc3ccc2cc1CCc1ccc2cc(ccc2c1)CC3	7.3
1759	c1cc2oc1CCc1ccc(o1)CC2	7.6
1760	c1cc2sc1CCc1ccc(s1)CC2	7.95
1761	CCc1cccc([N+](=O)[O-])c1	9.64
1763	CCC(C#Cc1ccccc1)CC	8.24
1764	CC=CCC(C)C	8.92
1765	Cc1cc(C)c2c(ccc3cc(C)cc(C)c32)c1	7.8
1767	C=C1C=C[CH]c2ccccc21	7.35
1768	CC=NN(C)C	7.54
1770	C=C(c1ccccn1)c1ccccc1C	8.55
1771	C=C(c1ccccn1)c1ccccc1Cl	8.55
1774	C=C(c1ccccc1)c1cccnc1	8.73
1775	CCCCC=CCCCC	8.76
1776	CCCCC=CCCCC	8.77
1779	C1=CCC2CSCC2C1	8.0
1782	C=C[C]=N	7.37
1786	CC	11.52
1788	C#C	11.4
1791	O=C1CC(=O)C2CCC1C2	8.7
1792	C#N	13.6
1797	CCC	10.94
1798	O=C(O)C=Cc1ccccc1Br	8.8
1799	C#CC	10.36
1804	CC#N	12.2
1805	CC=O	10.23
1813	C=NO	10.11
1815	C1CC1	9.86
1816	C1CO1	10.56
1819	CC(C)C	10.68
1833	CN(C)C	7.85
1836	C[N+](=O)[O-]	11.08
1837	CC1CO1	10.22
1841	CC(C)(C)O	9.9
1843	c1ccc(C2=C(c3ccccc3)Oc3ccccc3O2)cc1	7.08
1850	CC(=O)C(C)(C)C	9.14
1851	C=CC(C)CC	9.44
1852	C=C(CC)CC	9.06
1853	O=C(O)C(F)(F)F	11.5
1856	C=CCC(C)(C)C	9.4
1857	CC=CC(C)(C)C	8.92
1859	CC(=O)C=Cc1ccccc1C(F)(F)F	9.0
1860	Fc1ccccc1C=Cc1ccccn1	8.18
1861	Brc1ccccc1C=Cc1ccccn1	8.05
1862	C=C(C)CCC	9.08
1863	C=CCC(=C)C	9.16
1864	CC#CCO	9.78
1865	CC(C)=CC=C(C)C	7.67
1866	CC=CCCCCC	8.91
1867	CCC=CCC	8.95
1868	CCCC=CCCC	8.84
1869	CC#CCCC	9.37
1870	CCC=CC=O	9.7
1871	N#CC=CC#N	11.16
1873	CC1(C2(C)C=C2)C=C1	8.4
1874	C#CCCCCCCCC	9.91
1875	C#CCCCCCCCCCC	9.9
1876	C#CCCCCCCCCCCCC	9.89
1878	C1=CC2(C=C1)CC2	8.14
1879	C1C2C3CC4C1C4C23	8.4
1880	CC1CCCC(C)N1	7.93
1881	C1=CC2(C=C1)C=CCC2	8.2
1882	COc1ccccc1Cl	8.42
1884	CC=Cc1ccccc1	8.15
1886	C#Cc1ccc(C)cc1	8.3
1888	CC1CCc2ccccc21	8.47
1889	CC1C=Cc2ccccc21	8.27
1890	CC1=CCc2ccccc21	7.97
1891	CNc1c(C)cccc1C	7.34
1893	C=CCCc1ccccc1	8.6
1894	CC1(C)CCCC(C)(C)N1	7.59
1895	CC=CCCC	8.97
1896	BrC12CC3CC(CC(C3)C1)C2	9.3
1897	CC12CC3CC(CC(C3)C1)C2	9.17
1899	OC12CC3CC(CC(C3)C1)C2	9.09
1900	Cc1cccc(C)c1N(C)C	7.3
1901	C#Cc1c(C)cc(C)cc1C	8.16
1902	BrC12CCC(CC1)CC2	9.4
1905	COc1ccc(C)cc1N=Nc1ccccc1	7.3
1908	Fc1ccccc1C=Cc1ccccn1	8.1
1909	Cc1ccccc1C=Cc1ccccn1	8.01
1910	Brc1ccccc1C=Cc1ccccn1	8.05
1911	O=[N+]([O-])c1ccccc1C=Cc1ccccn1	8.3
1912	Cc1ccc(C=CS(C)(=O)=O)cc1	8.3
1914	BrC12CCC(C1)C2	9.5
1916	C=C1CCC2CSCCC2C1	8.26
1917	C=C1CCC2CSCCC2C1	8.22
1920	C=CC1CC(C=C)C1	8.9
1921	C=CC1CC(C=C)C1	8.9
1922	O=C1C=CC(=O)C2=C1CC2	9.64
1923	O=C1C=CC(=O)C2CCC12	9.3
1924	c1ccc2c(c1)CCc1ccccc1-2	7.55
1925	c1ccc2cc3c(cc2c1)C1C2C3C12	7.71
1929	Cc1c2ccc(c1C)CCc1c(C)c(C)c(c(C)c1C)CC2	7.0
1930	Cc1c(C)c2c(C)c(C)c1CCc1c(C)c(C)c(c(C)c1C)CC2	6.9
1931	Cc1c2ccccc2cc2ccccc12	7.24
1933	Cc1cccc(C)c1N1CC1	7.6
1936	CCC(C)C	10.32
1937	C=CC(=C)C	8.86
1939	C#CC(=C)C	9.25
1940	CC(C)CO	10.02
1941	CC(C)C=O	9.71
1944	CCC(C)O	9.88
1946	CCC(C)=O	9.52
1947	C=CC(C)=O	9.65
1949	CC=C=C=O	8.68
1952	CCC(=O)O	10.44
1953	C=CC(=O)O	10.6
1954	COC(C)=O	10.25
1955	CC[N+](=O)[O-]	10.9
1956	CC(C)C(=O)O	10.24
1959	CC(C)[N+](=O)[O-]	10.74
1960	CCC(C#Cc1ccccc1)(CC)CC	8.29
1961	C1#CCC=CC=CC1	8.5
1962	Cc1cc2ccc1CCc1ccc(cc1C)CC2	7.85
1963	Cc1cc2ccc1CCc1ccc(c(C)c1C)CC2	7.3
1964	CC=CN1CC1	7.9
1965	CCC=CN1CC1	7.7
1966	CC(C)=CN1CC1	7.6
1967	CCC=CN1CC1	7.9
1969	CC(=O)C=Cc1cccc(C(F)(F)F)c1	9.1
1973	C=C(C)C(C)=O	9.5
1974	Cc1cccc(C)c1N1CCCCC1	7.35
1975	CC(C)(C)C(=O)C(C)(C)C	8.67
1977	O=C1C(=O)C2CC2C1=O	9.0
1978	CC12CC1(C)C(=O)C(=O)C2=O	8.4
1981	NCCCC(F)(F)F	9.1
1982	C1CC2CC2C2CC2C1	8.3
1983	C1CC2CC2C2CC2C1	8.2
1984	C1CCC2CC2C2CC2C1	8.5
1985	C=CC=CC=C	8.29
1986	C=CC#CC=C	8.5
1987	C=CCCCO	9.42
1988	C1=CCC1	9.43
1991	C=C(C1CC1)C1CC1	8.08
1992	O=S1(=O)C=Cc2ccccc21	9.1
1993	c1ccc(-c2cccs2)cc1	8.06
1995	CC1(C)CC(=O)CC(C)(C)N1	7.74
1996	C=Cc1cccc2ccccc12	7.7
1998	C=CC1C(C=C)C(C=C)C1C=C	8.6
2000	O=C1CCCCCCCCCCC1	8.96
2001	c1ccc(CSc2ccccc2)cc1	7.87
2002	Cc1cccc2ccc3ccccc3c12	7.7
2003	Cc1cccc2c1ccc1ccccc12	7.7
2004	Cc1ccc2ccc3ccccc3c2c1	7.68
2005	c1cc2c3c(cccc3c1)CC2	7.75
2006	Cc1c[nH]c2ccccc12	7.51
2007	CCOC(=O)C1CCC=CO1	8.6
2008	C1=CC2CC1C1C3C=CC(C3)C21	8.2
2009	c1cc2ccc1C1CC1c1ccc(cc1)C1CC21	7.4
2010	c1ccc(-c2ccccc2-c2ccccc2)cc1	7.99
2011	O=C1c2ccccc2C(=O)c2ccccc21	9.25
2012	C1=CC=C2C=CC(=C1)CCc1ccc(cc1)CC2	7.3
2013	c1ccc2c(c1)ccc1ccccc12	7.89
2014	CNc1ccnc(-c2cc(NC)ccn2)c1	7.3
2018	c1ccc2c(c1)Cc1ccccc1-2	7.91
2022	C=CCCCCCCCC	9.42
2024	O=c1occo1	9.8
2025	CCc1cccs1	8.67
2026	O=C1C2=C(CC2)C(=O)C2=C1CC2	9.3
2027	O=C1C2CCC2C(=O)C2CCC12	8.8
2028	O=C1C2CCC2C(=O)C2CCC12	8.8
2029	C1=CC2(CC1)CCCC2	8.73
2031	OCc1cccc(Cl)c1	8.51
2032	CC=Cc1ccccc1	8.2
2034	C#Cc1ccc(Cl)cc1	8.6
2035	N#Cc1ccc(N)cc1	8.17
2036	OCc1ccc(Cl)cc1	8.58
2037	CCCSc1ccccc1	7.81
2038	COc1ccc(C#N)cc1	8.6
2040	Cc1cccc(C)c1N	7.33
2041	C=CC1C(C=C)C(C=C)C1C=C	8.6
2042	C1#Cc2cccc3cccc(c23)C#CCCCCC1	7.48
2043	Cc1c(C)c(C)c(C)c(C)c1C	7.85
2044	Cc1cc2ccccc2c2ccccc12	7.46
2045	CC1=CC=C(C)C2=C(C)C=CC(C)=C1C2	7.1
2046	CC(C)=C1C2=CC=CC=C1C=CC=C2	7.7
2047	O=c1c(-c2ccccc2)c1-c1ccccc1	8.1
2048	Cc1ccccc1[N+](=O)[O-]	9.24
2049	Brc1cccc2ccccc12	8.08
2050	Cc1cccc2ccccc12	7.96
2051	Oc1cccc2ccccc12	7.76
2053	O=C1c2ccccc2Cc2ccccc21	8.82
2054	COc1ccccc1OC	7.8
2055	c1ccc2nccnc2c1	9.01
2056	c1ccc2ccccc2c1	8.14
2057	c1ccc2ncccc2c1	8.63
2058	Cc1ccc2ccccc2c1	7.91
2059	Nc1ccc2ccccc2c1	7.1
2060	CCN(CC)c1ccccc1	6.98
2061	C#CC(C)(C)C	9.9
2063	OC(C(F)(F)F)C(F)(F)F	11.94
2064	c1ccc(-c2cccc(-c3ccccc3)c2)cc1	8.02
2065	c1ccc2cc3cc4ccccc4cc3cc2c1	6.97
2066	C#CC(C)CC	9.79
2067	CC=C(C)CC	8.58
2068	C#CC(=O)OC	10.3
2069	c1ccc(-c2ccccc2)cc1	8.16
2070	C=CC=CC(C)C=C	8.4
2071	C=C(C)C=CC	8.42
2072	C=C(C)C#CC	8.72
2073	C=CC=C(C)C	8.26
2074	CN(C)CC#N	8.72
2075	C#CCCO	9.66
2078	CCC#CCC	9.32
2080	c1ccc(-c2ccc(-c3ccccc3)cc2)cc1	7.8
2081	CC1CC1C	9.76
2082	C=CC1CO1	9.52
2083	C=C1C=CCC1	8.4
2084	O=C1C=CC(=O)C1	9.6
2085	O=C1C=CCCC1	9.23
2088	C1=CC2CCC1CC2	8.92
2089	C1=CCCCCCC1	8.82
2090	FC1(F)C(F)(F)C1(F)F	11.18
2092	C1=CCCCCCCC1	8.81
2093	Cc1cccc2cc[nH]c12	7.71
2094	CC=CCc1ccccc1	8.48
2095	C#Cc1ccc(C#C)cc1	8.58
2096	C1=CCCCCCCCC1	8.8
2097	ClC12CC3CC(CC(C3)C1)C2	9.3
2098	COC(=O)c1ccccc1	9.32
2099	CCc1ccc2ccccc2c1	7.95
2100	Cc1ccccc1C=CC(=O)O	8.65
2101	O=C(Oc1ccccc1)c1ccccc1	8.8
2102	C#CC=CC=Cc1ccccc1	7.9
2103	Cc1cc(C)c2cccc-2c(C)c1	7.1
2104	CC(=O)c1cccc2ccccc12	8.23
2106	ON=C1CCCCCCCCCCC1	8.84
2107	O=C1C2(CCCCC2)C(=O)C12CCCCC2	9.0
2108	C1=Cc2ccccc2C1	8.14
2109	c1ccc2sccc2c1	8.17
2110	Cc1cc2ccccc2[nH]1	7.67
2111	Cc1ccc(O)c(N=Nc2ccccc2)c1	7.4
2112	Cc1ccccc1Br	8.56
2113	Cc1ccccc1C	8.56
2114	Cc1ccccc1Cl	8.72
2115	Clc1ccccc1Cl	9.06
2116	Cc1ccccc1F	8.91
2117	Cc1ccccc1N	7.47
2118	Cc1ccc(C)c(C)c1	8.27
2119	Cc1cc(C)c(C)cc1C	8.06
2120	Clc1cc(Cl)c(Cl)cc1Cl	9.0
2123	CCC(=O)CC	9.31
2124	CC1CCCC1	9.7
2125	CC1=CC=CC1	8.4
2128	Cn1cccc1	7.99
2131	O=Cc1ccco1	9.22
2132	FC(F)(F)c1ccccc1	9.69
2133	CC(C)c1ccccc1	8.73
2134	CC(=O)c1ccccc1	9.28
2136	O=[N+]([O-])c1ccccc1	9.94
2137	Cc1cccc([N+](=O)[O-])c1	9.45
2140	CC(C)N(C)C	7.3
2144	Cc1ccc(N(C)C)cc1	6.93
2145	CC#CC(C)(C)C	9.28
