# Supplementary material for: Toward Quantum-Informed Atom Pairs
Source: ACS Omega. 2024 Jan 26;9(5):5966–71. doi: 10.1021/acsomega.3c09744 (PMC10851243; doi:10.1021/acsomega.3c09744)
Supplement: Supplementary file 1 — ao3c09744_si_001.zip [file ao3c09744_si_001.zip › lipophilicity.csv.txt]

	smiles	target
0	Cn1c(CN2CCN(CC2)c3ccc(Cl)cc3)nc4ccccc14	3.54
2	COC(=O)[C@@H](N1CCc2sccc2C1)c3ccccc3Cl	3.69
5	OC1(CN2CCC1CC2)C#Cc3ccc(cc3)c4ccccc4	3.14
7	CNc1cccc(CCOc2ccc(C[C@H](NC(=O)c3c(Cl)cccc3Cl)C(=O)O)cc2C)n1	0.34
8	COc1ccc(cc1)C2=COc3cc(OC)cc(OC)c3C2=O	3.05
9	Oc1ncnc2scc(c3ccsc3)c12	2.25
11	C[C@H](Nc1nc(Nc2cc(C)[nH]n2)c(C)nc1C#N)c3ccc(F)cn3	2.61
12	O=C1CCCCCN1	-0.08
15	Nc1ccc(cc1)c2nc3ccc(O)cc3s2	3.2
16	COc1ccc(cc1)N2CCN(CC2)C(=O)[C@@H]3CCCC[C@H]3C(=O)NCC#N	1.6
19	CO[C@H]1CN(CCN2C(=O)C=Cc3ccc(cc23)C#N)CC[C@H]1NCc4ccc5OCC(=O)Nc5n4	0.32
21	Clc1ccc(cc1)C(=O)Nc2oc(nn2)C(=O)Nc3ccc(cc3)N4CCOCC4	1.92
22	COc1ccc(Oc2cccc(CN3CCCC(C3)N4C=C(C)C(=O)NC4=O)c2)cc1	3.17
23	OC(=O)c1cccc(c1)N2CCC(CN3CCC(CC3)Oc4ccc(Cl)c(Cl)c4)CC2	2.17
24	CNCC[C@@H](Oc1ccccc1C)c2ccccc2	1.2
25	Clc1ccc(N2CCN(CC2)C(=O)CCCc3ccncc3)c(Cl)c1	3.93
26	COc1cnc(nc1N(C)C)c2ccccn2	1.9
27	C(CCCCNc1cc(nc2ccccc12)c3ccccc3)CCCNc4cc(nc5ccccc45)c6ccccc6	2.27
29	CNC1=Nc2ncccc2C(=NC1c3cccs3)c4occn4	1.14
33	CS(=O)(=O)c1ccccc1C(=O)NC[C@@H](O)CN2CCC(CC2)Oc3ccc(Cl)c(Cl)c3	2.34
34	O=C(NCc1ccncc1)c2ccc(Oc3ccccc3C#N)cc2	2.57
35	CN(C)c1ccnc2sc(C(=O)NCc3ccccc3)c(N)c12	3.62
38	COc1ccc2ncc(C#N)c(CCN3CCC(CC3)NCc4cc5SCOc5cn4)c2c1	2.55
39	CNC(=O)C1(CCN(CC[C@H](CN(C)C(=O)c2c(OC)c(cc3ccccc23)C#N)c4ccc(Cl)c(Cl)c4)CC1)N5CCCCC5=O	2.78
46	CC(Nc1ncnc2ccccc12)c3ccccc3	3.4
47	CC(C)c1ccc2Oc3nc(N)c(cc3C(=O)c2c1)C(=O)O	1.1
48	O[C@@H](CNCCCOCCOCCc1cccc2ccccc12)c3ccc(O)c4NC(=O)Sc34	2.28
49	COc1ccccc1Cn2c(C)nc3ccccc23	3.47
50	OC(=O)c1ccc(NC(=O)c2cc(OCc3ccccc3F)cc(OCc4ccccc4F)c2)nc1	3.0
51	NC(Cc1c[nH]c2ccccc12)C(=O)O	-1.17
52	OC(=O)CCC[C@H]1[C@@H](Cc2ccccc12)NC(=O)c3cc4cc(F)ccc4[nH]3	1.95
55	N(c1ccccc1)c2cc(Nc3ccccc3)[nH]n2	3.8
56	COCCNC(=O)c1cccc(Nc2ncc3cc(ccc3n2)c4ccncc4)c1	3.21
58	NC(=O)c1cc(F)cc(O[C@H]2C[C@H]3CC[C@@H](C2)N3Cc4ccccc4)c1	2.14
63	COc1cccc(c1)c2c[nH]c(n2)c3ccccc3	3.8
64	O=C(COc1ccccc1)c2ccccc2	2.87
65	COc1cc2ncc(C(=O)N)c(Nc3ccc(F)cc3F)c2cc1NCCN(C)C	1.91
68	O=C1CCOc2cc(COc3ccccc3)ccc12	3.0
69	Clc1cccc2cn[nH]c12	2.33
71	COCCNCc1ccc(CCNC[C@H](O)c2ccc(O)c3NC(=O)Sc23)cc1	-0.54
73	C[C@H](NC(=O)c1cccnc1Oc2ccccc2)c3ccccc3	2.91
77	C[C@H](Nc1ncc(F)c(Nc2cc([nH]n2)C3CC3)n1)c4ncc(F)cn4	2.47
82	COc1ccc(cc1)C2=COc3cc(O)cc(O)c3C2=O	3.5
83	CNCCCC12CCC(c3ccccc13)c4ccccc24	0.89
85	Fc1cc(cc(F)c1C2=CCN(CC2)C=O)N3C[C@H](COc4ccon4)OC3=O	2.01
87	C[C@H]1CN(Cc2cc(Cl)ccc2OCC(=O)O)CCN1C(=O)Cc3ccccc3	0.18
88	COc1cc(Nc2nc(N[C@@H](C)c3ncc(F)cn3)ncc2Br)n[nH]1	2.6
89	Cc1nc(C)c(nc1C(=O)N)c2ccc([C@@H]3CC[C@@H](CC(=O)O)CC3)c(F)c2	1.3
90	COc1ccnc(CCc2nc3c(C)ccnc3[nH]2)c1	2.1
91	Cc1cc(CCCOc2c(Cl)cc(cc2Cl)C3=NCCO3)on1	3.72
92	CN(C)C(=O)c1ccc(CN2CCc3cc4nc(N)sc4cc3CC2)cc1	1.72
93	COC(=O)[C@H]1[C@@H](O)CC[C@H]2CN3CCc4c([nH]c5ccccc45)[C@@H]3C[C@H]12	1.65
94	CCN1CCN(CC1)c2ccc(Nc3cc(ncn3)N(C)C(=O)Nc4c(Cl)c(OC)cc(OC)c4Cl)cc2	3.7
96	CCN(CC)CCCCNc1ncc2CN(C(=O)N(Cc3cccc(NC(=O)C=C)c3)c2n1)c4c(Cl)c(OC)cc(OC)c4Cl	2.04
98	COc1ccc(Cc2c(N)n[nH]c2N)cc1	0.2
101	C1Oc2ccccc2C3=NN(CC13)c4ccccc4	4.28
105	O[C@@H](CNC1CCN(Cc2ccc(Cl)c(Cl)c2)CC1)COc3cccc(c3)C#N	3.09
106	COc1cc2ncc(C(=O)N)c(Nc3ccc(F)cc3F)c2cc1N4CCN(C)CC4	2.18
107	Oc1ccccc1OC(=O)c2cccc3ccccc23	4.4
108	COc1ccccc1CNc2cc(C)ccn2	3.28
109	Nc1nc(Nc2cccc(Br)c2)c3nc[nH]c3n1	3.04
110	Nc1c2CCN(c3ccccc3)c2nc4ccc(Br)cc14	3.12
112	OC(C(=O)c1ccc(F)cc1)c2ccc(F)cc2	2.49
114	CC(C)COc1cccc(c1)C(=O)Nc2ccc(C)c(c2)C(=O)Nc3cccnc3	2.81
115	COc1ccc(OC)c(CNC(=O)c2cccnc2Oc3ccccc3)c1	3.52
117	CC(C(Cc1nc2ccccc2[nH]1)c3nc4ccccc4[nH]3)c5ccccc5	4.48
118	Clc1ccc2OCC(=O)N(CCN3CCC(CC3)NCc4ccc5OCC(=O)Nc5n4)c2c1	1.33
119	OC(=O)Cc1ccc(cc1)N2CCC(CN3CCC(CC3)Oc4ccc(Cl)c(Cl)c4)CC2	1.83
121	CN(C1CCN(CCC(c2ccccc2)c3ccccc3)CC1)C(=O)C4CCC4	3.2
122	NC(=N)NC(=O)c1nc(Cl)c(NCc2ccccn2)nc1N	-0.56
123	Nc1c(NC2CC3CCC2C3)nc(nc1N4CCOCC4)C#N	3.53
124	CCN(C1CCN(CCC(c2ccccc2)c3ccccc3)CC1)C(=O)NCc4c(F)cccc4F	4.3
126	CN1CCN(CC1)C2=Nc3cc(Cl)ccc3Nc4ccccc24	3.08
127	Cc1ncc(nc1C(=O)N)c2ccc(cc2)[C@@H]3CC[C@@H](CC(=O)O)CC3	1.0
131	O=C1C=COc2cc(OCc3ccccc3)ccc12	3.33
134	CC(C)NCC(O)COc1ccc(COCCOC(C)C)cc1	0.1
135	Cc1ncc(nc1c2ccc(cc2)[C@@H]3CC[C@H](CC3)C(=O)O)C(=O)N	0.22
138	COc1ccc(cc1)C2=CC(=O)c3ccccc3N2	2.71
143	CC(=O)Nc1ccc(cc1)C(=O)Nc2ccccc2N	0.82
144	Oc1ccc2C(=O)C=C(Oc2c1)N3CCOCC3	1.0
146	Clc1ccc(N2CCN(CC2)C(=O)COCc3cscn3)c(Cl)c1	3.07
148	O[C@@H](CNCCc1ccccc1CNCCc2ccccc2F)c3ccc(O)c4NC(=O)Sc34	1.58
150	COc1ccc(c(OC)n1)c2c(F)ccc3c(N)c(nnc23)C(=O)NC4CC4	3.37
151	Clc1ccccc1c2cnn[nH]2	2.68
153	NC(=O)Nc1cc(sc1C(=O)N)c2cccc(O)c2	2.21
160	Cc1ccc(NC(=N)N)cc1C	-1.34
162	O=C(Oc1ccccc1)N2CCOCC2	1.3
170	CCN1CCC[C@H]1CNC(=O)c2c(O)c(Cl)cc(Cl)c2OC	1.09
174	CCOc1ncc(C)c2NC(=C([C@@H](c3ccc(cc3OC)C#N)c12)C(=O)N)C	2.51
177	C[C@@H](NC(=O)C1CCCCN1C)c2ccc(Nc3ncc4cc(ccc4n3)c5ccncc5)cc2	3.34
183	CCOc1ccccc1c2ccc(cc2)c3nc4ccc(F)cc4c(N[C@H](C)C(=O)O)c3C#N	2.5
186	Fc1ccc(NC(=O)c2cccnc2Oc3ccccc3)cc1	3.19
187	CC(CN1CCCCC1)C(=O)c2ccc(C)cc2	1.65
190	C[C@@H](NCc1ccccc1c2ccc(CCNC[C@H](O)c3ccc(O)c4NC(=O)Sc34)cc2)c5ccccc5	2.28
196	Cc1cccc(CN2CCN(CC2)C(c3ccccc3)c4ccc(Cl)cc4)c1	3.39
200	CN1CCCN(CC1)C(c2ccccc2)c3ccc(Cl)cc3	2.36
203	C[C@@H](NC(=O)[C@H]1CCCCN1)c2ccc(Nc3ncc4cc(ccc4n3)c5ccncc5)cc2	2.15
205	C[C@H](NC(=O)[C@@H]1CCCC[C@H]1C(=O)N2CCc3[nH]c4ccc(F)cc4c3C2)C#N	3.5
207	OC(=O)C1CCN(CC1)c2ncccc2c3ccc(Cl)c(c3)C(=O)NCC4CCCCCC4	2.53
209	Cc1ccc(cc1)c2cccc(c2)c3nn[nH]n3	1.3
211	CN(C1CCN(C)CC1)c2nccc(Nc3cc(NC(=O)c4ccnc(c4)N5CCOCC5)ccc3C)n2	1.8
212	CCCCCC[C@H]1OC(=O)CNC(=O)[C@H](NC(=O)[C@H](CO)NC(=O)[C@@H](NC(=O)[C@H](CC(C)C)N(C)C(=O)[C@@H]1C)[C@H](C)CC)[C@H](C)O	3.2
213	CN[C@@H](C)C(=O)N[C@@H](C1CCCCC1)C(=O)N[C@H]2CCN(C2)C(=O)c3ccccc3	0.82
214	Cc1cnc([nH]1)c2ccc(C)c(NC(=O)c3ccc(OCc4ccccn4)cc3)c2	3.19
216	OC(=O)[C@@H](Cc1ccccc1)N2CCC(CN3CCC(CC3)Oc4ccc(Cl)c(Cl)c4)CC2	2.5
218	C[C@H](Nc1cnc(C)c(Nc2cc(C)[nH]n2)n1)c3ccc(F)cn3	1.73
219	C(CN1CCCCC1)C2CCc3cc(OCc4ccc(cc4)c5ccccc5)ccc3C2	3.3
220	Nc1ccccc1NC(=O)c2ccc(cc2)C3CCN(Cc4ccc(cc4)C(=O)NC5CC5)CC3	2.31
221	CC(Cc1cccc(CNCCc2c(Cl)cccc2Cl)c1)NC[C@H](O)c3ccc(O)c4NC(=O)Sc34	2.41
223	COc1ccccc1C(NC(=O)[C@@H]2CCCC[C@H]2C(=O)N3CCN(Cc4ccc(F)cc4)CC3)C#N	3.57
224	CN(C)c1nc(N[C@@H]2CC[C@@H](CC2)NC(=O)c3ccc(F)c(F)c3)nc4ccccc14	3.13
225	CCCNC[C@@H](O)COc1ccccc1C(=O)CCc2ccccc2	1.56
228	O=C(CCc1ccccc1)c2ccccc2	3.77
230	OC(=O)[C@H](Cc1ccccc1)N2CCC(CN3CCC(CC3)Oc4ccc(Cl)c(Cl)c4)CC2	2.5
231	C(C(C1CCCCC1)C2CCCCC2)C3CCCCN3	3.02
232	COc1cc(Nc2nccc(n2)N(C)c3cc(CO)ccc3C)cc(c1)N4CCOCC4	3.9
233	O=C(Nc1nc2C(=O)NC=Nc2s1)c3ccccc3	1.94
236	COc1cccc([C@H](O)C2CCN(CCc3ccc(F)cc3)CC2)c1OC	1.7
237	COc1ccc2nc(N[C@H]3CCC[C@@H](C3)NCc4ccsc4)ccc2c1	2.43
238	CN1CCN(CC1)c2ncnc3c2sc4nc(C)cc(C)c34	3.2
240	O=C(COc1ccccc1)N2CCOCC2	0.75
241	Cc1nnsc1C(=O)Nc2ccccc2	0.97
242	CC[C@H](C)C(=O)O[C@H]1C[C@@H](C)C=C2C=C[C@H](C)[C@H](CC[C@@H](O)C[C@@H](O)CC(=O)O)[C@@H]12	1.07
243	CC1=CN([C@H]2CCCN(Cc3ccc(C(=O)O)c(Oc4cccc(c4)C(F)(F)F)c3)C2)C(=O)NC1=O	-0.38
244	COc1cc(O)cc2OC=C(C(=O)c12)c3ccc(O)cc3	2.0
245	O=C(C1CCCCC1)N2CC3N(CCc4ccccc34)C(=O)C2	2.43
247	Nc1cc(nc2ccc(Nc3cc(nc(N)n3)c4cccc(Cl)c4)cc12)c5ccc(F)cc5	2.5
248	O=C1NC=Nc2[nH]ncc12	-0.42
252	NC(=O)c1sc(cc1N)c2ccccc2	2.33
254	COc1ccc2ncc(F)c(CCN3CCC(CC3)NCc4cc5OCCOc5cn4)c2n1	1.46
256	O=C1CCOc2nc(CCc3ccccc3)ccc12	2.5
257	Clc1ccc2OC(=O)Nc2c1	2.16
258	CC(C)C(=O)NCCNCC(O)COc1ccc(O)cc1	-0.15
262	COc1ccnc(CCc2nc3cccnc3[nH]2)c1	1.69
266	COc1ccc2nccc([C@H](O)C3CC4CCN3CC4C=C)c2c1	2.16
272	Oc1ccc2nc(sc2c1)c3ccccc3	3.99
276	NC(=O)c1ccccc1OCc2ccccc2	2.5
277	CC1CC(=O)Nc2ccccc2N1	0.56
278	NC(=O)N1c2ccccc2CC(=O)c3ccccc13	1.28
280	COc1ccc(cc1OC)C2=COc3cc(O)cc(O)c3C2=O	2.8
282	O=C1CCOc2nc(ccc12)C#CC3CCCC3	3.0
283	CN1CCN2C(C1)c3ccccc3Cc4cccnc24	2.82
284	COc1ccccc1c2nnc(N)[nH]2	0.91
287	O[C@@H](CNCCSCCCNCCc1ccccc1)c2ccc(O)c3NC(=O)Sc23	0.12
292	CC1CN(C(=O)c2ccccc2)c3ccccc3NC1=O	1.73
294	O[C@@H](CNCCCSCCNCCc1cccc(Cl)c1Cl)c2ccc(O)c3NC(=O)Sc23	1.74
296	CC(C)C(=O)Nc1nc(cc2ccccc12)c3ccccn3	2.7
297	Nc1nc(N)c2nc(c(N)nc2n1)c3ccccc3	1.16
300	Oc1ccc(CCNCCCS(=O)(=O)NCCOCCc2cccc(Cl)c2)c3sc(O)nc13	1.92
301	NC12CC3CC(CC(C3)C1)C2	-0.98
303	O=C1Nc2ccccc2C(=O)C=C1	1.02
304	CC[C@@H](NC1=C(Nc2cccc(C(=O)N(C)C)c2O)C(=O)C1=O)c3oc(C)cc3	2.32
307	CC[C@H](NC(=O)c1c(CN(C)C)c(nc2ccccc12)c3ccccc3)c4ccccc4	4.18
308	CCOC(=O)Nc1cccc(c1)[C@H](N2CCN(Cc3nc[nH]c3C)CC2)c4ccc(cc4)C(=O)N(C)CC	2.32
309	Nc1nc(cs1)c2ccccc2	2.43
310	COc1ccnc(CCc2nc3cc(Br)cnc3[nH]2)c1	2.92
311	Nc1nnc(c(N)n1)c2cccc(Cl)c2Cl	1.38
313	CCOC(=O)C(CCc1ccccc1)NC2CCc3ccccc3N(CC(=O)O)C2=O	-0.2
314	COc1ccc(Cl)c(Nc2ncnc3cc(OCC4CCN(C)CC4)c(OC)cc23)c1	2.0
318	CN1CCN(CC1)c2ccc(NC(=O)c3oc(Nc4ccccc4F)nn3)cn2	2.36
323	O[C@H](CNC(=O)c1n[nH]c2ccccc12)CN3CCC(CC3)Oc4ccc(Cl)c(Cl)c4	2.95
324	COc1cc(N2CCN(C)CC2)c3nc(cc(N(C)C)c3c1)C(=O)Nc4ccc(cc4)N5CCOCC5	3.3
326	CC1N(C(=O)c2ccccc2)c3ccccc3NC1=O	2.11
327	CC(C)N1CCN(Cc2oc(nc2)c3cc(cc4[nH]ncc34)c5cccc6[nH]ccc56)CC1	3.49
329	Cc1ccc(Cl)c(Nc2ccccc2C(=O)O)c1Cl	2.33
330	COc1ccc2N=CC(=O)N(CCN3CC[C@@H](NCc4cc5OCCOc5cn4)[C@@H](O)C3)c2c1	0.78
331	CCOc1cc2nccc(Oc3cnc(CC(=O)Nc4n[nH]c(CC)c4C)c(OC)c3)c2cc1OC	3.29
332	CCNc1nc(Nc2ccccc2)nc(n1)C#N	3.11
333	O=C1CCOc2nc(\C=C\c3ccccc3)ccc12	3.2
334	COc1cc2ncnc(Nc3cc(NC(=O)c4ccnc(c4)N5CCOCC5)ccc3C)c2cc1OCCN6CCCC6	2.7
336	C(CNCc1ccccc1)NCc2ccccc2	0.73
340	COC(=O)CCCC(=O)Nc1ccc2C(=O)C(=O)c3ccccc3c2c1	2.96
341	C[C@@H]1CN(CCN1c2ncc(OCc3ccncc3C#N)cn2)c4noc(n4)C5CC5	3.1
344	Cc1ccc(cc1NC(=O)c2cnn(c2N)c3ccccc3F)C(=O)Nc4ccon4	2.6
345	CN1CCN(CC1)c2cc(F)cc3C(=O)C=C(Nc23)C(=O)Nc4ccc(cc4)N5CCOCC5	2.7
346	CC(C)Oc1cc(OCCc2cccnc2)cc(c1)C(=O)Nc3ccc(cn3)C(=O)O	0.81
347	Cn1c(nc2ccccc12)c3ccc(O)nc3	1.2
353	Cc1cc(NC(=O)Nc2ccc(Cl)cc2)n(C)n1	2.96
355	CN(C)CC(O)COc1ccc(Nc2cc(Nc3cc(C)ccc3Cl)ncn2)cc1	2.16
357	C[C@@H](Oc1cccc2ncnc(Nc3ccc(OCc4ccccn4)c(Cl)c3)c12)C(=O)N(C)C	3.67
358	CC(CN(C)C)CN1c2ccccc2CCc3ccccc13	2.95
360	Cc1cc(Cl)ccc1OC2CCN(C[C@H](O)CNC(=O)c3c[nH]nc3C(F)(F)F)CC2	3.02
362	CN(C)CC(O)COc1ccc(Nc2cc(ncn2)N(CC#N)c3cc(Cl)ccc3Cl)cc1	2.1
363	CCN1CCC[C@H]1CNC(=O)c2c(OC)ccc(Br)c2OC	0.05
364	C[C@@H](CNC(=O)c1c(O)c(O)cc2c(O)c(c(C)cc12)c3c(C)cc4c(C(=O)NC[C@H](C)c5ccccc5)c(O)c(O)cc4c3O)c6ccccc6	3.48
365	COc1ccc(cc1C(=O)N)c2ccc3c(nc(nc3n2)N4CCOC[C@@H]4C)N5CCOC[C@@H]5C	2.82
368	C[C@H](CN(C)C(=O)CO)Oc1cccc2ncnc(Nc3ccc(OCc4ccccn4)c(Cl)c3)c12	3.22
371	Oc1ccc(cc1)C2=CC(=O)c3ccc(O)cc3O2	3.2
372	Cc1cccc(Nc2ccccc2C(=O)O)c1C	1.89
373	CCCc1c(O)c(ccc1OCc2ccc(C(=O)O)c(Br)c2)C(=O)C	2.3
374	CC1CCC(CC(=O)Nc2cccc3ncccc23)CC1	3.56
375	CCCN[C@H]1CCc2nc(N)sc2C1	3.15
378	Nc1ccccc1NC(=O)c2ccc(cc2)c3ncc(CN4CCC4)cc3F	1.69
379	O=C(N1CCN(CC1)c2ncccn2)c3cccc(CC4=NNC(=O)c5ccccc45)c3	2.13
380	O[C@@H](CNCCCSCCNCCc1ccccc1Cl)c2ccc(O)c3NC(=O)Sc23	0.99
382	c1ccc(cc1)c2nnc(s2)c3ccccc3	4.2
383	CC(C)(C)NCC(O)COc1nsnc1N2CCOCC2	-0.35
385	CN1CCCC(CN2CCN(CC2)C(=O)Nc3ccc(Cl)c(Cl)c3)C1	1.98
386	CCCCN(CCNC[C@H](O)c1ccc(O)c2NC(=O)Sc12)C(=O)CCOCCc3ccccc3	2.51
389	CC(C)Oc1cc(n[nH]1)n2cnc3cnc(N[C@@H](C)c4ncc(F)cn4)nc23	2.41
393	Clc1ccc(cc1)C(=O)C2CCN(CC2)C(=O)C3CC3	2.72
394	COCCNCc1cccc(CCNC[C@H](O)c2ccc(O)c3NC(=O)Sc23)c1	0.01
395	COc1cc2ncc(C(=O)N)c(Nc3ccc(F)cc3)c2cc1OC	2.82
396	O=C(Nc1cccc(NC(=O)c2ccccc2)n1)c3ccccc3	4.02
397	NCC[C@@H](Oc1cc(Cl)ccc1C#N)c2ccccc2	0.76
398	CCc1[nH]nc(NC(=O)Cc2ncc(Oc3ccnc4cc(OC)c(OC)cc34)cc2OC)c1C	2.79
399	CN(C)CC(O)COc1ccc(Nc2cc(ncn2)N(CC#C)c3cc(Cl)ccc3Cl)cc1	2.8
400	Nc1ccc2ncccc2c1	1.33
401	CN[C@@H](C)C(=O)N[C@@H](C1CCCCC1)C(=O)N[C@H]2CCN(CCc3ccccc3)C2	1.65
403	Brc1ccc2OCC(=O)N(CCN3CCC(CC3)NCc4ccc5OCC(=O)Nc5n4)c2c1	1.42
404	CC(C)N1CCN(Cc2cnc(c(Cl)c2)c3ccc(cc3)C(=O)Nc4ccccc4N)CC1	1.68
405	CC(C)CNc1nc(nc(N2CCNCC2)c1N)C#N	0.7
406	C[C@@H](O)[C@H](NC(=O)c1ccc(cc1)C#Cc2ccc(CN3CCOCC3)cc2)C(=O)NO	2.03
410	CN(C)CCCN1c2ccccc2CCc3ccccc13	2.49
411	CN1CCOc2cc(COC3CCCCC3)cnc12	3.1
414	COc1ccccc1Nc2cc(Oc3cc(C)c(C)nc3c4ccccn4)ccn2	3.37
415	Fc1cc(C(=O)Nc2cccc(c2)c3nnn[nH]3)c4nc[nH]c4c1	0.29
418	CC(=O)c1ncccc1NC(=O)[C@@H]2CC[C@H](CC2)N3C(=O)[C@@H]4[C@@H]5CC[C@@H](C5)[C@@H]4C3=O	3.01
419	CC(=O)Nc1ccc2nc(cc(O)c2c1)c3cccc(F)c3	2.41
420	COc1ccc2nc(N[C@H]3CCC[C@@H](C3)NCc4ccsc4)cc(C)c2c1	2.41
422	CC(C)NCC(O)COc1ccccc1OCC=C	0.2
423	COc1ccc2N=CC(=O)N(CCN3CCC(CC3)NCc4cc5OCCOc5cn4)c2n1	0.83
424	O=C(N1CCCCC1)c2scc3CCCCc23	3.16
425	NC(=O)Nc1sc(cc1C(=O)N)c2ccc(OCCN3CCCCC3)cc2	1.2
428	Oc1ccc(cc1)C2CNCCc3c(Cl)c(O)c(O)cc23	0.87
429	CS(=O)(=O)c1cccc(Nc2nccc(Nc3c(Cl)ccc4OCOc34)n2)c1	3.13
431	COc1ccc(OC)c(c1)c2cccc3c(N)c(nnc23)C(=O)NC(C)C	3.65
432	O=C1C=C(Oc2c1cccc2c3cccc(c3)c4ccsc4)N5CCOCC5	4.2
437	COc1ccc(CNC(=O)Nc2ncc(s2)[N+](=O)[O-])cc1	2.9
438	Oc1cc(O)c2C(=O)C(=COc2c1)c3ccc(O)c(O)c3	2.45
440	O[C@@H](CNCCc1cccc(CN2CCCC2)c1)c3ccc(O)c4NC(=O)Sc34	-0.28
441	COc1ccc(cc1)C2=C(C)c3ccc(OC)cc3OC2=O	3.31
443	COc1cc2ncc(C(=O)N)c(Nc3ccc(F)cc3F)c2cc1OC	2.95
444	CC(C)(C)OC(=O)N1CCN(CC1)c2ncc(OCc3ccncc3)cn2	3.4
448	Cc1ccc(O)c(O)c1	1.37
456	Cc1ncc(CO)c(CO)c1O	-0.58
457	NC(=O)Nc1sc(cc1C(=O)N)c2ccc(CNC3CCCC3)cc2	1.22
459	CS(=O)(=O)Nc1ccc(CCOCCCS(=O)(=O)CCNCCc2ccc(O)c3nc(O)sc23)cc1	1.34
460	Cc1cccc(c1)S(=O)(=O)NC(=O)N2CCC(CC2)N3CCC(CC3)Oc4ccc(Cl)c(Cl)c4	1.84
463	Fc1cc(F)cc(c1)c2cc(on2)N(CCCN3CCCCCC3)Cc4ccc5OCOc5c4	3.84
464	COc1ccc2nc(C)cc(N3CC(CNC(=O)C4CC4)OC3=O)c2c1	1.55
467	COc1cc(N2CC[C@H](C2)N(C)C)c3NC(=CC(=O)c3c1)C(=O)Nc4ccc(cc4)N5CCOCC5	2.7
469	Clc1cccc(Nc2ncnc3ccccc23)c1	3.9
470	O=C(N1CCCC1)c2ccc(cc2)C(=C3CCN(Cc4cscn4)CC3)c5cccc6cccnc56	2.75
472	O=C(NC1CCCC1)C(N(Cc2occc2)C(=O)c3ccc([nH]3)c4ccccc4)c5ccncc5	4.36
474	CN1CCN(CC1)C(=O)c2cc3cc(Br)ccc3[nH]2	2.79
479	CN1CCCC1c2cccnc2	0.5
480	Oc1nc2cc(Cl)cc(Cl)c2c(O)c1c3ccccc3	1.6
482	Oc1ccc(cc1)C2CC(=O)c3ccc(O)cc3O2	2.4
483	NCc1nc2ccccc2[nH]1	0.4
484	OC(=O)c1cc(nc2ccc(F)cc12)c3ccncc3	-0.8
485	Nc1nccc(n1)c2ccccc2	2.0
486	OCCN1CC=CC[C@@H](C1)c2ccc(Cl)c(Cl)c2	2.37
487	CN(c1ccnc(Nc2cc(cc(c2)N3CCOCC3)N4CCCCC4)n1)c5cc(CO)ccc5C	4.2
488	Oc1ccc(cc1)c2cnc3ccccc3n2	3.3
490	CC(CCc1cccc(OCc2ccc3ccccc3n2)c1)CC(=O)O	2.4
493	CN[C@@H](C)C(=O)N[C@@H](C1CCCCC1)C(=O)N[C@H]2C[C@@H]3CC[C@H]2N(CCc4ccccc4)C3	1.64
496	OC(=O)c1cc(ccc1O)c2ccc(F)cc2F	0.59
498	OC1=CC=Cc2cc(O)c(O)c(O)c2C1=O	2.03
500	O[C@@H](CNCCSCCCNCCc1cccc(c1)C(F)(F)F)c2ccc(O)c3NC(=O)Sc23	1.21
502	Cc1ccc(cc1NC(=O)c2ccc(OCc3ccccn3)cc2)c4cn(C)c(C)n4	2.71
503	CCN(C1CCN(CCC(c2ccccc2)c3ccccc3)CC1)C(=O)NCc4ccccc4	4.0
504	CN1[C@@H]2CC[C@H]1C[C@H](C2)OC(c3ccccc3)c4ccccc4	1.49
505	O[C@@H](CNCCc1cccc(CN2CCC(CC2)c3ccccc3)c1)c4ccc(O)c5NC(=O)Sc45	1.99
506	Oc1cccc(c1)N2C(=O)c3ccc(O)cc3C2=O	2.0
511	CN1CC=CCC(C1)c2oc3ccccc3c2	2.47
516	COc1cccc2c(O)cc(nc12)c3ccccc3	2.3
517	Cc1onc(n1)c2ccc(OCC3CN(C3)c4ccc(C)nn4)cc2	2.62
518	C(N(Cc1ccccc1)c2nn[nH]n2)c3ccccc3	1.37
519	CN1CCN(CC1)c2nc(CCOc3ccc(C[C@H](Nc4ccccc4C(=O)c5ccccc5)C(=O)O)cc3)c(C)s2	2.58
522	C[C@@H](NC1=CC(=O)NCC1)c2ccc(Nc3ncc4cc(ccc4n3)c5ccncc5)cc2	3.02
523	C[C@H]1CN(Cc2cc(Cl)ccc2CCC(=O)O)CCN1C(=O)Cc3ccccc3	1.52
526	Nc1ccc2c3ccccc3C(=O)C(=O)c2c1	2.23
527	Nc1ccccc1NC(=O)c2ccc(cc2)C3CCN(CCC(=O)Nc4ccccc4F)CC3	2.76
529	CN(c1ccnc(Nc2cc(CN3CCOCC3)cc(c2)N4CCOCC4)n1)c5cc(CO)ccc5C	3.0
530	NC(=O)c1cc(O)cc2nc(oc12)c3ccc(O)cc3	2.3
531	COc1ccc(N(C(C(=O)NC2CCCC2)c3ccccc3F)C(=O)c4occc4)c(OC)c1	3.09
532	C[C@H](C1=CNC(=S)N1)c2cccc(C)c2C	2.9
534	CCc1ccccc1c2ccc(cc2)c3nc4ccncc4c(O)c3C#N	3.5
536	Oc1ccc(cc1)C2=Cc3ccc(O)cc3OC2=O	2.9
539	COc1ccc(cc1)c2cc(O)c3cc(Cl)ccc3n2	2.7
540	Oc1ccc(cc1)c2csc(n2)c3ccc(O)cc3	3.7
545	O=C(Nc1cccc2cccnc12)c3ccc(cc3)N4C(=O)[C@@H]5[C@H]6C[C@H](C=C6)[C@@H]5C4=O	3.28
547	Oc1ccc(cc1)c2ccc3cc(O)ccc3c2	4.0
550	Cc1cc(N)c2cc(NC(=O)CCCCC(=O)Nc3ccc4nc(C)cc(N)c4c3)ccc2n1	0.53
551	CN(C)CC(O)COc1ccc(Nc2cc(ncn2)N(CC#N)c3ccc(C)cc3Br)cc1	2.24
553	COc1ccc(c(C)n1)c2cccc3c(N)c4C(=O)N(Cc4nc23)C5CCC5	3.92
555	COc1cc2c(Nc3ncc(CC(=O)Nc4cccc(F)c4)s3)ncnc2cc1OCCCN5CCC(CO)CC5	2.89
557	CCCSc1nc(NC[C@@H]2CC[C@H](CC2)C(=O)O)ccc1C(=O)NC3CCCCC3	2.61
559	CNC(=O)c1c(F)cccc1Nc2nc(Nc3cc4N(CCc4cc3OC)C(=O)CN(C)C)nc5[nH]ccc25	2.61
561	CCCCN(CCCC)CCCOC(=O)c1ccc(N)cc1	1.93
562	OC(=O)C(N1CCC(CN2CCC(CC2)Oc3ccc(Cl)c(Cl)c3)CC1)c4ccccc4	2.17
563	OCC[C@]1(CCCNC1)c2oc3ccccc3c2	0.06
565	Oc1ccc2OC(=O)C(=Cc2c1)c3ccccc3	3.12
567	Nc1n[nH]c(Nc2ccccc2)n1	1.06
569	CN(c1ccnc(Nc2cc(cc(c2)N3CCN(C)CC3)N4CCOCC4)n1)c5cc(CO)ccc5C	2.61
570	CN(C)CC(O)COc1ccc(Nc2nccc(Nc3ccccc3C#N)n2)cc1	1.2
573	O[C@@H](CNCCc1ccc(CNCCc2ccccc2F)cc1)c3ccc(O)c4NC(=O)Sc34	1.3
574	CN[C@H]1CC[C@@H](c2ccc(Cl)c(Cl)c2)c3ccccc13	3.15
575	Cc1cc(COc2cnc(nc2)N3CCN(CC3)C(=O)OC(C)(C)C)ccn1	3.7
576	CCCN(C)c1nc(ccc1C(=O)NC2CCCCC2)N3CCC[C@@H](CC(=O)O)C3	2.28
578	COc1cc(ccc1Cn2ccc3ccc(NC(=O)OC4CCCC4)cc23)c5nn[nH]n5	2.7
579	CCc1nc2c(N)nc3ccccc3c2n1CCCCNS(=O)(=O)C	1.24
581	CC(C)Oc1ccc(cc1)C(=O)Nc2cc(NC(=O)c3cccc(c3)N(C)C)ccc2C	3.1
584	CN(C1CCN(CCC(c2ccccc2)c3ccccc3)CC1)C(=O)Cc4ccc(NC(=O)C)cc4	2.9
589	COC1=CC(=N/C/1=C\c2[nH]c(C)cc2C)c3cc4ccccc4[nH]3	2.55
590	Nc1ccccc1NC(=O)c2ccc(cc2)N3CCOCC3	1.2
591	CCC(CCNC)Oc1cc(Cl)ccc1C#N	0.38
592	O=C(Nc1ccccc1)c2oc3ccccc3c2	3.44
593	COc1cc2ncnc(Nc3ccc(OCc4ccccn4)c(C)c3)c2cc1OC	3.6
594	COCCC(=O)N[C@H](C)c1ccc(Nc2ncc3cc(ccc3n2)c4ccncc4)cc1	3.08
596	COc1cc2c(Nc3cc(CC(=O)Nc4cccc(F)c4)[nH]n3)ncnc2cc1OCCCN5CCC(CO)CC5	2.11
598	CN[C@@H](C)C(=O)N[C@@H](C1CCCCC1)C(=O)N[C@H]2CCN(C2)C(=O)Cc3ccccc3	0.81
602	NC(=N)Nc1cc(Cl)nc(n1)c2ccccc2	2.16
603	COc1cccc(Nc2oc(nn2)C(=O)Nc3ccc(nc3)N4CCOCC4)c1	2.8
604	CC(C)Oc1cc(OCCCN2CCCC2)cc3ncnc(Nc4c(Cl)ccc5OCOc45)c13	3.1
608	COc1ccc(cc1)C(=O)C2CCN(CC2)C(=O)c3occc3	2.42
609	COc1cc(Nc2ncnc3cccc(O[C@H](C)C(=O)N4CCOCC4)c23)ccc1Oc5ccc(C)nc5	3.6
610	COc1ccc(C=NN=Cc2ccc(OC)c(OC)c2)cc1OC	3.38
611	CS(=O)(=O)c1ccccc1C(=O)NCC(O)CNC2CCN(Cc3ccc(Cl)c(Cl)c3)CC2	1.21
613	C[C@H](Oc1ccc(Cl)cc1CN2CCN([C@@H](C)C2)C(=O)Cc3ccc(Cl)cc3)C(=O)O	1.66
614	CN1SC(=NC1=O)NCc2ccccc2	1.2
617	COc1cccc(CNCc2cccc(CCNC[C@H](O)c3ccc(O)c4NC(=O)Sc34)c2)c1	0.91
618	Nc1ncc2cc(c(N)nc2n1)c3c(Br)cccc3Br	2.06
619	OC(=O)c1cccc(CN2CCC(CN3CCC(CC3)Oc4ccc(Cl)c(Cl)c4)CC2)c1	1.26
620	Cc1cc(C)c2c(N)c(sc2n1)C(=O)NCc3ccccc3	3.41
624	Nc1ncnc2sccc12	1.19
627	Nc1c(nnc2c(c(F)ccc12)c3ncccn3)C(=O)NC4CC4	1.59
628	NC(=N)NCCC[C@H](NC(=O)COCC(c1ccccc1)c2ccccc2)C(=O)O	0.18
629	OC[C@H](O)C(=O)N1CCC(=CC1)c2ccc(cc2F)N3C[C@H](COc4ccon4)OC3=O	1.09
632	CC(C)CNCc1ccc(cc1)c2ccccc2S(=O)(=O)N3CCCC3	1.9
634	OCCNCc1cc(Br)ccc1OCc2ccc(Cl)cc2	2.98
636	Cc1cccc(C(=O)N)c1NC(=O)c2ccccc2	1.09
637	Cc1nnc(N)s1	-0.4
638	Cc1cc(Cl)ccc1OC2CCN(C[C@H](O)CNC(=O)C3=CNC(=O)c4c(F)cccc34)CC2	3.0
645	CCc1ccc(CCOc2ccc(CC3SC(=O)NC3=O)cc2)nc1	2.8
646	CC[C@H](NC(=O)c1c(N)c(nc2ccccc12)c3cccc(F)c3)c4ccccc4	4.05
647	COc1cc2c(Nc3ccc(F)cc3F)c(cnc2cc1N4CCN(C)CC4)C(=O)N	1.75
648	CNC(=O)c1ccc(Oc2ccc(cc2)C#C[C@]3(O)CN4CCC3CC4)cc1	1.99
649	Nc1c(NC2CCOC2)nc(nc1N3CCOCC3)C#N	1.6
650	CN1C(=O)C=C(CCc2ccccc2)N=C1N	2.0
654	COCCC(=O)Nc1ccc(Nc2ncc3cc(ccc3n2)c4ccncc4)cc1	2.78
655	Cc1cc(OC2CCN(CC3CCN(CC3)[C@@H](Cc4ccc(F)cc4)C(=O)O)CC2)ccc1Cl	2.54
656	COc1cc2ncnc(Nc3ccc(Cl)c(O)c3)c2cc1OC	3.3
659	Nc1nc(N)c2cc(NCc3ccc(Cl)c(Cl)c3)ccc2n1	2.22
661	COc1cc(c(OC)nn1)c2c(F)ccc3c(N)c(nnc23)C(=O)NC4CC4	2.75
662	CN1CCN(CC1)c2ccc3ncc(C(=O)N)c(Nc4ccc(F)cc4F)c3c2	2.3
665	CCCc1cc(Nc2nc(NCc3onc(C)c3)ncc2Br)n[nH]1	3.63
666	CCNCc1cnc(s1)c2ccc(cc2)C(=O)Nc3ccccc3N	0.95
667	Fc1ccc2[nH]c3CCN(Cc3c2c1)C(=O)[C@@H]4CCCC[C@H]4C(=O)NCC#N	2.77
674	CC1CCN(CC1)C(=O)c2scc3OCCOc23	2.26
677	COCCNCc1ccc(Nc2ncc3cc(ccc3n2)c4ccncc4)cc1	1.86
679	CC[C@H](NC(=O)c1c(N)c(nc2ccccc12)c3ccccc3)c4ccccc4	3.89
681	COc1cc2ncnc(N3CC[C@H](C3)Oc4cnc5ccccc5n4)c2cc1OC	4.04
684	O[C@@H](CNCCCCCCCCCN1CCC(CC1)OC(=O)Nc2ccccc2c3ccccc3)c4ccc(O)c5NC(=O)C=Cc45	2.16
685	CNc1c(Cl)cnc2[nH]c(nc12)c3ccc(OCCN4CCOCC4)cc3	2.63
687	O=C(NC1CCCCC1)c2cccnc2Sc3ccccc3	3.01
697	COc1cc2c(NC(=O)Nc3c(Cl)cccc3Cl)ncnc2cc1OCC4CCN(C)CC4	2.7
701	CC\C(=C(/c1ccccc1)\c2ccc(\C=C\C(=O)O)cc2)\c3ccccc3	3.89
703	CCCCC1C(=O)N(N(C1=O)c2ccccc2)c3ccccc3	0.45
706	CC(=O)Nc1ccc(cc1)c2ccnc(Nc3ccc(cc3)N4CCOCC4)n2	2.91
707	OC(=O)c1[nH]c2ccccc2c1CCCOc3cccc4ccccc34	2.75
708	C[C@H]1CN(Cc2cc(Cl)ccc2OCC(=O)O)CCN1C(=O)Cc3ccc(Cl)cc3	1.21
710	C[C@H](Nc1nc(Nc2cc(C)[nH]n2)cc(n1)N3CCOCC3)c4ncc(F)cn4	1.91
712	CC1CC(CN)CC(CO)C1	-1.4
714	COc1cc2nnc(C(=O)N)c(Nc3ccc(C)cc3F)c2cc1N4CCN(C)CC4	2.36
716	CCN(CC)CCOC(=O)C1(CCCC1)c2ccccc2	2.3
717	OC1(CNCCc2ccccc12)c3ccccc3	1.38
718	CC(=O)NC[C@H]1CN(C(=O)O1)c2ccc(N3CCOCC3)c(F)c2	0.67
719	C[C@@H]1CN(CCN1c2ncc(OCc3ccncc3C#N)cn2)c4ncc(F)cn4	3.4
720	Cc1cnc(NC(=O)Cc2ccccc2)s1	2.9
721	c1ccc2ncncc2c1	1.0
724	O[C@@H](CNCCSCCCOCCc1ccccc1)c2ccc(O)c3NC(=O)Sc23	2.54
726	C[C@H]1CN(Cc2cc(Cl)ccc2OCC(=O)O)CCN1C(=O)Cc3ccccc3Cl	1.1
727	CC[C@@H](NC1=C(Nc2cccc(C(=O)N(C)C)c2O)C(=O)C1=O)c3ccccc3	2.14
729	Cc1ccc(NC(=O)c2cccc(c2)N3CCOCC3)cc1NC(=O)c4ccc(OCc5ccccn5)cc4	3.2
730	NC1=NC(Nc2c(F)ccc(F)c12)c3occc3	1.2
731	CC(C)NC(=O)c1cnc(N2CCC(CC2)N3C(=O)OCc4ccccc34)c(Cl)c1	3.57
732	CC(=O)CC(C1=C(O)c2ccccc2OC1=O)c3ccccc3	0.86
734	Oc1ccc(CCNCCS(=O)(=O)CCCOCCSc2ccccc2)c3sc(O)nc13	2.68
736	Fc1ccc(cc1)C(=O)C2CCN(CCN3C(=O)Nc4ccccc4C3=O)CC2	2.9
737	OC1(CN2CCC1CC2)C#Cc3ccc(Oc4ccc(cc4)C(=O)NCc5ccncc5)cc3	2.48
739	C[C@@H](NC(=O)C)c1ccc(Nc2ncc3cc(c(C)cc3n2)c4ccncc4)cc1	3.45
741	O=C1Nc2ccccc2C=C1	1.32
742	CN(CCO)Cc1ccc(cc1)c2cc(C(=O)N)c(NC(=O)N)s2	0.97
743	COc1ccc(C=C2SC(=O)NC2=O)cc1OC	1.17
744	OC(=O)COc1ccccc1N2CCC(CN3CCC(CC3)Oc4ccc(Cl)c(Cl)c4)CC2	2.0
745	COc1ccc(CNC(=O)c2sc3nc(C)cc(C)c3c2N)cc1	3.85
746	CCCc1c(O)c(ccc1OCc2cccc(NC(=O)c3ccccc3C(=O)O)c2)C(=O)C	1.9
748	COc1ccc(cc1)C(=O)C2CCN(CC2)C(=O)c3ccc(F)cc3	2.92
749	CC(C)NC[C@@H](C(=O)N1CCN(CC1)c2ncnc3[C@H](O)C[C@@H](C)c23)c4ccc(Cl)cc4	1.3
750	CC1=CN([C@H]2CCCN(Cc3ccc(C(=O)O)c(Oc4cccc(Br)c4)c3)C2)C(=O)NC1=O	-0.51
751	COc1cc(ccc1Cn2ncc3ccc(NC(=O)OC4CCCC4)cc23)C(=O)NS(=O)(=O)c5ccccc5	1.8
757	Oc1ccc2OCC(=O)N(CCN3CCC(CC3)NCc4ccc5OCC(=O)Nc5n4)c2c1	0.52
759	COc1ccc2c(C)cc(N[C@H]3CCC[C@@H](C3)NCc4ccsc4)nc2c1	2.46
760	OCC[C@@]1(CCCNC1)c2oc3ccccc3c2	0.12
761	Oc1ccc(cc1)c2nc3ccc(O)cc3s2	3.65
763	CC(=O)c1ccc2NC(=CC(=O)c2c1)c3cccnc3	1.41
764	OC(=O)c1cccc(c1)C(=O)N2CCC(CC2)N3CCC(CC3)Oc4ccc(Cl)c(Cl)c4	1.23
767	COc1cccc(Nc2nc(NCC3CCCO3)c4ccccc4n2)c1	3.9
774	Cc1cc(C)c2c(N)c(sc2n1)C(=O)NC3CC3	2.53
777	COC(=O)CCC(=O)Nc1ccc2C(=O)C(=O)c3ccccc3c2c1	2.72
778	NC(=O)c1cnc(N[C@H]2CCCNC2)c3cc(sc13)c4ccncc4	0.77
779	Cc1cccc(c1)N(Cc2cc(F)c(F)cc2F)C(=O)O[C@H]3CN4CCC3CC4	2.24
780	CCCC(=O)N1CCN(CC1)c2nnc(c3ccccc3)c4ccccc24	3.2
782	O=C1COc2ccc(CNC3CCN(CCN4C(=O)COc5ccc(cc45)C#N)CC3)nc2N1	0.23
785	CC(C)NCC(O)COc1cccc2[nH]ccc12	-0.12
786	C[C@H](Nc1ncc(C)c(Nc2cc(C)[nH]n2)n1)c3ncc(F)cn3	1.75
787	CN(C)CCNCc1ccc(Nc2ncc3cc(ccc3n2)c4ccncc4)cc1	1.4
788	Cc1ccccc1Nc2ncnc3ccccc23	2.85
789	Cn1c(CN2CCN(CC2)c3ccccc3)nc4ccccc14	3.11
791	Nc1c(NC2CCCC2)nc(nc1N3CCOCC3)C#N	2.59
797	COc1ccc(NC(=O)c2ccnc(N)n2)cc1	1.72
800	COc1cccc(c1)c2cc(O)c3cc(NC(=O)C)ccc3n2	2.41
802	CN(c1ccnc(Nc2cccc(c2)S(=O)(=O)C)n1)c3cccc4[nH]ncc34	3.21
803	O=C(N[C@H]1CN2CCC1CC2)c3ccc(s3)c4ccccn4	0.7
804	C[C@H](Nc1nc(Nc2cc(C)[nH]n2)c(C)nc1C#N)c3ncc(F)cn3	1.92
805	OCCc1cccc(NC(=O)c2cc3cc(Cl)ccc3[nH]2)c1	3.83
806	COc1cc(F)ccc1c2cncc(CNC(=O)c3ccccc3)c2	3.76
808	Cc1cc(Nc2ccccc2)n(CCC#N)n1	2.3
810	COc1cc(OC)nc(n1)N2N=CC(=C(Cl)C2=O)Cl	1.4
811	Oc1ccc(CCNCCS(=O)(=O)CCCOCCc2oc3ccccc3c2)c4sc(O)nc14	2.86
814	CN1CCN(CC1)C(=O)c2cc3ccccc3n2C	1.71
815	CN(C)CC(O)COc1ccc(Nc2nccc(Nc3ccc(Cl)cc3)n2)cc1	2.6
820	CCN(CC)C(=O)N[C@H]1C[C@H]2[C@@H](Cc3c[nH]c4cccc2c34)N(C)C1	2.73
821	CCOC(=O)C1(CCN(C)CC1)c2ccccc2	1.4
823	CNC(=O)C[C@H](Nc1ncc(Cl)c(Nc2cc([nH]n2)C3CC3)n1)c4ccc(F)cc4	2.23
824	Cc1cc(O[C@H]2C[C@H]3CC[C@@H](C2)N3Cc4ccccc4)cc(c1)C(=O)N	2.08
825	Oc1cc(O)cc(\C=C\c2ccc(O)c(O)c2)c1	2.11
828	COCCNC(=O)c1ccc(Nc2ncc3cc(ccc3n2)c4ccncc4)cc1C	2.78
830	Cc1cc(N)c2cc(NC(=O)CCC(=O)Nc3ccc4nc(C)cc(N)c4c3)ccc2n1	1.39
832	CCN(CCO)CCCC(C)Nc1ccnc2cc(Cl)ccc12	0.77
836	Cc1c(Cl)ccc(OC2CCN(C[C@H](O)CNC(=O)c3c[nH]nc3C(F)(F)F)CC2)c1Cl	3.66
838	CCc1c(C)[nH]c2CCC(CN3CCOCC3)C(=O)c12	1.54
840	ON=Cc1oc(cc1)[N+](=O)[O-]	1.31
842	Clc1cccc(C(=O)N2CCN(CC2)c3ccccn3)c1Cl	2.98
845	CNC1=Nc2ncccc2C(=NC1c3cccs3)c4occc4	1.85
846	Oc1c(C#N)c(nc2ccncc12)c3ccc(cc3)c4ccccc4C(F)(F)F	3.3
848	C[C@@H](NC(=O)C)c1ccc(Nc2ncc3cc(cc(C)c3n2)c4ccncc4)cc1	3.46
855	CN(C)CC(O)COc1ccc(Nc2ncc(Cl)c(Nc3ccccc3)n2)cc1	2.25
857	CCc1cccc(c1)N(C)C(=N)Nc2cccc3ccccc23	1.57
860	CN1C(=O)C=C(CCc2cccc(c2)c3ccccc3)N=C1N	3.8
862	C[C@@H](NC1=CC(=O)CC1)c2ccc(Nc3ncc4cc(ccc4n3)c5ccncc5)cc2	3.2
863	CCCSc1ncccc1C(=O)NC2CCCCC2	3.24
865	COc1cc2ncnc(Nc3cc(NC(=O)c4ccnc(c4)N5CCOCC5)ccc3C)c2cc1OCCN6CCOCC6	3.19
866	COc1ccc2N=CC(=O)N(CCN3CC[C@H](NCc4cc5OCCOc5cn4)[C@H](O)C3)c2c1	0.77
867	O[C@]1(CN2CCC1CC2)C#Cc3ccc(Oc4ccc(cc4)C(=O)NCc5ccnc6ccccc56)cc3	3.88
868	CCCNCC(O)COc1ccccc1C(=O)CCc2ccccc2	1.72
869	CCN(CC)c1ccc2C=C(C(=O)O)C(=O)Oc2c1	-0.2
870	CC(C)N1CCN[C@H](C1)C(=O)N2CCN(CC2)C(=O)Nc3ccc(Cl)c(Cl)c3	2.21
871	CCOC(=O)\C=C\[C@H](C[C@@H]1CCNC1=O)NC(=O)[C@@H](CC(=O)[C@@H](NC(=O)c2cc(C)on2)C(C)C)Cc3ccc(F)cc3	2.8
872	C[C@@H]1CN(C[C@H](C)O1)c2nc(N3CCOC[C@@H]3C)c4ccc(nc4n2)c5ccccc5	3.75
873	CN1N(C(=O)C=C1C)c2ccccc2	0.11
874	CC1=CN([C@H]2CCCN(Cc3ccc(C(=O)O)c(Oc4cccc(F)c4)c3)C2)C(=O)NC1=O	-1.03
875	CC(C)[C@H](N)C(=O)OCCOCn1cnc2C(=O)N=C(N)Nc12	-1.3
876	CN[C@@H](C)C(=O)N[C@@H](C1CCCCC1)C(=O)N[C@H]2CCCN(CCc3ccccc3)C2	1.65
879	Clc1ccc2N=C3NC(=O)CN3Cc2c1Cl	1.86
880	OC(=O)c1cccnc1N2CCC(CN3CCC(CC3)Oc4ccc(Cl)c(Cl)c4)CC2	1.71
882	CC(C)NC[C@H](O)COc1cccc2ccccc12	0.99
884	CCN(CC)c1ccc2C=C(C(=O)C)C(=O)Oc2c1	2.0
885	CCOC(=O)c1c(nc2cc(C)ccn12)c3ccccc3	3.8
887	CN(c1ccccc1)c2ccnc(Nc3cc(cc(c3)N4CCOCC4)N5CCOCC5)n2	3.47
888	Nc1ncnc2c1ncn2[C@@H]3O[C@H](CSCCCNC(=O)NCc4ccccc4)[C@@H](O)[C@H]3O	0.9
889	COc1cc2ncnc(Nc3cc4ccccc4cn3)c2cc1OC	3.9
892	COCCNC(=O)c1ccc(Nc2ncc3cc(ccc3n2)c4ccnc(C)c4)cc1	3.56
898	CC(=O)c1ccc2OCC(=O)N(CCN3CCC(CC3)NCc4ccc5OCC(=O)Nc5n4)c2c1	0.37
899	CCN(CC)CCOC(=O)c1ccc(N)cc1	0.0
903	O=C1C(=O)c2ccccc2c3ccccc13	2.6
907	CS(=O)(=O)c1cccc(Nc2nccc(Nc3cccc4ccoc34)n2)c1	3.52
910	CCCCNc1nc(N)c2NC(=O)N(Cc3ccc(OCCN(C)C)nc3)c2n1	1.9
911	CC(N)C(=O)Nc1c(C)cccc1C	-0.15
913	COc1ccc(cc1)C(=O)N2CCC(CC2)C(=O)c3ccc(F)cc3	2.92
914	Cc1ccc(OC(=O)N2CCN3CCC2CC3)cc1	1.02
917	CN1CCOc2nc(ccc12)C#Cc3ccccc3	3.8
919	CN[C@@H](C)C(=O)N[C@@H](C1CCCCC1)C(=O)N[C@H]2CCCN(C2)C(=O)Cc3ccccc3	1.32
920	[O-][n+]1cc(ccc1Cl)C(=O)Nc2ccc(F)cc2	1.38
921	N#Cc1ccc(Nc2nccc(NC3CC3)n2)cc1	3.01
922	Nc1ccccc1NC(=O)c2ccc(cc2)c3ncc(CN4CCC4)cc3C#N	1.22
924	CN(C)CC(O)COc1ccc(Nc2nccc(n2)N(CC#N)c3cc(Cl)ccc3Cl)cc1	2.4
925	CN(c1ccnc(Nc2cc(cc(c2)N3CCOCC3)N4CCCC4)n1)c5cc(CO)ccc5C	3.8
929	CNC(=O)c1cc(C(=O)c2ccc(Cl)cc2)c(Br)[nH]1	3.1
931	Oc1ccc(Nc2nc(cs2)c3ccc(cc3)C#N)cc1	4.1
935	COc1cc2ncc(C(=O)N)c(Nc3ccc(F)cc3F)c2cc1NCCN4CCCCC4	2.52
939	Clc1cccc(NC(=O)c2ccccn2)c1	3.4
941	Clc1ccc(cc1)c2oc(cc2)C(=O)N(Cc3ccccn3)c4ccc(cc4)N5CCNCC5	3.0
946	Nc1ccccc1NC(=O)c2ccc(cc2)c3nccs3	2.3
947	CCN1CCOc2cc(COc3ccccc3)cnc12	3.7
948	Nc1ncc([nH]1)c2ccc(F)cc2	1.39
949	Clc1cc(Nc2ncnc3[nH]nc(OCCN4CCCC4)c23)ccc1OCc5ccccn5	2.87
950	COc1ccc(cn1)c2ccc3nc(N)sc3c2	3.2
951	COc1ccc(cc1)c2ccnc(N)n2	2.08
953	NC(=O)NC(=O)C(Nc1ccc2CCCc2c1)c3ccccc3	3.3
958	CCOc1ccc2nc(N)sc2c1	2.4
959	N(c1ccccc1)c2ccnc3ccccc23	2.78
960	C[C@]12N[C@H](Cc3ccccc13)c4ccccc24	1.6
963	O[C@@H](CNCCCOCCNCCc1cccc(Cl)c1)c2ccc(O)c3NC(=O)Sc23	-0.03
965	Cc1ccc(cc1)C(=O)N2CCC(CC2)C(=O)c3ccc(Cl)cc3	3.79
966	c1ccc(nc1)c2nc3ccccc3[nH]2	2.5
967	CCN(CC)C(=O)c1ccc(cc1)C(=C2CCN(Cc3ccc(F)cc3)CC2)c4cccnc4	3.65
969	COc1cc(CCc2cc(Nc3ccnc(NCc4ccccn4)n3)n[nH]2)cc(OC)c1	3.5
974	N#Cc1ccc(cc1)C(c2ccc(cc2)C#N)n3cncn3	1.7
975	Cc1ccc(COC(=O)N2CCC(CNc3ncccn3)CC2)cc1	3.6
976	COC[C@H](C)Oc1cc(O[C@@H](C)Cc2ccccc2)cc(c1)C(=O)Nc3ccc(cn3)C(=O)O	1.5
977	Oc1ncc(NCc2ccccc2)c(O)n1	0.82
978	COc1cc(ccc1Nc2ccccc2C(=O)O)c3ccc(Nc4ccccc4C(=O)O)c(OC)c3	1.8
979	COc1cc(cc(OC)c1OC)C(=O)c2cc(Cl)ccc2N	3.38
980	Nc1ccccc1NC(=O)c2ccc(cc2)c3ncccc3C#N	1.58
982	COc1ccc2cc(CCC(=O)C)ccc2c1	3.06
984	CN[C@@H](C)C(=O)N[C@@H](C1CCCCC1)C(=O)N[C@H]2CCN(Cc3ccccc3)C2	1.49
985	Oc1ccc(NC(=O)c2ccc(O)cc2)cc1	1.5
987	COc1cc(ccc1Nc2ncc3N(C)C(=O)CCN(C4CCCCC4)c3n2)C(=O)NC5CCN(C)CC5	2.87
989	Cc1ccc(OCC(=O)O)c(c1)n2nc3ccccc3n2	-0.84
990	C[C@@H]1CNc2c(sc3ccc4nc(ccc4c23)c5ccc(C)nc5)C(=O)N1	3.6
992	Fc1ccc2OCC(=O)N(CCN3CCC(CC3)NCc4ccc5OCC(=O)Nc5n4)c2c1	0.9
993	N(c1ccccc1)c2ccccc2	3.2
995	C[C@@H]1CN(CCN1c2ncc(OCc3ccncc3C#N)cn2)C(=O)OC(C)(C)C	3.33
996	Oc1cccc2ccccc12	2.5
997	CCN1CCN(CC1)C(=O)c2cc3cc(Cl)ccc3[nH]2	3.14
1000	NC(=O)c1cccc(O[C@H]2C[C@H]3CC[C@@H](C2)N3Cc4ccccc4)c1	1.61
1001	C[C@H](N)C(=O)N[C@@H](CCc1ccccc1)\C=C\S(=O)(=O)c2ccccc2	1.66
1002	CN1CCNc2nc(CCOc3ccc(C[C@H](NC(=O)c4c(Cl)cccc4Cl)C(=O)O)cc3)ccc12	0.07
1003	C(Sc1nc2cccnc2[nH]1)c3ccccc3	3.22
1005	C[C@H](Nc1nc(Nc2ncc(C#N)s2)cc(n1)N3CCOCC3)c4ncc(F)cn4	2.26
1006	CCN(CC)CCNC(=O)c1ccc(N)cc1	-0.92
1007	CC(C)Oc1cc(OCCc2ccsc2)cc(c1)C(=O)Nc3ccc(cn3)C(=O)O	1.74
1008	O=C(Nc1ccc(Nc2ccc(NC(=O)c3ccccc3)c4C(=O)c5ccccc5C(=O)c24)c6C(=O)c7ccccc7C(=O)c16)c8ccccc8	2.63
1009	COc1ccc(cc1OC)C(=O)Nc2cc(NC(=O)c3cccc(c3)N(C)C)ccc2Br	3.49
1010	COc1ccccc1CN[C@H]2CCCN[C@H]2c3ccccc3	1.5
1011	NC(=O)c1cccc(O[C@@H]2C[C@H]3CC[C@@H](C2)N3CC4CC4)c1	0.07
1014	CN[C@@H](C)[C@H](O)c1ccccc1	-1.15
1016	OC(=O)[C@H](Cc1ccc(OCCNc2nc3ccccc3[nH]2)cc1)NC(=O)c4c(Cl)cccc4Cl	0.6
1017	COc1nc(N)nc2c1ncn2[C@@H]3O[C@H](CO)[C@@H](O)[C@H]3O	-0.58
1020	CN1CCN(CC1)C(=O)[C@@H]2CCCC[C@H]2C(=O)NCC#N	-0.1
1024	C[C@@H](NC(=O)c1cccnc1Oc2ccccc2)c3ccccc3	3.14
1028	COC(=O)COc1ccc(O)cc1	0.92
1029	C(=C\c1nn[nH]n1)/c2ccccc2	-0.4
1030	CN(C)CCC=C1c2ccccc2C=Cc3ccccc13	2.83
1031	Oc1ccc(CCNCCCCCCNC(=O)Nc2ccccc2)c3sc(O)nc13	1.26
1033	COc1ccccc1S(=O)(=O)NC(=O)N2CCC(CC2)N3CCC(CC3)Oc4ccc(Cl)c(Cl)c4	0.89
1034	O[C@H]([C@H](Cc1ccccc1)NC(=O)c2cc3cc(Cl)ccc3[nH]2)C(=O)N4C[C@@H](O)[C@@H](O)C4	2.8
1038	Fc1ccccc1COc2cc(OCCCN3CCCC3)ccc2C(=O)Nc4ccccc4	3.85
1039	CCC(=O)NCC[C@@H]1CCc2ccc3OCCc3c12	2.57
1040	CN(CCOc1ccc(CC2SC(=O)NC2=O)cc1)c3ccccn3	2.5
1041	Oc1ccc(CC(=O)c2ccc(O)cc2O)cc1	2.54
1042	Clc1cccc(Cl)c1c2nnc3cccc(Cl)n23	2.66
1043	CNCCCN1c2ccccc2CCc3ccccc13	1.24
1045	O[C@@H](CNCCc1cccc(CNCCc2ccccn2)c1)c3ccc(O)c4NC(=O)Sc34	-0.07
1048	COc1ccc2N=CC(=O)N(CCN3CC[C@H](NCc4ccc5OCC(=O)Nc5n4)[C@H](O)C3)c2c1	0.39
1051	COc1ccc(cc1OC)c2cc(NC(=O)Cc3ccc4ccccc4c3)[nH]n2	3.1
1053	COc1cc2nc(nc(N)c2cc1OC)N3CCN(CC3)C(=O)C4CCCO4	0.9
1054	C[C@@H]1CN(CCN1c2ncc(OCc3ccncc3C#N)cn2)c4noc(C)n4	2.6
1055	COc1cc(ccc1Cn2ccc3ccc(NC(=O)OC4CCCC4)cc23)C(=O)NS(=O)(=O)c5ccccc5	2.2
1056	CCCc1c(O)c(ccc1OCc2ccc(cc2)C(=O)O)C(=O)C	2.1
1057	Clc1ccc(c(Cl)c1)c2nnc3cccc(Cl)n23	2.88
1059	ONC(=O)c1ccc(NS(=O)(=O)c2ccccc2)cc1	0.75
1061	Nc1ccnc(n1)c2cccnc2	0.44
1062	Cc1nc(C)c(nc1C(=O)N)c2ccc(cc2)[C@@H]3CC[C@@H](CC(=O)N)CC3	2.7
1068	CN1CCN(CC1)C(=O)c2ccc(cc2)C(=C3CCN(Cc4cscn4)CC3)c5cccc6cccnc56	1.98
1071	OC(=O)c1ccccc1CN2CCC(CN3CCC(CC3)Oc4ccc(Cl)c(Cl)c4)CC2	2.48
1072	CNc1nc(C)c(s1)c2nc(Nc3cccc(c3)N4CCCN(CC4)C(=O)C)ncc2C#N	3.2
1073	Fc1cc(cc(F)c1CN2CCOCC2)c3cccc4ncc(nc34)c5cnn(c5)C6CCNCC6	1.86
1075	OC(=O)c1cc2cc(OCc3ccccc3)ccc2[nH]1	0.4
1076	OC(=O)c1ccccc1C(=O)N2CCC(CC2)N3CCC(CC3)Oc4ccc(Cl)c(Cl)c4	1.73
1077	Cc1ccc(cc1NC(=O)c2ccc(OCc3ccccn3)cc2)c4c[nH]c(C)n4	2.97
1079	CO[C@H]1CN(CCN2C(=O)C=Cc3ccc(cc23)C#N)CC[C@H]1NCc4cc5OCCOc5cn4	0.63
1080	Nc1cc(c(cn1)c2cc(nc(n2)N3CCOCC3)N4CCOCC4)C(F)(F)F	2.7
1081	OC(=O)CCc1ccc(OCc2cc(Cl)ccc2c3ccccc3)cc1	3.22
1082	COc1ccc2CC3C4C=CC(O)C5Oc1c2C45CCN3C	0.8
1083	CNC(=O)c1cc(sc1NC(=O)N)c2ccccc2	3.19
1084	C[C@H](NC(=O)Cc1cc(F)cc(F)c1)C(=O)NC2C(=O)N(C)c3ccccc3c4ccccc24	3.6
1085	C[C@H](NC(=O)c1cccc2CCN(Cc3ccc(Cl)cc3)c12)c4ccc(cc4)C(=O)O	1.47
1091	Oc1ccc(cc1)c2nc3ccccc3s2	4.1
1092	COc1cc(Nc2nc(N[C@@H](C)c3ncc(F)cn3)nc(N4CCOCC4)c2Cl)n[nH]1	2.85
1093	Clc1cccc(NNC(=O)c2cccnc2Cl)c1	1.87
1094	Cc1ccc(NC(=O)CCC2CCCCC2)cc1NC(=O)c3ccc(O)cc3	4.13
1096	Nc1cccc2C(=O)C(=O)c3ccccc3c12	2.31
1097	COc1ccc2cc(ccc2c1)C(C)C(=O)O	0.23
1098	CCOC(=O)Nc1cccc(c1)[C@H](N2CCN(Cc3cccnc3)CC2)c4ccc(cc4)C(=O)N5CCC5	3.02
1099	C1NC(Cc2ccccc12)c3ccccc3	1.9
1102	NCCc1ccc(O)c2nc(O)sc12	0.33
1103	COc1ccc(C(=O)Nc2c(Cl)cncc2Cl)c3cccnc13	2.09
1104	CN(C)CC(O)COc1ccc(Nc2nccc(n2)N(CC#C)c3cc(Cl)ccc3Cl)cc1	3.2
1106	OCC(=O)N1CCC[C@@H]1COc2cccc3ncnc(Nc4ccc(OCc5ccccn5)c(Cl)c4)c23	3.71
1107	CCN(CC)C(C)C(=O)c1ccccc1	1.18
1108	CCCN(CCC)C(=O)c1cccc(c1)C(=O)N[C@@H](Cc2ccccc2)[C@H](O)CNCc3cccc(OC)c3	2.7
1109	Oc1cc(nc2ccccc12)c3ccccc3	2.54
1110	Cc1cc(O)ccc1N2C(=O)c3ccc(O)cc3C2=O	2.0
1112	COc1cc2ncnc(Nc3cc(NC(=O)c4cccc(c4)N(C)C)ccc3Cl)c2cc1OC	4.26
1113	C[C@H]1O[C@H]([C@H](O)[C@@H]1O)n2cnc3c(N)nc(OCC45CC6CC(CC(C6)C4)C5)nc23	3.58
1115	C[C@H](Nc1nc(Nc2ncc(C)s2)c(F)c(n1)N3CCOCC3)c4ncc(F)cn4	3.27
1116	OC(=O)c1ccc(cc1)c2nnn(Cc3ccccc3F)n2	0.3
1117	CC(C)NCC(O)COc1nccs1	-0.97
1118	CNC(=O)c1cccc(O[C@H]2C[C@H]3CC[C@@H](C2)N3Cc4ccccc4)c1	1.93
1119	CC(C)NCC(O)COc1ccccc1CC=C	0.99
1121	OC(=O)c1ccccc1O	-1.36
1125	COc1ccc(Cl)c(Nc2ncnc3cc(OC)cc(OC4CCN(C)CC4)c23)c1	3.6
1126	CCOC(=O)c1ccc(OCCC2CCN(CC2)c3ccc(C)nn3)nc1	3.76
1130	C[C@@H](COCCCS(=O)(=O)CCNCCc1ccc(O)c2nc(O)sc12)c3ccccc3	2.32
1131	CN(C)CC(O)COc1ccc(Nc2ncc(C)c(Nc3ccccc3)n2)cc1	2.0
1133	C[C@@H]1CCCN1CCc2oc3ccc(cc3c2)c4ccc(cc4)C#N	3.51
1134	COc1cc2ncc(C(=O)N)c(Nc3cccc(Cl)c3)c2cc1OC	3.5
1136	Oc1ccccc1CCC(=O)Nc2ccccc2	2.71
1138	NC(=O)N1c2ccccc2C[C@H](O)c3ccccc13	0.79
1139	Nc1nnc(s1)c2ccccc2	1.8
1142	C[C@H]1CCCN1CCc2oc3ccc(cc3c2)c4ccc(cc4)C#N	3.25
1143	COc1cc(Nc2nc(N[C@@H](C)c3ncc(F)cn3)ncc2Cl)n[nH]1	2.53
1145	CCN1CCN(CC1)C(=O)c2cc3cc(F)ccc3[nH]2	2.28
1148	O=C(N[C@H]1CN2CCC1CC2)c3ccc(s3)c4ccccc4	1.9
1150	CC1=CN(C2CCCN(Cc3cccc(Oc4ccc(C)cc4)c3)C2)C(=O)NC1=O	3.38
1151	CCCN(CCNCCc1ccc(O)c2NC(=O)Sc12)C(=O)CCOCCc3ccccc3	2.23
1152	O=C1N=C(NCc2ccccc2)SN1Cc3ccccc3	3.01
1154	OC(=O)c1ccc2c(c1)nc(Nc3cccc(Cl)c3)c4ccncc24	1.29
1156	CN(CCO)C(=O)c1ccc(cc1)[C@@H](N2CCN(Cc3ccc(F)cc3)CC2)c4cccc(NC(=O)C5CC5)c4	3.38
1158	CN1CCCC(COc2nccc(Nc3cc(NC(=O)c4ccnc(c4)N5CCOCC5)ccc3C)n2)C1	1.9
1159	O[C@H](CNC(=O)C1=CNC(=O)c2c(F)cccc12)CN3CCC(CC3)Oc4ccc(Cl)c(Cl)c4	3.15
1167	Cc1onc(C(=O)N)c1C(=O)Nc2nccs2	1.63
1170	CCCc1c(O)c(ccc1OCCCCSCC(=O)O)C(=O)C	1.3
1172	CCc1nc2cc(O)ccc2c(Oc3ccc(\C=C\C(=O)O)cc3)c1c4ccccc4	3.0
1173	Cc1ccc(s1)C(NC(=O)c2ccccc2O)C(=O)Nc3c(C)cccc3C	4.05
1179	CC(=O)NC[C@H]1CN(C(=O)O1)c2ccc(N3Cc4cccnc4C3)c(F)c2	2.88
1182	CC(C)Oc1cc(n[nH]1)n2cnc3ccc(N[C@@H](CO)c4ccc(F)cn4)nc23	2.79
1183	NC(=O)c1cnc2[nH]c(nc2c1NCCCNC(=O)C3CCC3)c4ccc(OCCN5CCCCC5)cc4	2.48
1194	COc1ccc2cc(ccc2c1)[C@H](C)C(=O)O	0.13
1195	CN(C)C1=C(C)N(C)N(C1=O)c2ccccc2	0.78
1197	NC(=O)c1cncc(c1)c2ccc(cc2)[C@@H]3CC[C@@H](CC(=O)O)CC3	0.22
1198	CC(C(=O)O)c1ccc(c(F)c1)c2ccccc2	0.85
1201	COC[C@H](C)Oc1cc(Oc2cc(F)cc(F)c2)cc(c1)C(=O)Nc3ccc(cn3)C(=O)O	1.36
1204	COc1cc(F)ccc1c2cncc(CNC(=O)c3ccccn3)c2	3.2
1209	Oc1ccc(cc1)C2=COc3cc(O)ccc3C2=O	2.46
1210	Nc1ccc2[nH]c(Cc3ccc(Oc4ccccc4)cc3)nc2c1	3.8
1212	CCc1ccc(NC(=O)c2ccc3cc(ccc3c2)C(=N)N)cc1	1.1
1217	Nc1cccc2C(=O)N(Cc3cccc(Cl)c3)C(=O)c12	3.18
1218	NC(=O)Nc1cc(sc1C(=O)N[C@H]2CCCNC2)c3ccccc3	1.04
1219	Nc1nc(Cl)nc(NCc2ccccc2)n1	2.26
1220	COc1cccc(COCC(O)CN2CCC(CC2)C(=O)N)c1	-0.5
1221	Oc1ccc(CCNCCCCCCOCCc2ccccc2)c3sc(O)nc13	2.21
1222	COC[C@H](C)Oc1cc(Oc2ccccc2)cc(c1)C(=O)Nc3ccc(cn3)C(=O)O	0.95
1224	NC(=N)Nc1ccc(cc1)C(=O)Oc2ccccc2	-0.21
1226	CCOc1ccc(NC(=O)C)cc1	1.5
1228	OC(=O)Cc1csc(n1)c2ccc(Cl)cc2	-0.22
1231	COc1cccc(Oc2cncnc2O)c1	0.59
1234	Nc1nc(N)c(nc1Cl)C(=O)Nc2ccccn2	2.67
1235	CN1CCN(CC1)C(=O)c2cc3cc(Cl)ccc3[nH]2	2.4
1237	CC1CN(C1)C(=O)c2nnc3c(cccc3c2N)c4ncccn4	1.21
1238	OC[C@H](Nc1ncc(Cl)c(Nc2cc([nH]n2)C3CC3)n1)c4ccc(F)cc4	3.75
1240	COCCCc1cc(Nc2nc(NCc3onc(C)c3)ncc2Br)n[nH]1	3.07
1241	OCc1ccc(OC2CCN(CC3CCN(CC3)[C@@H](Cc4ccccc4)C(=O)O)CC2)cc1Cl	0.8
1245	O=C(Nc1nc(cs1)c2ccccc2)c3cccnc3	3.62
1248	Nc1nnc(Cc2ccc(Cl)cc2)s1	2.34
1250	O[C@@H](CNCCc1cccc(c1)c2cccc(CNCc3ccccc3)c2)c4ccc(O)c5NC(=O)Sc45	2.32
1254	C=CCN(C1CCN(CCC(c2ccccc2)c3ccccc3)CC1)C(=O)Nc4ccccc4	3.6
1256	OC(=O)[C@H](Cc1ccc(F)cc1)N2CCC(CN3CCC(CC3)Oc4ccc(Cl)c(Cl)c4)CC2	2.98
1257	CS(=O)(=O)c1cccc(Nc2nccc(Nc3cccc4ncoc34)n2)c1	2.5
1258	COCCC(=O)N(C)c1ccc(Nc2ncc3cc(ccc3n2)c4ccncc4)cc1	3.23
1259	C[C@@H]1CN(CCN1c2ncc(OCc3ccc(cc3)C#N)cn2)C(=O)OC(C)(C)C	2.89
1261	Nc1ccc2ccccc2n1	1.7
1264	Nc1nc2ccc(cc2s1)c3cccc(O)c3	3.1
1267	Cc1nccc(c1Cl)c2ccc(cc2)c3nc4ccncc4c(O)c3C#N	2.0
1268	O=C1C=C(Oc2c1cccc2c3ccccc3)N4CCOCC4	2.9
1269	COc1ncc2C=CC(=O)N(CCN3CCC(CC3)NCc4cc5OCCOc5cn4)c2n1	0.2
1276	Cc1nc2ncnn2c(O)c1CCOC(=O)c3ccccc3F	0.99
1277	O[C@H](CNS(=O)(=O)c1cccc(c1)C#N)CN2CCC(CC2)Oc3ccc(Cl)c(Cl)c3	3.42
1278	O=C(NCCCCc1ccccc1)c2ccccc2	3.8
1279	CC(C)C[C@H](NC(=O)N1CCOCC1)C(=O)NCC#N	0.08
1280	NC(=O)C1CCCCC1	0.9
1281	CN(C)c1ncnc2nc[nH]c12	0.95
1284	Cc1ccc(cc1)c2csc3ncnc(O)c23	2.59
1285	CCOc1ccccc1c2ccc(cc2)c3nc4ccncc4c(O)c3C#N	3.0
1286	COc1ccc(NC(=O)C=C)cc1	1.68
1289	CN1CCC[C@H]1c2ccccn2	0.44
1290	Oc1ccc(cc1)c2oc3ccc(O)cc3n2	3.4
1293	Nc1nc(ns1)c2ccccc2	2.2
1295	CC(N(O)C(=O)N)c1cc2ccccc2s1	2.05
1297	COc1c(cc2ccccc2c1C(=O)N(C)C[C@@H](CCN3CCC(CC3)N4CCCNC4=O)c5ccc(Cl)c(Cl)c5)C#N	3.0
1298	CNC1=Nc2ncccc2C(=NC1c3ccns3)c4occc4	1.44
1300	CN1C(=O)CC(C)(CCc2cccc(c2)c3ccccc3)N=C1N	2.03
1304	NC(=O)c1ccc(Br)cc1	1.75
1305	C1CCN(CC1)c2ncnc3[nH]cnc23	1.84
1306	CCOc1cccc(Nc2oc(nn2)C(=O)Nc3ccc(nc3)N4CCOCC4)c1	3.6
1308	Fc1ccc(CN2CCN(CC2)[C@H](c3ccc(cc3)C(=O)N4CCC4)c5cccc(NC(=O)C6CC6)c5)cc1	3.58
1309	N[C@H](Cc1c[nH]c2ccccc12)C(=O)O	-0.92
1316	Nc1[nH]ncc1S(=O)(=O)c2ccccc2	1.1
1319	C[C@H]1O[C@H]([C@H](O)[C@@H]1O)n2cnc3c(N)nc(OCC4CCC(F)(F)CC4)nc23	1.72
1322	COc1ccccc1C[C@H](N2CCC(CN3CCC(CC3)Oc4ccc(Cl)c(Cl)c4)CC2)C(=O)O	2.77
1323	COc1cc2nnc(C(=O)N)c(Nc3ccc(F)cc3F)c2cc1N4CCN(C)CC4	2.36
1324	Fc1ccc2cn[nH]c2c1	2.3
1329	Cc1ccc(cc1c2ccc(nc2)C(=O)NCC3CC3)C(=O)NC4CC4	3.36
1331	CO[C@@H]1CN(CCN2C(=O)C=Nc3ccc(OC)cc23)CC[C@H]1NCc4ccc5OCC(=O)Nc5n4	0.97
1332	Oc1cc(OCc2ccccc2)ccn1	1.69
1333	CN(C)CC(O)COc1ccc(Nc2cc(Nc3cc(Cl)ccc3Cl)ncn2)cc1	2.6
1335	CN1CCN(CC1)c2ccc(Nc3ncc(C)c(Nc4cccc(c4)S(=O)(=O)NC(C)(C)C)n3)cc2	2.84
1336	COc1cc2ncnc(Nc3ccncc3)c2cc1OC	2.22
1337	N(c1ccccc1)c2[nH]nnc2c3ccccc3	3.37
1339	O[C@@H](CNCCc1ccc(CNCCc2ccccc2)cc1)c3ccc(O)c4NC(=O)Sc34	1.11
1341	Fc1ccc(cc1)c2cn3ccccc3n2	3.1
1342	Fc1ccc(CC2=NNC(=O)c3ccccc23)cc1N4C(=O)CCC4=O	1.0
1346	COc1ccnc(NC2CCN(CC2)C(=O)c3ccccc3)c1	2.06
1347	CCC(=O)N[C@H]1CC[C@H](C1)C(=O)N(C)c2ccc(cc2)c3oc4ccccc4n3	3.4
1351	O=C1NCCc2[nH]c(cc12)c3ccncc3	1.49
1355	CN1CCc2c(NC(=O)Cc3ccccc3)c4ccccc4nc12	2.8
1356	C[C@H]1O[C@H]([C@H](O)[C@@H]1O)n2cnc3c(N)nc(OC(C4CC4)C(F)(F)F)nc23	1.83
1357	Cc1c[nH]c(\C=C\2/C(=O)Nc3ccccc23)c1CCC(=O)O	1.2
1359	C[C@H](Oc1ncc(Cl)c(Nc2cc(C)[nH]n2)n1)c3ncc(F)cn3	1.82
1363	CN(C)CCOC(c1ccccc1)c2ccccc2C	1.47
1364	CC(C)c1noc(n1)N2CCN([C@H](C)C2)c3ncc(OCc4ccncc4C#N)cn3	3.1
1366	CCOc1ccc2nc(NC(=O)CC)sc2c1	3.4
1369	O=C(NCc1ccccn1)c2ccc(Oc3ccccc3)cc2	2.7
1371	COc1ccccc1C2=COc3cc(O)ccc3C2=O	2.55
1376	COc1ccc(cc1)C(=O)CS(=O)(=O)c2ccccc2	1.96
1380	COCCN(C)Cc1ccc(Nc2ncc3cc(ccc3n2)c4ccncc4)cc1	2.65
1381	CC(COc1ccccc1)NC(C)C(O)c2ccc(O)cc2	0.56
1384	CN1CCN(CC1)c2ccc(Nc3ncc(F)c(N[C@@H]4[C@@H]5C[C@@H](C=C5)[C@@H]4C(=O)N)n3)cc2C	2.9
1387	NC(=O)c1cc2ccccc2nc1N	1.07
1388	O=C(N1CCNCC1)c2cc3ccccc3[nH]2	0.6
1389	N#CCc1c[nH]c2ccc(OCc3ccccc3)cc12	3.71
1391	CN[C@@H](C)C(=O)N[C@@H](C1CCCCC1)C(=O)N2CC[C@H]3CCN(CCc4ccccc4)C[C@@H]23	2.47
1393	Cc1cc(Nc2ccnc(NCc3onc(c3)C4CC4)n2)n[nH]1	2.5
1394	COc1ccc2CCC(=O)N(CCN3CCC(CC3)NCc4ccc5OCC(=O)Nc5n4)c2c1	0.66
1395	COc1cccc(c1)C(=O)NCCCOc2cccc3ccc(N)nc23	2.46
1396	Cc1ccc(cc1)c2ccc(F)cc2COc3ccc(CCC(=O)O)cc3	3.24
1397	CC[C@H](C)[C@H](N)C1=N[C@@H](CS1)C(=O)N[C@@H](CC(C)C)C(=O)N[C@H](CCC(=O)O)C(=O)N[C@@H]([C@@H](C)CC)C(=O)N[C@H]2CCCCNC(=O)[C@H](CC(=O)N)NC(=O)[C@@H](CC(=O)O)NC(=O)[C@H](Cc3cnc[nH]3)NC(=O)[C@@H](Cc4ccccc4)NC(=O)[C@@H](NC(=O)[C@@H](CCCN)NC2=O)[C@@H](C)CC	-0.46
1399	OC(=O)c1[nH]c2cc(Cl)cc(Cl)c2c1\C=C\C(=O)Nc3ccccc3	1.52
1402	Nc1n[nH]c2c(Cl)cccc12	1.7
1403	NC(=O)c1cccc(OC2CCN(CC3CC3)CC2)c1	0.49
1404	Cc1cc(CN2Cc3ccccc3C2C(=O)Nc4ccc(Cl)cc4)ccc1OCC(=O)O	1.38
1406	OC(=O)[C@H](Cc1cccc(F)c1)N2CCC(CN3CCC(CC3)Oc4ccc(Cl)c(Cl)c4)CC2	2.68
1410	COC(=O)c1ccc2OCC(=O)N(CCN3CCC(CC3)NCc4ccc5OCC(=O)Nc5n4)c2c1	0.83
1411	Clc1ccc2OCOc2c1Nc3ccnc(Nc4ccccc4)n3	3.9
1412	COc1cc(OC2CCN(C)CC2)c3c(Nc4c(Cl)ccc5OCOc45)ncnc3c1	2.98
1413	Cc1cc(CN2Cc3ccccc3C[C@H]2C(=O)Nc4ccc(Cl)cc4Cl)ccc1OCC(=O)O	2.41
1414	Oc1ccc(cc1)C2=Cc3ccc(O)cc3OC2	3.8
1416	O=C(N1CC(=O)Nc2ccccc12)c3occc3	1.21
1417	Oc1ccc(CCNCCCS(=O)(=O)NCCOCCc2ccc(F)cc2)c3sc(O)nc13	1.57
1420	O=C1C=CN=C2C=CC=CN12	0.2
1421	O[C@@H]1CN(CCN2C(=O)C=Cc3ccc(cc23)C#N)CC[C@@H]1NCc4ccc5OCC(=O)Nc5n4	0.11
1422	CNC(=O)c1ccc2C(=O)C=C(Nc2c1)c3cccnc3	1.01
1423	Clc1n[nH]c2cccc(Nc3ccnc(Nc4cc(cc(c4)N5CCOCC5)N6CCOCC6)n3)c12	2.78
1424	Nc1ccccc1NC(=O)c2ccc(cc2)c3ncc(CN4CCCCC4)s3	2.82
1426	CCCC(=O)Nc1ccc(Cl)c(c1)c2oc3cccnc3n2	3.37
1427	O=C(Nc1cccc(c1)c2nnn[nH]2)c3cccc4[nH]cnc34	-0.05
1430	CCC1(CCCCN(C)C1)c2cccc(O)c2	0.8
1433	Oc1ccc(CCNCCCS(=O)(=O)NCCOCCc2cccc(c2)C(F)(F)F)c3sc(O)nc13	2.62
1437	COc1cc(Nc2cc(nc(N[C@@H](C)c3ncc(F)cn3)n2)N4CCOCC4)n[nH]1	2.18
1438	NC(=O)c1ccc(O[C@H]2C[C@H]3CC[C@@H](C2)N3Cc4ccccc4)c(F)c1	2.1
1439	CN(C1CCN(CCC(c2ccccc2)c3ccccc3)CC1)C(=O)Cc4ccc(Cl)cc4	3.5
1440	Nc1ncccc1NCc2cccc(c2)c3cccnc3	3.0
1441	Clc1ccc(NC(=O)N2CCN(C[C@@H]3CCCN(C3)C4CC4)CC2)cc1Cl	3.57
1443	CNc1cccc(CCOc2ccc(C[C@H](NC(=O)c3c(Cl)cccc3Cl)C(=O)O)cc2F)n1	-0.05
1446	COCCC(=O)NC(C)c1ccc(Nc2ncc3cc(ccc3n2)c4ccncc4)cc1	2.98
1448	COC(=O)CCCCCCC(=O)Nc1ccc2C(=O)C(=O)c3ccccc3c2c1	2.6
1449	Oc1cc(O)c2C(=O)C(=COc2c1)c3ccc(F)cc3	3.6
1452	C(Cc1nc2ccccc2[nH]1)c3nc4ccccc4[nH]3	3.3
1455	COc1cc(cc(OC)c1OC)C(=O)Nc2cc(NC(=O)c3cccc(c3)N(C)C)ccc2C	2.54
1456	Fc1cccc(COc2cc(OCCCN3CCCC3)ccc2C(=O)Nc4ccccc4)c1	3.67
1458	NC(=O)c1cn([C@@H]2O[C@H](CO)[C@@H](O)[C@H]2O)c3ncnc(N)c13	-0.87
1459	COc1ccc(Oc2ncccc2C(=O)NCc3ccccc3Cl)cc1	3.59
1460	COc1cc2ncc(C(=O)N)c(Nc3ccccc3F)c2cc1OC	2.81
1461	CC(C)NCCCOc1ccc(NC(=O)C)cc1CC=C	-0.01
1463	CN(C)C(=O)c1ncc(Oc2cc(cc3oc(C)cc23)C(=O)Nc4cnc(C)cn4)cn1	2.1
1469	O=C(Nc1ccccn1)c2ccc3[nH]c(nc3c2)c4ccc(NC(=O)C56CC7CC(CC(C7)C5)C6)cc4	4.24
1470	Nc1ccccc1NC(=O)c2ccc(CNc3nccc(n3)c4cccnc4)cc2	2.28
1473	C1NCC(CC=C1)c2ccc3ccccc3c2	1.64
1474	C(Cc1ccccc1)NCc2ccccc2	1.65
1475	CCC1(C(=O)NC(=O)NC1=O)c2ccccc2	0.05
1476	O[C@@]1(CN2CCC1CC2)C#Cc3ccc(Oc4ccc(cc4)C(=O)NCc5ccncn5)cc3	1.77
1478	Oc1ccc(cc1)C2=COc3cc(O)cc(O)c3C2=O	3.06
1486	Oc1ccc(cc1)c2nc3ccccc3nc2c4ccc(O)cc4	2.7
1489	Oc1ccc(C(=O)Cc2ccccc2)c(O)c1	3.09
1490	C(N1CCN(CC1)c2nc3ccccc3s2)c4nnnn4Cc5cccs5	3.65
1493	CCCN(CCC)C(=O)c1cccc(c1)C(=O)N[C@@H](Cc2ccccc2)[C@H](O)CNC3Cc4ccccc4C3	3.3
1494	OC(=O)c1ccc2cccc(O)c2n1	3.3
1496	Nc1[nH]nc2ccccc12	1.0
1497	CS(=O)(=O)NC(=O)CCCc1c([nH]c2ccc(cc12)C#N)c3ccc(F)cc3	1.5
1500	COc1ncccc1c2cccc3c(N)c4C(=O)N(Cc4nc23)C5CCC5	3.26
1502	Nc1ccccc1NC(=O)c2ccc(cc2)C3CCN(Cc4ccccc4)CC3	2.51
1504	CCCC1=CC(=O)NC(=S)N1	0.7
1505	O=C1N2CCOC2=Nc3ccccc13	0.6
1507	NC(=O)COc1ccc(OCCNCC(O)COc2ccccc2)cc1	0.63
1509	CCC1(C)CC(=O)NC1=O	0.23
1512	CC(C)N1CCN(Cc2cnc(c(F)c2)c3ccc(cc3)C(=O)Nc4ccccc4N)CC1	1.6
1514	CCCCCC\N=C\1/C=CN(Cc2ccccc2)c3cc(Cl)ccc13	0.98
1517	Nc1nc2ccccc2s1	2.0
1522	CCOC(=O)c1ccc(CCN2CCN(CC2)c3ccc(C)nn3)cc1	2.58
1523	Cc1cc(ccn1)c2ccc(cc2)c3nc4ccncc4c(O)c3C#N	1.6
1525	Cc1cc(C)c(C(=O)N[C@@H](Cc2ccc(OCCCNc3ccccn3)cc2)C(=O)O)c(C)c1	0.49
1527	OC(=O)c1cc(nc2ccccc12)c3ccccc3	-0.7
1530	CC(C)N1CCN(CC1)C(=O)NCc2ccc(Cl)c(Cl)c2	2.75
1532	COc1ccc(N(C(C(=O)NC[C@@H](C)O)c2ccccc2F)C(=O)c3occc3CO)c(OC)c1	1.37
1535	CC(C)Nc1nc(NCc2ccccc2)c3sccc3n1	3.9
1538	CCOC(=O)c1ccc(COCC2CCN(CC2)c3ccc(C)nn3)cc1	2.68
1540	Cc1cc(Oc2ccnc(Nc3ccc(cc3)N4CCOCC4)c2)c(nc1C)c5ccccn5	2.59
1542	C[C@H]1O[C@H]([C@H](O)[C@H]1Cl)n2cnc3c(N)nc(OC4CCCC4)nc23	3.18
1543	Nc1ncnc2[nH]ccc12	1.78
1545	NC(=O)c1cccc(O[C@@H]2C[C@H]3CC[C@@H](C2)N3CCc4ccccc4)c1	2.0
1547	Clc1ccc2[nH]ncc2c1	2.44
1548	CN1CCN(CC1)C(=O)c2cc3ccccc3[nH]2	1.7
1551	CC(=O)Nc1ccc(CNc2[nH]nc3ccnc(Oc4ccccc4)c23)cc1	3.03
1552	NC(=N)N1CCc2ccccc2C1	-1.01
1557	Cc1ccc2nc(NCCN)c3ncc(C)n3c2c1	0.88
1559	Oc1ccc(Cl)cc1C(=O)Nc2ccccc2	2.9
1562	COc1ccc2C=CC(=O)N(CCN3CCC(CC3)NCc4cc5OCCOc5cn4)c2c1	1.31
1563	CC(C)COc1cc(OC(C)C)cc(c1)C(=O)Nc2ccc(cn2)C(=O)O	1.6
1564	Clc1ccc2NC(=O)CN(C(c3ccccc3)c2c1)C(=O)c4ccccc4	3.31
1567	CC(C)C[C@H](NC(=O)N1CCOCC1)C(=O)N[C@@H](CCc2ccccc2)\C=C\S(=O)(=O)c3ccccc3	3.4
1568	O=C(CN1CCOCC1)Nc2c(cnn2c3ccccc3)C#N	0.5
1569	CC1=C(C(=O)c2cc(O)c(O)c(CCc3ccc(C)cc3)c2C1=O)C4=C(C)C(=O)c5c(CCc6ccc(C)cc6)c(O)c(O)cc5C4=O	3.36
1570	CCN(CC)CC(=O)Nc1c(cnn1c2ccccc2)C#N	0.4
1571	CCN1CCN(CC(=O)Nc2ccc(c3cccc4C(=O)C=C(Nc34)N5CCOCC5)c6sc7ccccc7c26)CC1	2.6
1573	CCCC(C)(COC(=O)N)COC(=O)NC(C)C	2.01
1576	Cc1cc(C)cc(c1)c2[nH]c3ccccc3c2CCNCCCCc4ccncc4	3.3
1580	OC(=O)[C@H](Cc1ccccc1C#N)N2CCC(CN3CCC(CC3)Oc4ccc(Cl)c(Cl)c4)CC2	2.12
1581	Cc1ccc(C)c(OCCCC(C)(C)C(=O)O)c1	0.72
1584	O=S(=O)(Nc1cccnc1)c2ccccc2	0.84
1587	CC(C)N1CCN(Cc2cnc(c3ccc(cc3)C(=O)Nc4ccccc4N)c(c2)C#N)CC1	1.28
1588	O=C(Nc1oc(nn1)C(=O)Nc2ccc(cc2)N3CCOCC3)c4ccccc4	1.02
1592	C[C@H](Nc1ncc(F)c(Nc2cc([nH]n2)N(C)C)n1)c3ncc(F)cn3	1.98
1593	O=C1C2=Nc3ccccc3CN2c4ccccc14	2.71
1597	COc1ccc(Cl)cc1NC(=O)Nc2cnccn2	3.63
1598	CCOC(=O)Nc1cccc(c1)[C@H](N2CCN(Cc3c[nH]c(C)n3)CC2)c4ccc(cc4)C(=O)N(C)CC	2.11
1601	NCc1ccc(NC(=O)c2cc(Nc3ncccn3)c4cc(ccc4c2)\C(=N\O)\N)cc1	-0.85
1603	CCOc1cc2ncc(C(=O)N)c(Nc3ccc(F)cc3F)c2cc1N4CCC(O)CC4	2.74
1604	CN1CCN(CC1)c2cc3c(Nc4ccc(F)cc4F)c(cnc3cc2F)C(=O)N	2.63
1607	CN(C)C(=O)N[C@@H]1CC[C@H](CCN2[C@@H]3CC[C@H]2C[C@H](C3)Oc4cccc(c4)C(=O)N)CC1	0.22
1608	COCCNC(=O)c1ccc(Nc2ncc3cc(ccc3n2)c4cccnc4)cc1	3.11
1609	CCOC(=O)c1ccc(OCCC2CN(C2)c3ccc(C)nn3)cc1	3.22
1610	OC1CCN(CC1)C(=O)[C@H](Cc2ccccc2)NC(=O)c3cc4cc(Cl)ccc4[nH]3	3.6
1611	C=CCOc1cc(ccc1NC(=O)CN2CCOCC2)c3cccc4C(=O)C=C(Oc34)N5CCOCC5	3.0
1612	Cc1cccc(n1)C#Cc2ccccc2	3.6
1614	CCc1cccc2c(cn(CC(=O)NCCOC)c12)C#N	1.95
1615	COc1cccc2sc(NC(=O)c3ccccc3)nc12	3.96
1616	Nc1nc(nn1Cc2ccccc2)c3ccccc3	1.91
1617	COc1ccc2OCC(=O)N(CCN3CCC(CC3)NCc4cc5OCCOc5cn4)c2c1	1.24
1618	CC(NC(=O)c1cc(O)nc2ccccc12)c3ccccc3	2.2
1619	COc1ccnc(c1)N(C)c2ccnc(Nc3cc(cc(c3)N4CCOCC4)N5CCOCC5)n2	2.23
1621	Oc1oc(c2ccccc2)c(n1)c3ccccc3	3.42
1622	COc1ccc(\C=C/2\CCc3ccccc3C2=O)cc1CN4CCOCC4	3.8
1624	NC(=O)c1cnc(N[C@H]2CCCNC2)c3cc(sc13)c4ccc(F)c(F)c4	2.17
1625	O[C@@H](CNCCCOCCOCCc1ccccc1)c2ccc(O)c3NC(=O)Sc23	1.09
1627	COc1cc(cc(OC)c1OC)C(=O)Nc2ccc(Cl)c(c2)c3nc4ccccc4[nH]3	3.83
1629	CC(C)Nc1nc(nc(N2CCOCC2)c1N)C#N	2.04
1630	O=C1NC=Cc2nc(c3ccc(CN4CCC(CC4)c5n[nH]c(n5)c6ccccn6)cc3)c(cc12)c7ccccc7	3.9
1631	Cc1cc(N)nc(CCNC(=O)c2ccc(cc2)C#N)c1	1.62
1632	CCNC1=Nc2ccccc2C(=NC1c3cccs3)c4ccccc4	3.98
1633	Cc1ccc(c(C)c1)c2nnc(O)c3ccccc23	3.41
1635	Cc1nc(nc(N2CCCC2)c1Cl)c3ccccn3	3.2
1638	C[C@@H]1CN(Cc2cc(Cl)ccc2OCC(=O)O)C[C@H](C)N1C(=O)Cc3ccccc3	0.7
1640	O=C(NCC#N)[C@@H]1CCCC[C@H]1C(=O)N2CCc3ccccc3C2	1.91
1641	COCCOc1cc2ncnc(Nc3cccc(c3)C#C)c2cc1OCCOC	3.35
1644	CCOC(=O)c1ccc(OCC2CCN(C2)c3ccc(C)nn3)cc1	3.44
1645	OC(=O)[C@H](Cc1ccc(OCCc2ccc3OCCNc3n2)cc1)NC(=O)c4c(Cl)cccc4Cl	-0.18
1648	COc1ccc(Cc2nccc3cc(OC)c(OC)cc23)cc1OC	2.81
1649	COc1ccc(C)c(c1)N(C)c2ccnc(Nc3cc(cc(c3)N4CCOCC4)N5CCOCC5)n2	3.18
1650	Clc1ccc(CN(Cc2ccc(Cl)cc2)c3nn[nH]n3)cc1	2.74
1652	CN(c1ccnc(Nc2cc(cc(c2)N3CCOCC3)N4CCOCC4)n1)c5cc(CO)ccc5C	2.94
1653	Nc1n[nH]c(N)c1Cc2ccc3OCOc3c2	0.47
1655	COc1ccc(cc1CNCCO)c2ccc3c(nc(nc3n2)N4C[C@@H](C)O[C@@H](C)C4)N5CCOCC5	1.31
1656	OC(=O)c1cc2ccccc2n1Cc3ccccc3	0.78
1658	Nc1ccc2C(=O)C(=O)c3ccccc3c2c1	2.39
1659	Cc1cc(CNc2ncc(Br)c(Nc3cc(C)[nH]n3)n2)on1	2.92
1661	Clc1ccc(NC(=O)N2CCN(C[C@@H]3CCCN(Cc4ccccc4)C3)CC2)cc1Cl	4.26
1662	CC(=O)Nc1nc(ns1)c2ccccc2	2.8
1664	NS(=O)(=O)NC(=O)CCCc1c([nH]c2ccc(cc12)C#N)c3ccc(F)cc3	1.95
1665	O[C@@H](CNCCSCCCNCCc1cccc(Cl)c1Cl)c2ccc(O)c3NC(=O)Sc23	2.2
1669	CC1=C(CCN2CCC(CC2)c3noc4cc(F)ccc34)C(=O)N5CCCCC5=N1	2.05
1672	OC(=O)[C@H](Cc1ccc(F)cc1)N2CCC(CN3CCC(CC3)Oc4ccc(Cl)cc4)CC2	1.9
1673	COc1ccc2nc(C)cc(OCC(=O)Nc3ccccc3OC)c2c1	3.9
1674	CCN(CC)C(=O)c1ccc(cc1)C(=C2CCN(Cc3ccc(F)cc3)CC2)c4ccccn4	3.28
1675	CCCCCCCN(CC)CCCC(O)c1ccc(NS(=O)(=O)C)cc1	1.2
1679	COc1ccc2c(C)nc(NC(=N)N)nc2c1	-0.51
1680	CC[C@H](NC(=O)c1c(O)c(nc2ccccc12)c3ccccc3)c4ccccc4	3.91
1681	Fc1ccc(CNc2ncc(Br)c(Nc3cc([nH]n3)C4CC4)n2)cc1	4.28
1683	COCCCc1cc(Nc2ccnc(NCc3onc(C)c3)n2)n[nH]1	2.04
1684	CC(O)(C(=O)c1ccccc1)c2ccccc2	2.92
1686	Clc1ccc(OC2CCN(CC2)C3CCN(CC3)C(=O)c4ccc(cc4)C5=NOC(=O)N5)cc1Cl	2.24
1687	COc1cc(CO)cc(c1)N(C)c2ccnc(Nc3cc(cc(c3)N4CCOCC4)N5CCOCC5)n2	3.0
1689	CN1CCC[C@H]1CCN2CCCc3cc(NC(=N)c4cccs4)ccc23	0.37
1690	COC1=CC=C2C(=CC1=O)C(CCc3cc(OC)c(OC)c(OC)c23)NC(=O)C	1.12
1691	Cc1ccc(CN2[C@@H]3CC[C@H]2C[C@H](C3)Oc4cccc(c4)C(=O)N)s1	2.39
1693	COc1ccccc1CCNCc2cccc(CCNC[C@H](O)c3ccc(O)c4NC(=O)Sc34)c2	0.82
1694	Cn1c(C(=O)O)c(CCCOc2cccc3ccccc23)c4ccccc14	2.99
1698	Cc1nc(N)c2nc(O)n(Cc3ccccc3)c2n1	2.04
1699	CCN(C1CCN(CCC(c2ccccc2)c3ccccc3)CC1)C(=O)Cc4ccc(cc4)C#N	3.9
1700	O=C(Nc1ccccc1)c2ccccc2	2.8
1701	CCC(CO)NCCNC(CC)CO	-1.42
1703	CCN1CCO[C@@H](CN2CCN(CC2)C(=O)Nc3ccc(Cl)c(Cl)c3)C1	2.68
1706	OC(=O)C(N1CCC(CC1)N2CCC(CC2)Oc3ccc(Cl)c(Cl)c3)c4ccccc4	2.23
1708	Clc1ccccc1CNC(=O)c2ccccc2Oc3ccccc3	3.58
1713	OC(=O)CCC(=O)c1ccc(cc1)c2ccccc2	0.58
1715	COc1cc(Nc2c(cnc3cc(OCCCN4CCN(C)CC4)c(OC)cc23)C#N)c(Cl)cc1Cl	3.5
1716	Nc1c(nnc2c(cccc12)c3ncccn3)C(=O)NC4CC4	1.5
1720	CN[C@@H](C)C(=O)N[C@@H](C1CCCCC1)C(=O)N[C@H]2CCCN(CCCc3ccccc3)C2	2.6
1721	COc1cc2c(Nc3c(Cl)ccc4OCOc34)ncnc2cc1OCC5CCN(C)CC5	1.83
1722	Clc1ccccc1CNC(=O)c2cccnc2Oc3ccccc3	3.68
1724	Cc1cc(OCCCS(=O)(=O)C)cc(C)c1c2cccc(COc3ccc4[C@H](CC(=O)O)COc4c3)c2	2.3
1725	COc1ccc2nc(NC(=O)CCc3ccc(OC)c(OC)c3)sc2c1	3.57
1727	CN1CCN(CC1)C(=O)c2cc3cc(C)ccc3[nH]2	2.22
1728	CNc1cccc(CCCc2ccc(C[C@H](NC(=O)c3c(Cl)cccc3Cl)C(=O)O)s2)n1	0.78
1730	CCOC(=O)c1ccc(OCCC2CCN(CC2)c3ccc(C)nn3)cn1	2.63
1731	CC(C)(C(=O)c1cccnc1)c2cccnc2	1.45
1732	CNC(=O)c1ccc(Oc2ccc3CCN(CCc3c2)C4CCC4)nc1	1.45
1734	Fc1cccc(c1F)c2cncc(CNCC3CC3)n2	1.82
1735	OC1N=C(c2ccccc2Cl)c3cc(Cl)ccc3NC1=O	2.38
1736	CCCNC(=O)c1nnc2c(cccc2c1N)c3cncc(c3)C(=O)N4CCC4	2.79
1739	Nc1c2CCCCc2nc3ccccc13	0.38
1741	COc1ccc(CN2CCc3c(C2)[nH]c4ccccc34)cc1OC	3.1
1742	CNC1=Nc2ncccc2C(=NC1c3cccs3)c4cccs4	2.63
1743	Clc1ccc2NC(=O)CN(C(c3ccccc3)c2c1)C(=O)c4occc4	3.0
1747	O[C@]1(CN2CCC1CC2)C#Cc3ccc(Oc4ccc(cc4)C(=O)NCc5ccncn5)cc3	1.78
1748	CN(C)CCNC(=O)c1ccc(Nc2ncc3cc(ccc3n2)c4ccncc4)cc1	2.29
1749	CC1=CC2=NNC(=O)N2c3ccccc13	2.35
1753	CN1CC(=O)N2[C@H](Cc3c([nH]c4ccccc34)[C@H]2c5ccc6OCOc6c5)C1=O	2.6
1755	CC1=C(OCc2ccccc2)C(=O)C=CO1	1.87
1757	O=C1C(=O)c2cccnc2c3ccccc13	1.88
1758	COc1ccccc1OCC(O)CO	0.24
1760	CN(CC[C@@H](Oc1ccc(cc1)c2ccccc2)c3ccc(F)cc3)CC(=O)O	2.86
1763	CN1CC(c2ccccc2)c3cccc(N)c3C1	2.08
1764	Nc1cccc(NC(=O)c2ccc(CNC(=O)OCc3cccnc3)cc2)c1	1.6
1767	CCCSc1nc(N[C@@H]2CC[C@H](CC2)C(=O)O)ccc1C(=O)NC3CCCCC3	2.02
1769	CC(C)CCCC(C)\N=C\1/C=CN(Cc2ccccc2)c3cc(Cl)ccc13	1.58
1770	CC1=CC(=O)Oc2c3CCCNc3c(C)cc12	2.9
1773	NC(=O)c1cnc(N[C@H]2CCCNC2)c3cc(sc13)c4ccc(F)cc4	2.01
1775	OC(CCN1CCCCC1)(C2CCCCC2)c3ccccc3	2.68
1777	COc1cc(F)ccc1c2cncc(CNC[C@@H]3CCCO3)n2	2.0
1778	Nc1ncnc2nc(cc(c3cccc(Br)c3)c12)c4ccc(nc4)N5CCOCC5	3.2
1779	CC1=CN(Cc2ccccc2)C(=O)NC1=O	1.19
1780	CCCCCC1=CC(=O)NC(=N1)N	1.62
1783	O=C1CCOc2nc(COc3ccccc3)ccc12	2.3
1784	Nc1nc2ccccc2n1C(=O)c3ccccc3	1.56
1787	CC1=CN([C@H]2CCCN(Cc3cccc(Oc4cccc(Br)c4)c3)C2)C(=O)NC1=O	3.68
1788	COc1cc(ccc1Nc2ncc(Cl)c(Oc3cccc(NC(=O)C=C)c3)n2)N4CCN(C)CC4	3.9
1791	COc1cc(F)ccc1c2cncc(CNC(=O)C3CC3)c2	2.9
1793	O=C(NCC#N)c1ccc(cc1)c2ccnc(Nc3ccc(cc3)N4CCOCC4)n2	2.37
1794	CNC(=O)C1(CCN(CC[C@H](CN(C)C(=O)c2cc(cc3ccccc23)C#N)c4ccc(Cl)c(Cl)c4)CC1)N5CCCCC5=O	2.5
1796	CC(C)OC(=O)N1CCC(CC1)Oc2ncnc(Oc3cccnc3C)c2C	3.8
1800	Cc1cc(N)n(n1)c2ccccc2	1.25
1802	OC(=O)C[C@H]1[C@@H](Cc2ccccc12)NC(=O)c3cc4cc(F)ccc4[nH]3	1.26
1804	CC(=O)N1CCN(CC(O)COc2ccc(Br)cc2)CC1	1.6
1805	Clc1ccc(cc1Cl)C2=CSC3=NCCN23	1.54
1807	O=C1C=CN=C2C=C(C=CN12)C#Cc3ccccc3	2.9
1808	COc1ncc2N=CC(=O)N(CCN3CCC(CC3)NCc4cc5OCCOc5cn4)c2n1	-0.14
1809	CC(C)N(C(C)C)C(=O)C(C(CNC(=O)NCc1ccccc1F)c2ccccc2)c3cccnc3	4.2
1813	COc1cc2ncnc(Nc3cc(NC(=O)c4ccnc(c4)N5CCOCC5)ccc3C)c2cc1OCCN6CCCCC6	3.35
1814	NC(=O)c1cncc(O[C@H]2C[C@H]3CC[C@@H](C2)N3Cc4ccccc4)n1	1.1
1815	COc1cc2c(Nc3cccc(Cl)c3Cl)c(cnc2cc1NCCN(C)C)C(=O)N	3.41
1816	CN1C(C(=O)Nc2ncc(C)s2)C(=O)c3ccccc3S1(=O)=O	0.3
1817	CC1=CN([C@H]2CCCN(Cc3ccc(C(=O)O)c(Oc4cccc(Cl)c4)c3)C2)C(=O)NC1=O	-0.55
1820	COc1ccc2c(C)cc(N[C@H]3CC[C@@H](C3)NCc4cn(C)c5ccccc45)nc2c1	2.53
1822	Cc1cc2NC(=O)C(=CC(=O)c2cc1C)O	1.99
1823	COc1cc(N2CCCN(C)CC2)c3NC(=CC(=O)c3c1)C(=O)Nc4ccc(cc4)N5CCOCC5	2.1
1826	COc1cc2ncnc(Nc3cccc(O)c3)c2cc1OC	2.6
1829	Fc1ccccc1Nc2oc(nn2)C(=O)Nc3ccc(cc3)N4CCOCC4	3.05
1830	Nc1ccc2c(c1)C(=O)C(=O)c3cc(N)ccc23	1.72
1831	COC(=O)N1CCOc2cc(COc3ccccc3)cnc12	2.5
1835	CCN(C)C(=O)c1ccc(cc1)C(=C2CCN(Cc3ccc(F)cc3)CC2)c4ccccc4NC(=O)C	2.79
1838	COc1ccc2nccc([C@@H](O)[C@@H]3C[C@H]4CCN3C[C@@H]4C=C)c2c1	2.26
1843	Nc1nccc(n1)n2ccc3ccccc23	2.71
1845	CCN(CC)C(=O)c1ccc(cc1)[C@@H](N2CCN(Cc3ccc(F)cc3)CC2)c4cccc(NC(=O)C5CC5)c4	3.99
1847	Cc1cc(NC(=O)c2ccccc2)n[nH]1	1.75
1854	Nc1nc2ccc(cc2[nH]1)C(=O)c3ccccc3	2.29
1855	NC1=NC(=O)N(C=C1)[C@@H]2O[C@H](CO)[C@@H](O)C2(F)F	-1.5
1856	CN1C=C(C(=O)c2c(O)cc(O)cc12)c3ccc(O)cc3	2.2
1857	CC(C)Oc1ccc2C(=O)C(=COc2c1)c3ccccc3	4.07
1858	NC(=O)N(c1ccc(C(=O)N)c(n1)c2ccc(F)cc2F)c3c(F)cccc3F	1.6
1859	CCCNC(=O)c1nnc2c(cccc2c1N)c3cc(C)ccc3OC	3.99
1860	CNC(=O)c1ccc(CN2CCC(CC2)c3ccc(cc3)C(=O)Nc4ccccc4N)cc1	1.99
1870	O=C1Oc2ccccc2C=C1c3ccccc3	3.22
1874	CCOc1ccccc1c2ccc(cc2)c3nc4ccc(F)cc4c(C(=O)O)c3C	1.18
1875	CC(C)(C)C(=O)Nc1ccc2c(c1)C(=O)C(=O)c3ccccc23	2.83
1876	CN1CCN(CC1)C(=O)OC2N(C(=O)c3nccnc23)c4ccc(Cl)cn4	1.1
1878	OC(=O)c1ccc(Nc2ncc(Br)c(Nc3ccccc3)n2)cc1	1.65
1879	Oc1ccc(O)c2C(=O)C=CC(=O)c12	1.91
1881	C[C@@H](Oc1cccc2ncnc(Nc3ccc(OCc4ccccn4)c(Cl)c3)c12)C(=O)N(C)CCO	3.56
1882	Oc1ccc2C(=O)C(=COc2c1)c3ccc(O)c(O)c3	1.88
1883	Brc1ccc2oc3C(=O)NC(=Nc3c2c1)[C@@H]4CCCN4	2.19
1886	Cc1cnc(NS(=O)(=O)c2ccccc2)c(C)n1	-0.03
1887	CCCC(=O)NCc1cncc(c1)c2ccc(F)cc2OC	2.9
1892	Cc1cccc(n1)c2nc3cc(Cl)ccc3[nH]2	4.1
1893	COC(=O)c1ccc(CC(=O)N(C)C2CCN(CCC(c3ccccc3)c4ccccc4)CC2)cc1	4.0
1897	c1ccc2[nH]ncc2c1	1.9
1899	Oc1ccc(CCNCCS(=O)(=O)CCCOCCc2ccccc2)c3sc(O)nc13	2.61
1901	Nc1nc(cs1)c2ccc(Cl)cc2	3.31
1903	CCOC(=O)c1ccc(N)cc1	1.83
1906	CNCC[C@@H](Oc1cc(OC)ccc1C#N)c2ccccc2	0.87
1907	CCc1c(C)nc2sc(C(=O)N)c(N)c2c1C	2.62
1909	COc1cc2ncc(C(=O)N)c(Nc3ccc(F)cc3F)c2cc1NCCN4CCOCC4	2.68
1913	Cc1cc(CNc2ncc(Cl)c(Nc3cc(C)[nH]n3)n2)on1	2.68
1914	CCCc1cc(cc(OC)c1OC)C2=N[C@H](CO2)C(=O)NO	1.69
1916	CC(C)[C@@H](CN1CC[C@](C)([C@@H](C)C1)c2cccc(O)c2)NC(=O)[C@H]3Cc4ccc(O)cc4CN3	2.39
1917	OC(=O)c1cccc(c1)c2cccc(c2)C#N	0.3
1920	COc1cc2ncc(C(=O)N)c(Nc3cc(C)ccc3F)c2cc1OC	3.16
1921	COc1cc(Oc2ccnc3ccc(F)cc23)ccc1CC(=O)Nc4noc(C)c4C	4.06
1924	CC1=C(CCC(=O)O)C(=O)Oc2cc(O)ccc12	-0.7
1926	CN(C)CC(O)COc1ccc(Nc2cc(Nc3ccc(F)cc3F)ncn2)cc1	1.48
1927	COc1cc2ncc(C(=O)N)c(Nc3ccccc3Cl)c2cc1OC	2.89
1928	C1CNCC(C1)c2nc3ccccc3s2	1.0
1930	C[C@H](Nc1ncc(Cl)c(Nc2cc([nH]n2)N(C)C)n1)c3ncc(F)cn3	2.33
1932	CN(C)c1ccccc1S(=O)(=O)NC(=O)N2CCC(CC2)N3CCC(CC3)Oc4ccc(Cl)c(Cl)c4	1.74
1936	CCN1CCN(Cc2ccc(cc2)c3cc4c(N[C@H](C)c5ccccc5)ncnc4[nH]3)CC1	3.97
1937	OC(CN1CCOCC1)c2ccccc2	1.0
1941	Cc1[nH]c(C(=O)NC2CCN(CC2)c3nc(cs3)C(=O)O)c(Cl)c1Cl	0.14
1943	O[C@H](CNC(=O)C1=CNC(=O)C=C1C(F)(F)F)CN2CCC(CC2)Oc3ccc(Cl)c(Cl)c3	2.71
1945	Fc1ccc(cc1)C(=O)C2CCN(CC2)C(=O)c3ccc(F)cc3	2.9
1946	CC(C(=O)O)c1cccc(c1)C(=O)c2ccccc2	-0.12
1947	Nc1nccc(\C=C\c2ccc(Cl)cc2)n1	3.5
1948	CCCC[C@H](NC(=O)[C@H](CC(C)C)NC(=O)[C@H](CC(C)C)NC(=O)C)C=O	2.6
1949	OC(=O)c1cccnc1Nc2cccc(c2)C(F)(F)F	1.0
1951	COc1cc2ncc(C(=O)N)c(Nc3cccc(F)c3F)c2cc1OC	2.82
1953	O=C1CCOc2cc(OCc3cccc(c3)C#N)ccc12	2.8
1954	Cc1nc(C)c(nc1C(=O)N)c2ccc([C@@H]3CC[C@H](CC(=O)O)CC3)c(F)c2	1.2
1956	CC(C)(C)OC(=O)NCCCSC[C@H]1O[C@H]([C@H](O)[C@@H]1O)n2cnc3c(N)ncnc23	1.2
1959	O[C@@H](CNCCc1ccc(NC[C@H](O)c2ccccc2)cc1)c3ccc(O)c(NC=O)c3	0.02
1960	CCCC1CCCCC(=N1)N	1.1
1961	NNC1=Nc2ccccc2NC1=O	0.44
1965	COCC[C@H](Oc1ncnc2c1cnn2c3ccccc3Cl)C(=O)Nc4ccc(C)cn4	3.6
1966	OC(=O)[C@H](N1CCC(CN2CCC(CC2)Oc3ccc(Cl)c(Cl)c3)CC1)c4ccccc4	2.14
1967	Cn1c(CN2CCN(CC2)c3cccc(Cl)c3)nc4ccccc14	3.75
1970	Cc1ccc(Oc2ccc(cc2)C(=O)NCc3ccncc3)cc1	3.65
1971	O[C@H](CNC(=O)C1=CNC(=O)c2ccccc12)CN3CCC(CC3)Oc4ccc(C#N)c(Cl)c4	2.56
1972	NC(=N)Nc1ccc(Cl)c(Cl)c1	-0.31
1974	CCOC(=O)[C@H](Cc1ccc(O)cc1)NC(=O)c2cccc3ccccc23	3.12
1976	Oc1cccc(NC(=O)c2ccc(OCCCN3CCCC3)cc2OCc4cccc(F)c4)c1	3.15
1977	NCCCCN(Cc1nc2ccccc2[nH]1)C3CCCc4cccnc34	0.83
1978	CC(=O)NC[C@H]1CN(C(=O)O1)c2ccc(N3CCN(CC3)c4cnccn4)c(F)c2	1.49
1979	Oc1cccc(NC(=O)c2ccc(OCCCN3CCCC3)cc2OCc4cccc(c4)C#N)c1	2.41
1980	CCN(CC)CCOCCOC(=O)C1(CCCC1)c2ccccc2	1.33
1981	Fc1cccc(COc2ccc3C(=O)CCOc3c2)c1	3.4
1982	Fc1ccc(cc1)N2CCN(CC2)C(=O)[C@@H]3CCCC[C@H]3C(=O)NCC#N	1.92
1983	Fc1ccc(Nc2oc(nn2)C(=O)Nc3ccc(nc3)N4CCOCC4)cc1F	2.9
1986	COc1cc2ncnc(Nc3cccc(C)c3)c2cc1OC	3.5
1990	C(Nc1nc2ccccc2[nH]1)c3ccccc3	2.76
1991	CS(=O)(=O)N1CCOc2cc(COc3ccccc3)cnc12	2.4
1992	OCCOCCN1CCN(CC1)C(c2ccccc2)c3ccc(Cl)cc3	3.08
1993	COc1ccc(CN(CCN(C)C)c2ccccn2)cc1	1.39
1994	OC(=O)c1ccc(CN2CCC(CN3CCC(CC3)Oc4ccc(Cl)c(Cl)c4)CC2)cc1	1.1
1995	OC[C@H]1CCCN1CCCOc2ccc3c(Nc4cc(CC(=O)Nc5cccc(F)c5F)[nH]n4)ncnc3c2	2.06
1997	COc1cnccc1COc2cnc(nc2)N3CCN(CC3)C(=O)OC(C)(C)C	3.8
1999	CN(C)CCNC(=O)c1c(C)[nH]c(\C=C\2/C(=O)Nc3ccc(F)cc23)c1C	1.75
2000	Fc1ccc(Nc2oc(nn2)C(=O)Nc3ccc(nc3)N4CCOCC4)cc1	3.0
2002	Cc1[nH]c(C(=O)NC2CCN(CC2)c3cc(cc(Cl)n3)C(=O)O)c(Cl)c1Cl	1.74
2003	COc1ccc(cc1)C(=O)Nc2cc(NC(=O)c3cccc(c3)N(C)C)ccc2C	3.17
2007	NC(=O)Nc1sc(cc1C(=O)N[C@H]2CCCNC2)c3ccc(F)cc3	1.76
2009	Oc1ccc(cc1)C(c2ccc(O)cc2)C(Cl)(Cl)Cl	3.86
2010	CNc1c(Br)cnc2[nH]c(nc12)c3ccc(OCCCN4CCOCC4)cc3	2.96
2012	CNc1cccc(CCOc2ccc(C[C@H](NC(=O)c3c(C)cc(C)cc3C)C(=O)O)cc2)n1	0.52
2014	CCCc1c(O)c(ccc1OCc2ccc(\C=C\c3nn[nH]n3)cc2)C(=O)C	3.3
2015	C1CN=C(N1)c2ccc3ccccc3n2	0.6
2016	CCCNCc1cnc(s1)c2ccc(cc2)C(=O)Nc3ccccc3N	1.75
2019	CC1=CC(=O)Oc2cc3NCCCc3cc12	2.7
2021	CNc1nc(C)c(s1)c2nc(Nc3cccc(c3)N4CCCNCC4)ncc2C#N	1.64
2022	O[C@@H](CNCCCSCCOCCc1ccccc1)c2ccc(O)c3NC(=O)Sc23	2.3
2025	CC1=C(CCC(=O)O)C(=O)Oc2c(C)c(O)ccc12	-0.3
2026	CC(Cc1ccccc1)N(C)CC#C	2.16
2031	CCCN(CCC)CCc1cccc2NC(=O)Cc12	0.76
2035	CCN(CC)C(=O)c1ccc(cc1)C(=C2CCNCC2)c3ccc(Cl)c(Cl)c3	2.4
2036	OC(=O)[C@H](Cc1cccc(c1)C#N)N2CCC(CN3CCC(CC3)Oc4ccc(Cl)c(Cl)c4)CC2	2.26
2037	COc1ccccc1C(=O)Nc2nc3ccccc3[nH]2	2.9
2038	CNc1ncc(s1)C(=O)c2ccccc2	2.36
2039	COc1cc2ncnc(Nc3ccccc3)c2cc1OC	3.04
2040	CN1CCN(CC1)c2ccc(Nc3ccnc4ccccc34)cc2	1.3
2042	OC(CCN1CCCCC1)(C2CC3CC2C=C3)c4ccccc4	2.49
2044	C[C@@H](NC(=O)C)c1ccc(Nc2ncc3cc(ccc3n2)c4ccncc4)cc1	3.18
2045	CC1=CN([C@H]2CCCN(Cc3ccc(C(=O)O)c(Oc4cccc(C)c4)c3)C2)C(=O)NC1=O	-0.82
2046	CCCc1c(O)c(O)c(C(=O)O)c2cc(Cc3ccccc3)c(C)cc12	2.6
2049	O=C(N1CCN(CC1)c2ccccn2)c3cccc(CC4=NNC(=O)c5ccccc45)c3	2.36
2050	COc1cnc(nc1N(C)c2ccccc2)c3ccccn3	2.79
2054	Cc1ccnc(NCc2ccccc2)c1	3.08
2055	CN1C=CNC1=S	-0.42
2057	CS(=O)(=O)c1cccc(Nc2nccc(Nc3c(Cl)ccc4ccoc34)n2)c1	3.7
2064	Oc1ccc(cc1)C2=Cc3cc(O)ccc3OC2=O	2.9
2066	CCN1CCN(CC(=O)Nc2ccc(c3cccc4C(=O)C=C(Oc34)N5CCOCC5)c6sc7ccccc7c26)CC1	3.05
2067	COc1ccc(CNCc2ccc(cc2)c3cc(C(=O)N)c(NC(=O)N)s3)cc1	2.55
2069	COc1ccc2C(=NC(=O)N(CCN3CCC(CC3)NCc4cc5OCCOc5cn4)c2c1)C	0.29
2070	COC(=O)C1C(CC2CCC1N2C)OC(=O)c3ccccc3	1.06
2071	Cc1nc2ccc(NC(=O)CCNC(=O)N)cc2s1	0.9
2072	O[C@H](CNC(=O)c1c[nH]c2ccccc12)CN3CCC(CC3)Oc4ccc(Cl)c(Cl)c4	3.91
2074	Clc1ccc(CNc2nc(nc3ncccc23)N4CCN(CC4)C(=O)[C@@H]5CCCN5)c(Cl)c1	2.41
2075	O=C(CN1CCN(CC1)c2ccccc2)Nc3c(cnn3c4ccccc4)C#N	2.3
2076	Cc1ncc([N+](=O)[O-])n1CCO	-0.11
2080	Oc1nnc(Cc2cccc(c2)C(=O)N3CCOCC3)c4ccccc14	1.0
2081	C[C@H](Nc1ncc(Br)c(Nc2cc(C)[nH]n2)n1)c3ncc(F)cn3	2.39
2085	CCC(C)Nc1nc(nc(N2CCOCC2)c1N)C#N	2.8
2086	C1Cc2ccccc2CN1c3ccncc3	1.4
2088	Oc1ccc(Cl)cc1C(=O)Nc2ccc(F)cc2F	3.6
2089	CN(C)C(=O)N[C@@H]1CC[C@@H](CCN2[C@@H]3CC[C@H]2C[C@H](C3)Oc4cccc(c4)C(=O)N)CC1	0.12
2091	NC(=O)c1cnc(N[C@H]2CCCNC2)c3cc(sc13)c4ccc(Cl)cc4	2.78
2092	CCN(CC)C(=O)c1ccc(cc1)C(=C2CCN(Cc3ccc(F)cc3)CC2)c4ccc(NC(=O)OC)cc4	4.01
2093	Cc1ccccc1CCOCCCS(=O)(=O)CCNCCc2ccc(O)c3nc(O)sc23	2.84
2094	CCN(C)C(=O)c1ccc(cc1)[C@@H](N2CCN(Cc3cccnc3)CC2)c4cccc(NC(=O)C5CCC5)c4	3.27
2097	C[C@H](O)C(=O)N1CCN(Cc2sc3c(nc(nc3c2C)c4cnc(N)nc4)N5CCOCC5)CC1	1.9
2098	Oc1ccc(cc1)C2=Cc3ccccc3OC2=O	3.0
2099	COc1cc(OC)c2nc(C)c3CCN(c4ccc(O)cc4)c3c2c1	1.5
2102	O[C@@H](CNCCSCCCNCCc1cccc(Cl)c1)c2ccc(O)c3NC(=O)Sc23	0.98
2104	OC1(C(=O)Nc2ccccc12)c3ccccc3	1.71
2105	NC(=O)c1ccccc1O	1.09
2107	CC(C)Oc1cc(OCCN2CCOCC2)cc3ncnc(Nc4c(Cl)ccc5OCOc45)c13	3.68
2109	NC(Cc1ccccc1)c2ccccc2	1.32
2110	CCOC(=O)c1ccc(OC(=O)CCCCCN=C(N)N)cc1	2.41
2111	COc1ccc2c(c1)[nH]c3c(C)nccc23	2.9
2112	Cc1cc(ccc1O[C@H]2C[C@H]3CC[C@@H](C2)N3Cc4ccccc4)C(=O)N	2.23
2114	Clc1cccc(NC(=O)N2CCN(C[C@@H]3CCCN(C3)C4CC4)CC2)c1	2.74
2115	COc1ccccc1CNCCc2cccc(CCNC[C@H](O)c3ccc(O)c4NC(=O)Sc34)c2	0.91
2117	Nc1nc(O)c2ncn(COCCO)c2n1	-1.42
2118	CN(C)C(=O)N[C@@H]1CC[C@@H](CCN2CCN(CC2)c3cccc(Cl)c3Cl)CC1	3.6
2119	O[C@H](CNC(=O)c1c[nH]nc1C(F)(F)F)CN2CCC(CC2)Oc3ccc(Cl)c(Cl)c3	3.34
2123	CS(=O)(=O)c1cccc(Nc2nccc(Nc3cccc4CCOc34)n2)c1	3.0
2126	Clc1ccc2C(=C3CCNCC3)c4ncccc4CCc2c1	1.48
2127	OC(=O)CCCCn1nnc(n1)c2ccc(cc2)C(=O)N3CCC(CC3)N4CCC(CC4)Oc5ccc(Cl)c(Cl)c5	1.6
2130	CCN1CCOC(C1)C(=O)N2CCN(CC2)C(=O)Nc3ccc(Cl)c(Cl)c3	2.1
2133	NC(=N)NC(=O)c1nc(Cl)c(NCc2ccncc2)nc1N	-0.51
2134	Oc1ccccc1OCC(=O)NC2CCCC2	2.31
2137	Oc1ccc(cc1)c2oc3cc(O)ccc3n2	3.3
2139	Clc1ccc(N2CCN(CC2)C(=O)COCc3ccncc3)c(Cl)c1	3.38
2143	CNC1=Nc2ncccc2C(=NC1c3cccs3)c4cc[nH]c4	1.73
2146	CC(C)Oc1cc(Nc2nc(N[C@@H](C)c3ccc(F)cn3)nc(OC(CO)CO)c2Cl)n[nH]1	2.77
2151	O[C@H](CNC(=O)C1=CNC(=O)c2ccccc12)CN3CCC(CC3)Oc4ccc(Cl)c(Cl)c4	3.42
2153	CCN(CC)C(=O)c1ccc(cc1)C(=C2CCNCC2)c3ccccc3	1.2
2155	Fc1ccc(cc1)C(=O)N2CCC[C@@H](C2)c3onc(n3)c4ccc(F)cc4	3.73
2156	CC(C)c1c(O)c(O)c(C=O)c2c(O)c(c(C)cc12)c3c(C)cc4c(C(C)C)c(O)c(O)c(C=O)c4c3O	2.75
2157	CN(CCCOCCOCCc1ccccc1)CCc2ccc(O)c3nc(O)sc23	2.44
2160	OC(=O)c1ccc2c(c1)nc(Nc3cccc(c3)C#C)c4ncncc24	0.92
2165	Cc1ccccc1C[C@H](N2CCC(CN3CCC(CC3)Oc4ccc(Cl)c(Cl)c4)CC2)C(=O)O	2.54
2167	O=C(Nc1nccs1)c2ccccc2	2.43
2173	NC(=O)c1sc(cc1N)c2ccc(Cl)cc2	3.3
2175	Nc1nc2cc3CCN(Cc4cccc(F)c4)CCc3cc2s1	3.3
2176	COc1ccc(Cl)cc1C(=O)Nc2nc3ccccc3[nH]2	4.05
2178	CN(CCN(C)C(=O)CCOCCc1ccccc1)CCc2ccc(O)c3nc(O)sc23	2.59
2180	CC1(C)C(=O)Nc2ccccc12	2.3
2181	CNS(=O)(=O)CCc1ccc2[nH]cc(C3CCN(C)CC3)c2c1	0.48
2183	C1CN(CCO1)c2cc(Nc3nccc(Nc4cccc5[nH]ncc45)n3)cc(c2)N6CCOCC6	3.05
2186	Fc1ccc(cc1)C(=O)N2CCC(CC2)C(=O)c3ccc(Cl)cc3	3.49
2188	Nc1[nH]nc2cccc(Cl)c12	1.92
2192	COc1ccc(N(C(C(=O)NC[C@@H](C)O)c2ccccc2F)C(=O)c3ccoc3Cl)c(OC)c1	2.36
2193	C[C@H](Nc1nc(Nc2cc(C)[nH]n2)cnc1C#N)c3ccc(F)cn3	2.51
2196	CCCNC[C@H](O)COc1ccccc1C(=O)CCc2ccccc2	1.69
2200	O=C1N(Cc2ccccc12)C3CCN(CCC(c4ccccc4)c5ccccc5)CC3	4.1
2202	OC(=O)[C@H](Cc1ccccc1F)N2CCC(CN3CCC(CC3)Oc4ccc(Cl)c(Cl)c4)CC2	2.58
2203	COc1cc2cc(nc(C)c2cc1OC)c3ccc(O)cc3O	3.9
2204	Cc1cc(NC(=O)Nc2ccc(Cl)cc2)n(n1)c3ccccc3	4.15
2206	Oc1ccc(cc1)C2=Cc3cccc(O)c3OC2=O	2.8
2207	OC(=O)Cc1cccc(c1)N2CCC(CN3CCC(CC3)Oc4ccc(Cl)c(Cl)c4)CC2	1.58
2212	CC(C)[C@H](NC(=O)CCc1ccccc1)C(=O)N2CCCC2	2.49
2213	COc1ccccc1C(=O)Nc2nc3ccccc3s2	3.61
2214	COc1ccc(cc1)c2csc(n2)N(CCCN3CCOCC3)C(=O)c4occc4	3.34
2215	O=C1CCCc2nc(ccc12)C#Cc3ccccc3	3.53
2216	C(CCNc1cc(nc2ccccc12)c3ccccc3)CNc4cc(nc5ccccc45)c6ccccc6	3.65
2218	NC(=O)c1cccc(C[C@H]2C[C@H]3CC[C@@H](C2)N3Cc4ccccc4)c1	1.19
2219	OC(CN1CCCCC1)(C(=O)c2ccccc2)c3ccccc3	3.41
2220	CCc1ccc(CCNCCCSCCNC[C@H](O)c2ccc(O)c3NC(=O)Sc23)cc1	0.86
2223	CN(C)c1nc(nc(n1)N(C)C)N(C)C	2.44
2224	COC(=O)c1ccc(NC(=O)c2cc(OC)c(OC)c(OC)c2)cc1	3.2
2227	O=C(CS(=O)(=O)c1ccccc1)c2ccccc2	1.86
2230	O=C(Cc1ccccc1)Nc2nccs2	2.5
2231	O=C(Nc1cccc2cccnc12)[C@@H]3CC[C@H](CC3)N4C(=O)[C@@H]5[C@@H]6CC[C@@H](C6)[C@@H]5C4=O	3.94
2232	O=C(Cc1cccc2ccccc12)Nc3ccccc3	3.9
2233	CNC1(C)C2CCC(C2)C1(C)C	-0.84
2240	Brc1ccc(cc1)C(=O)Cn2cnc3ccccc23	3.22
2241	CCCc1nc2c(N)nc3ccccc3c2s1	4.09
2242	OC(=O)C1Cc2c([nH]c3ccccc23)C(N1)c4ccccc4	0.78
2243	COc1cc(CNc2nc3ccccc3[nH]2)cc(OC)c1OC	2.36
2244	OC1=C(C(=O)Nc2cc(Cl)ccc12)c3cccc(Oc4ccccc4)c3	2.96
2246	COc1ccc(CNC(=O)N(CC=C)C2CCN(CCC(c3ccccc3)c4ccccc4)CC2)cc1	3.6
2248	CN(c1cccc(CO)c1)c2ccnc(Nc3cc(cc(c3)N4CCOCC4)N5CCOCC5)n2	2.6
2250	Cn1nnc(n1)c2ccc(cn2)c3ccc(cc3F)N4C[C@H](COc5ccon5)OC4=O	1.24
2251	CS(=O)(=O)c1cccc(Nc2nccc(Nc3cccc4OCOc34)n2)c1	2.83
2253	CCN(C(=O)c1oc(cc1)c2ccc(Cl)cc2)c3ccc(cc3)N4CCNCC4	3.3
2256	CC(C)(C)OC(=O)N1CCN(CC1)c2ncc(OCc3ccncc3F)cn2	3.6
2259	NC(=O)c1cccc(C[C@@H]2C[C@H]3CC[C@@H](C2)N3Cc4ccccc4)c1	1.11
2262	Clc1ccc(OC2CCN(CC2)C3CCN(CC3)C(=O)C4=CNC(=O)c5ccccc45)cc1Cl	3.51
2263	COc1ccc2OCC(=O)N(CCN3CCC(CC3)NCc4ccc5OCC(=O)Nc5n4)c2c1	0.87
2265	COc1cc2ncnc(Nc3cc(NC(=O)c4cccc(c4)N5CCOCC5)ccc3C)c2cc1OC	3.6
2266	Cc1ccccc1C(=O)N2CCN(CC2)c3ccccn3	2.18
2267	OC(=O)[C@H](Cc1ccc(F)cc1)N2CCC(CN3CCC(CC3)Oc4ccc(Cl)cc4Cl)CC2	2.6
2268	COc1ccc(c(OC)c1)c2cncc(CNC3CCCC3)n2	2.14
2270	C1NCC(CC=C1)c2oc3ccccc3c2	1.94
2271	O[C@H](CNC(=O)C1=CC(=O)Nc2ccccc12)CN3CCC(CC3)Oc4ccc(Cl)c(Cl)c4	3.48
2273	CCN(CC)C(=O)c1ccc(cc1)[C@@H](N2CCN(CCOC)CC2)c3cccc(NC(=O)C4CC4)c3	2.35
2275	Cc1nc2ncnn2c(O)c1CCOC(=O)c3c(F)cccc3F	0.16
2277	NC(=O)c1cccc(N[C@H]2C[C@H]3CC[C@@H](C2)N3Cc4ccccc4)c1	1.01
2278	Clc1ccc(cc1)c2cn3ccccc3n2	4.0
2279	CCN1C(=O)NC(C1=O)c2ccccc2	1.0
2280	CN1CCC(CC1)Oc2nccc(Nc3cc(NC(=O)c4ccnc(c4)N5CCOCC5)ccc3C)n2	1.8
2281	Nc1nc(NCc2ccccc2)nc3c1nc(O)n3Cc4ccccc4	3.69
2283	Cc1nc(C)c(nc1C(=O)N)c2ccc([C@@H]3CC[C@H](CC(=O)O)CC3)c(Cl)c2	1.7
2285	CN(CCOc1ccc(C[C@H](Nc2ccccc2C(=O)c3ccccc3)C(=O)O)cc1)c4oc5ccccc5n4	2.47
2286	Cc1cccc(c1)C(=O)N2CCC(CC2)C(=O)c3ccc(F)cc3	3.4
2287	Clc1ccc(cc1Cl)[C@@H]2CNCC=CC2	1.95
2293	CC(=O)Nc1cccc(Nc2nc(NC3CC3)n4ncc(C#N)c4n2)c1	2.1
2294	CN1CCN(CC1)C(=O)c2cc(CC3=NNC(=O)c4ccccc34)ccc2F	1.03
2296	OC(=O)c1ccc(Nc2ncc3CN=C(c4cc(Cl)ccc4c3n2)c5c(F)cccc5F)cc1	2.58
2297	Cc1cc(CN2Cc3ccccc3C2C(=O)Nc4ccc(Cl)cc4Cl)ccc1OCC(=O)O	2.62
2301	COc1cc2nc(Nc3ccc(cc3)[C@@H](C)NC(=O)C)ncc2cc1c4ccncc4	3.11
2304	CCOc1cc2nnc(C(=O)N)c(Nc3cc(C)ccc3F)c2cc1N4CCN(C)CC4	3.02
2306	CC1=C(C)C(=O)C(=C(C)C1=O)C(CCCCCC(=O)O)c2ccccc2	2.48
2307	Cc1c(Cl)ccc(OC2CCN(C[C@H](O)CNC(=O)C3=CNC(=O)C=C3C(F)(F)F)CC2)c1Cl	3.14
2308	Cc1ccc(cc1NC(=O)c2ccc(OCc3ccccn3)cc2)c4ccc(N)nn4	2.47
2313	Cc1cc(CNc2nccc(Nc3cc(C)[nH]n3)n2)on1	1.86
2314	CCCC(=O)Nc1ccc2c3ccccc3C(=O)C(=O)c2c1	2.81
2316	Clc1ccc(Nc2nnc(Cc3ccncc3)c4ccccc24)cc1	3.7
2318	COc1ccc2nccc([C@H](O)[C@H]3C[C@@H]4CCN3C[C@@H]4C=C)c2c1	2.21
2319	Cc1nc(C)c(nc1C(=O)N)c2ccc(cc2)[C@@H]3CC[C@@H](CCC(=O)O)CC3	1.6
2320	NC(=O)Cc1ccccc1	0.3
2323	CC(C)NNC(=O)c1ccncc1	0.33
2324	NC(=O)Nc1sc(cc1C(=O)N)c2ccccc2	2.42
2325	Nc1ccc(N=Nc2ccccc2)c(N)n1	3.22
2326	CCCSc1nc(NC)ccc1C(=O)N[C@@H]2C3CC4CC2C[C@@](O)(C4)C3	3.27
2327	Oc1ccc(cc1)c2oc3c(cc(O)cc3n2)C#N	3.6
2328	OC(=O)[C@H](Cc1ccc(cc1)C#CCCNc2ccccn2)NC(=O)c3c(Cl)cccc3Cl	0.27
2329	O=C1CCOc2nc(ccc12)C#CC3CCCCC3	3.3
2331	COc1ccc(cc1)C(=O)N2CCCC2=O	0.93
2332	CNCc1ccc(cc1)c2[nH]c3cc(F)cc4C(=O)NCCc2c34	1.17
2334	Clc1cccc2[nH]ncc12	2.5
2335	Brc1ccccc1NC(=O)Nc2ccc(C#N)c3[nH]nnc23	1.64
2336	Nc1ccc(Cl)c(c1)c2oc3cccnc3n2	1.97
2337	C[C@@H]1CN(Cc2ccc(F)cc2)CCN1C(=O)COc3ccc(Cl)cc3NC(=O)N	1.91
2338	CN(C1CCN(CCC(c2ccccc2)c3ccccc3)CC1)C(=O)c4ccncc4	2.8
2340	O[C@@H]1CCN(C1)c2ccc3c(NC(=O)CNc4cccc(c4)C#N)c(Cl)ccc3n2	2.39
2342	Fc1ccc(CC2=NNC(=O)c3ccccc23)cc1C(=O)N4CCN(CC4)c5ccccn5	2.55
2347	COCCOc1nc(N)c2NC(=O)N(Cc3ccccc3)c2n1	2.26
2348	CC(C)N(c1ccnc(Nc2cc(cc(c2)N3CCOCC3)N4CCOCC4)n1)c5cc(CO)ccc5C	3.9
2352	N#Cc1cccc(c1)c2cccc(c2)c3nn[nH]n3	0.7
2356	CC1=CC(=O)Nc2ccccc12	1.9
2359	CNC(=O)c1snnc1c2ccccc2	1.23
2363	OC(=O)[C@H](Cc1ccc(OCCNc2ccccn2)cc1)NC(=O)c3c(Cl)cccc3Cl	-0.48
2366	Nc1ncnc2c1c(COc3cccc(Cl)c3)nn2C4CCOCC4	3.17
2367	O=C(COCc1ccccc1)Nc2ccc3c(c2)C(=O)C(=O)c4ccccc34	3.21
2373	COc1ccc(N(C(C(=O)NC[C@@H](C)O)c2ccccc2F)C(=O)c3occc3C)c(OC)c1	2.04
2374	CCCc1c(O)c(ccc1OCc2cccc(NC(=O)Cc3ccccc3C(=O)O)c2)C(=O)C	2.95
2375	CC(C)OC(=O)N1CC2COCC(C1)C2Oc3ncnc(Oc4cccnc4C)c3C	3.1
2380	CN(c1ccnc(Nc2cc(OC3CCOCC3)cc(c2)N4CCOCC4)n1)c5cc(CO)ccc5C	3.7
2382	Oc1cc(O)c2C(=O)C=C(Oc2c1)c3ccccc3	3.83
2384	O=C(Nc1ccccn1)c2ccccc2	2.2
2388	COC[C@H](C)Oc1cc(Oc2ccc(Cl)cc2)cc(c1)C(=O)Nc3ccc(cn3)C(=O)O	1.69
2390	COc1ccc2N=CC(=O)N(CCN3CC[C@@H](NCc4cc5OCCOc5cn4)[C@H](O)C3)c2c1	0.9
2391	COCCOCCOc1ccc(cc1)c2cc(C(=O)N)c(NC(=O)N)s2	2.21
2392	CCc1nc(N)nc(N)c1c2ccc(Cl)cc2	2.31
2394	Nc1ccc(OCCc2ccccc2)cc1	2.71
2395	OC(=O)CCc1ccc(OCc2cccc(Br)c2)cc1	1.67
2398	Oc1ccc2OC(=CC(=O)c2c1)c3ccccc3	3.6
2401	CCCc1c(O)c(ccc1OCCCOc2ccc3C(=O)C=C(Oc3c2CCC)C(=O)O)C(=O)C	3.0
2404	CCN(CC)CCNc1ncnc2c1sc3nc(N4CCOCC4)c5CCCCc5c23	3.3
2405	CC1CC(NC(=O)C)c2ccccc2N1C(=O)c3ccccc3	2.0
2406	CCN(CCNCCc1ccc(O)c2NC(=O)Sc12)C(=O)CCOCCc3ccccc3	1.92
2407	OCC(O)CN1CCN(CC1)c2ccccc2	0.4
2410	Cc1sc2ncnc(N3CCN(CC3)c4ncccn4)c2c1C	3.66
2412	Nc1n[nH]c2nnc(c3ccccc3)c(c4ccccc4)c12	2.6
2413	O[C@@]1(CN2CCC1CC2)C#Cc3ccc(Oc4ccc(cc4)C(=O)NCc5ccncc5)cc3	2.31
2414	Oc1ccc(N2C(=O)c3ccc(O)cc3C2=O)c(F)c1	2.1
2416	Cc1ccc(C[C@H](N2CCC(CN3CCC(CC3)Oc4ccc(Cl)c(Cl)c4)CC2)C(=O)O)cc1	3.01
2418	CN1CC(c2ccc(Cl)cc2)c3ccccc3C1	3.64
2419	OC(=O)CSc1c[nH]c2ccccc12	-1.31
2420	OC1=C(CC2=C(O)c3ccccc3OC2=O)C(=O)Oc4ccccc14	1.22
2422	O=C(NCC#N)[C@@H]1CCCC[C@H]1C(=O)N2CCCCC2	0.9
2423	CNc1cccc(CCOc2ccc(C[C@H](NC(=O)c3ccccc3Cl)C(=O)O)cc2)n1	-0.31
2425	COCCC(=O)N[C@@H](C)c1ccc(Nc2ncc3cc(ccc3n2)c4ccncc4)cc1	3.05
2427	CCOc1ccccc1c2ccc(cc2)c3nc4ccc(F)cc4c(C(=O)NCCOCCN)c3C	2.46
2429	CS(=O)(=O)c1cccc(Nc2nccc(Nc3cccc4[nH]ncc34)n2)c1	2.91
2431	CN[C@@H](C)C(=O)N[C@@H](C1CCCCC1)C(=O)N[C@H]2CCCN(C2)C(=O)c3ccccc3	0.87
2433	CN1CCC(=CC1)c2cccc(O)c2	0.53
2434	OC(=O)COc1ccc(C(=O)c2cccs2)c(Cl)c1Cl	-0.84
2436	OCCN(CCO)c1nc(N2CCCCC2)c3nc(nc(N4CCCCC4)c3n1)N(CCO)CCO	3.97
2438	Cc1cccc2c(CCNCc3cccc(CCNC[C@H](O)c4ccc(O)c5NC(=O)Sc45)c3)c[nH]c12	1.13
2440	Nc1ncnc2c1ncn2[C@@H]3O[C@H](CSCCCNC(=O)Nc4ccccc4)[C@@H](O)[C@H]3O	1.9
2441	CCN(CC)CCOC(=O)C1(CCCCC1)C2CCCCC2	3.72
2442	CC12NC(Cc3ccccc13)c4ccccc24	1.7
2444	C[C@@H]1CN([C@@H](CO1)c2ccccc2)c3ccc4OCC(=O)Nc4n3	2.75
2448	Oc1ccc(CCNCCCS(=O)(=O)NCCOCCSc2ccccc2)c3sc(O)nc13	1.84
2450	COCc1ccoc1C(=O)N(C(C(=O)NC[C@@H](C)O)c2ccccc2F)c3ccc(OC)cc3OC	1.98
2451	CN(C)c1cccc(c1)C(=O)Nc2ccc(C)c(NC(=O)c3ccc(O)cc3)c2	2.65
2452	COc1cc(F)ccc1c2cncc(CNC3CCC3)n2	2.23
2453	Cc1cccc(Nc2ncnc3ccc(NC(=O)C=C)cc23)c1	3.7
2454	COc1cc2CC(CC3CCN(Cc4ccccc4)CC3)C(=O)c2cc1OC	2.41
2455	CCN(CC)C(=O)c1ccc2[nH]c(c(CCNCCCCc3ccncc3)c2c1)c4cc(C)cc(C)c4	3.3
2456	Cc1cnc(Nc2ccc(OCCN3CCCC3)cc2)nc1Nc4cccc(c4)S(=O)(=O)NC(C)(C)C	2.11
2457	Nc1ncc(cc1c2oc3ccccc3n2)c4cnn(c4)C5CCNCC5	1.85
2459	NS(=O)(=O)c1cccc(Nc2nccc(Nc3cccc4[nH]ncc34)n2)c1	2.6
2464	S=C(NC1CCCCC1)N2CCC(CC2)c3cnc[nH]3	2.3
2465	Nc1cc(nc2ccccc12)c3ccccc3	2.2
2467	COc1ccc(cc1)c2cc3c(N[C@H]4CCCNC4)ncc(C(=O)N)c3s2	1.82
2469	NC(=N)c1cc2c(cccc2s1)c3ccccc3	1.27
2470	Clc1ccc(CN2C(=O)C(=O)c3ccccc23)cc1	3.1
2471	COc1ccccc1O[C@H]([C@@H]2CNCCO2)c3ccccc3	0.9
2472	CCCNC(=O)c1nnc2c(cccc2c1N)c3ncccn3	1.86
2473	O[C@@H](CNCCc1ccc(CNCCc2c(Cl)cccc2Cl)cc1)c3ccc(O)c4NC(=O)Sc34	2.3
2475	Clc1ccc(cc1)C2CCN(CC2)C(=O)COCc3ccncc3	2.74
2479	CN(c1ccnc(Nc2cc(nc(c2)N3CCOCC3)N4CCOCC4)n1)c5cc(CO)ccc5C	3.44
2480	Clc1ccc(cc1)C(=O)N[C@H]2CN3CCC2CC3	0.6
2481	CC1=C(OCc2ccc(F)cc2)C(=O)C=CO1	1.91
2482	Clc1ccc(cc1)C(=O)Cc2ccccn2	2.96
2484	NC(=O)c1sc2nccc(Nc3ccccc3)c2c1N	2.91
2485	COc1ccccc1OCC(O)COC(=O)N	0.36
2486	Clc1ccc2C(=O)NC(=Nc2c1)c3ccccc3	3.31
2487	Oc1cc(O)c2C(=O)c3ccccc3Oc2c1	3.39
2489	COC(=O)N1CCN([C@@H](CN2CCCC2)C1)C(=O)Cc3ccc(Cl)c(Cl)c3	1.97
2491	CC1(C)CCC(CC1)NC(=O)[C@@H](N)CCC(=O)O	-0.27
2493	Oc1ccc(Br)c2ccccc12	4.3
2495	CN[C@@H](C)C(=O)N[C@@H](C1CCCCC1)C(=O)N[C@H]2CCCN(CCc3cccc(F)c3)C2	2.64
2496	CCCC1=CC(=CC(=O)N1Cc2ccc(cc2)c3ccccc3c4nn[nH]n4)OCc5ccccc5	2.4
2500	O=C1C(=O)c2cc(ccc2c3ccccc13)c4ccsc4	3.1
2501	CN(C)CC(O)COc1ccc(Nc2nccc(Nc3cc(Cl)ccc3Cl)n2)cc1	2.9
2502	CN(C)CCCNC(=O)c1nc(Cl)c(N)nc1N	-1.0
2503	Cc1ccc(cc1)\C(=C/CN2CCCC2)\c3ccccn3	1.88
2506	CN(C)C(=O)N[C@@H]1CC[C@@H](CCN2CCN(CC2)c3ccc(Cl)c(Cl)c3)CC1	3.15
2509	C(Oc1ccccc1)C2CNCCO2	0.2
2510	COc1ncc(C)cc1c2cccc3c(N)c(nnc23)C(=O)NC4CC4	3.4
2512	O[C@@H](CNCCc1cccc(CNCCc2c(Cl)cccc2Cl)c1)c3ccc(O)c4NC(=O)Sc34	3.15
2513	CCN(CC)CCNC(=O)c1c(C)[nH]c(\C=C\2/C(=O)Nc3ccc(F)cc23)c1C	2.26
2514	Clc1ccc(OC2CCN(CC2)C3CCN(CC3)C(=O)NS(=O)(=O)c4ccccc4)cc1Cl	1.5
2515	Fc1ccc(cc1)[C@@H]2CCNC[C@H]2COc3ccc4OCOc4c3	1.78
2517	CN1CCN(CCCOc2ccc(cc2)c3onc(c3)c4ccc(F)cc4)CC1	3.81
2518	N#Cc1nc(nc(n1)N2CCOCC2)N3CCOCC3	1.51
2519	CNc1ccc(cc1)c2nc3ccc(O)cc3s2	3.5
2520	CN1CCN(CC1)C(=O)c2cc3cc(F)ccc3[nH]2	1.97
2522	O=C1C2CCC(N2)C(=O)N1Cc3ccccc3	2.21
2525	CC(=O)Nc1ccc(CNc2[nH]nc3cccc(Oc4ccc(F)cc4)c23)cc1	4.28
2526	N[C@H](CNC(=O)c1cc2c(cccc2[nH]1)c3ccccc3Cc4ccccc4)C(=O)O	3.25
2529	CCCN(CCO)CCCOc1ccc2c(Nc3cc(CC(=O)Nc4cccc(F)c4F)[nH]n3)ncnc2c1	2.19
2530	CCCc1c(cnn1c2ccccc2)C(=O)Nc3cc(C)on3	3.7
2534	Cc1ccc(cc1NC(=O)c2ccc(OCc3ccccn3)cc2)c4ncc(CN5CCOCC5)s4	3.1
2535	Cc1oc(cc1C(=O)Nc2cccc(c2)C(=O)O)c3ccccc3	1.63
2536	CCN(CC)C(=O)c1ccc(cc1)C(=C2CCN(Cc3ccc(F)cc3)CC2)c4cccc5cccnc45	3.86
2538	COc1ccc2NC(=O)C(NC(=O)c3ccccc3OC)N=C(c4ccccc4)c2c1	3.8
2541	COC(=O)COc1ccc(OCCNCC(O)COc2ccccc2)cc1	1.54
2543	Oc1cccc(O[C@H]2C[C@H]3CC[C@@H](C2)N3Cc4ccccc4)c1	2.3
2546	Fc1ncccc1OC[C@@H]2CCN2	-1.2
2547	Oc1cccc(NC(=O)c2ccc(OCCCN3CCCC3)cc2OCc4ccccc4C#N)c1	2.34
2548	COc1ccc(cc1)c2nc3c(NCCCNC(=O)C)c(Br)cnc3[nH]2	3.28
2549	COc1ccc(N(C(C(=O)NC2CCCC2)c3ccccc3F)C(=O)c4ccccc4)c(OC)c1	3.86
2550	Cc1ccnc(NCc2ccc(Cl)cc2)c1	3.6
2551	CCN(c1ccnc(Nc2cc(cc(c2)N3CCOCC3)N4CCOCC4)n1)c5cc(CO)ccc5C	3.8
2552	CCN(CCO)CCCOc1cc2ncnc(Nc3cc(CC(=O)Nc4cccc(F)c4)[nH]n3)c2cc1OC	2.12
2553	CCCc1c(O)c(ccc1OCc2ccc(cc2OC)c3nn[nH]n3)C(=O)C	2.8
2554	Nc1nc(N)c(c(COCc2ccccc2)n1)c3ccc(NC(=O)C4CC4)cc3	2.46
2555	O=C(N1CCOCC1)c2ccc(cc2)C(=C3CCN(Cc4cscn4)CC3)c5cccc6cccnc56	2.12
2556	Clc1ccc(OC2CCN(CC2)C3CCN(CC3)C(=O)NS(=O)(=O)Cc4ccccc4)cc1Cl	2.13
2557	C[C@@H](Oc1nc(Nc2cc(C)[nH]n2)c(C)nc1C#N)c3ccc(F)cn3	2.72
2558	O[C@]1(CN2CCC1CC2)C#Cc3ccc(Oc4ccc(cc4)C(=O)NCc5ccncc5)cc3	2.42
2559	COc1cc(Nc2cc(Oc3cc(C)c(C)nc3c4ccccn4)ccn2)cc(OC)c1OC	3.22
2561	COc1ccccc1CN(C(=O)C)c2cnccc2Oc3ccccc3	3.0
2562	COc1cccc(CNc2nc(NC(C)C)nc3ccsc23)c1OC	3.7
2567	COc1ccc2N=CC(=O)N(CCN3CC[C@@H](NCc4ccc5OCC(=O)Nc5n4)[C@@H](O)C3)c2c1	0.37
2568	c1ccc2ncccc2c1	2.09
2570	C[C@@H](N)COc1c(C)cccc1C	0.6
2571	CC1N=C(N)N=C(N)N1c2ccc(Cl)cc2	-0.8
2572	COc1cc2ncnc(Nc3cc(Cl)ccc3F)c2cc1OCCCN4CCOCC4	3.4
2574	COc1ccc2nc3ccccc3c(N)c2c1	1.0
2578	C[C@@H]1CN(C[C@H](C)O1)c2nc(N3CCOCC3)c4ccc(Nc5ccccc5)nc4n2	4.12
2579	OCC(=O)N1CCC(CC1)c2n[nH]c(c3ccc(Cl)cc3)c2c4ccncn4	1.85
2580	COc1ccc(cc1OC)C(=O)Nc2cc(NC(=O)c3cccc(c3)N(C)C)ccc2C	3.12
2581	CNCc1cccc(c1)c2ccc3c(nc(nc3n2)N4C[C@@H](C)O[C@@H](C)C4)N5CCOCC5	1.26
2582	COc1ccc(cc1)c2nc3c(OCC4CCNCC4)c(Br)cnc3[nH]2	1.55
2583	COc1ccc(cc1)c2nc3c(NCCCNC(=O)c4ccccc4)c(Br)cnc3[nH]2	0.25
2585	O=C(NC1CC1)Nc2c[nH]nc2c3nc4cc(CN5CCOCC5)ccc4[nH]3	2.3
2586	Cc1ccc(cc1NC(=O)c2ccc(OCc3ccccn3)cc2)c4ncc[nH]4	3.01
2587	Nc1cc(ncn1)c2ccccc2	1.91
2590	OC(=O)[C@H](Cc1ccc(OCCCNc2ccccn2)cc1)NC(=O)c3c(Cl)cccc3Cl	-0.22
2592	CC(C)c1cc(C(=O)N2Cc3ccc(CN4CCN(C)CC4)cc3C2)c(O)cc1O	2.5
2594	Oc1ccc(CCNCCS(=O)(=O)CCCOCCNc2ccccc2)c3sc(O)nc13	1.98
2595	C[C@H](Nc1ncc(F)c(Nc2cc(C)[nH]n2)n1)c3ncc(F)cn3	1.79
2597	C(Nc1ncnc2ccccc12)c3ccccc3	3.21
2598	CC(N1C(=O)c2ccccc2C1=O)C(=O)N3CCc4ccccc4C3	2.47
2601	CCN(CC)CCNC(=O)c1c(C)[nH]c(\C=C\2/C(=O)Nc3ccc(Cl)cc23)c1C	2.75
2602	CC(C)(C)OC(=O)N1CCC(CC1)OCc2onc(n2)c3ccncc3	3.0
2604	Clc1ccc2nsnc2c1NC3=NCCN3	0.71
2607	CCCc1c(O)c(ccc1OCc2ccc(cc2)c3nn[nH]n3)C(=O)C	3.1
2611	CN1CCN(Cc2ccc(cc2)C(=O)Nc3ccc(C)c(Nc4nccc(n4)c5cccnc5)c3)CC1	2.5
2614	OC(=O)c1ccccc1Nc2cccc(c2)C(F)(F)F	2.01
2616	O[C@H](CNC(=O)C1=CNC(=O)c2ccc(F)cc12)CN3CCC(CC3)Oc4ccc(Cl)c(Cl)c4	3.93
2618	Cc1ccccc1S(=O)(=O)NC(=O)N2CCC(CC2)N3CCC(CC3)Oc4ccc(Cl)c(Cl)c4	1.71
2619	COc1cccc(n1)N(C)c2ccnc(Nc3cc(cc(c3)N4CCOCC4)N5CCOCC5)n2	3.37
2620	CCOC(=O)[C@H](CCc1ccccc1)N[C@@H](C)C(=O)N2[C@H]3CCC[C@H]3C[C@H]2C(=O)O	-0.41
2621	OC(=O)c1cn(Cc2ccccc2)c3ccccc13	1.19
2622	CN(C)c1cccc(c1)C(=O)Nc2ccc(C)c(NC(=O)c3ccc(OCc4ccccn4)cc3)c2	2.83
2624	CCN1CCN(Cc2cnc(c(Cl)c2)c3ccc(cc3)C(=O)Nc4ccccc4N)CC1	1.81
2625	CNC(=O)Nc1cc(sc1C(=O)N)c2ccccc2	2.71
2626	CCCSc1ncccc1C(=O)NC2CCC(F)(F)CC2	2.85
2627	Cc1ccc(cc1)C(=O)C2CCN(CC2)C(=O)c3ccc(C)cc3	3.43
2630	CNc1nc(C)c(s1)c2nc(Nc3cccc(c3)N4CCNCC4)ncc2C#N	1.9
2631	Clc1ccc(NC(=O)N2CCN(C[C@H]3CN(CCO3)C4CC4)CC2)cc1Cl	3.32
2633	NC1=NC(Nc2cccc(F)c12)c3cccs3	0.91
2634	CN1C(=O)CN=C(c2ccccc2)c3cc(Cl)ccc13	2.69
2637	c1ccc(cc1)c2c[nH]c(n2)c3ccccc3	3.8
2638	CCC1(NC(=O)N(C)C1=O)c2ccccc2	1.59
2639	O[C@H]1CN(CCN2C(=O)C=Cc3ccc(cc23)C#N)CC[C@H]1NCc4cc5OCCOc5cn4	0.45
2640	Cc1c(CCC(=O)O)c[nH]c1\C=C\2/C(=O)Nc3ccccc23	1.05
2641	COCCOc1cc2ncc(C(=O)N)c(Nc3ccc(C)cc3F)c2cc1N4CCN(C)CC4	2.24
2645	Nc1c2C(=O)N(Cc2nc3c(cccc13)c4ncccn4)C5CCC5	1.85
2646	COc1ccc(cc1)c2c(C)[nH]nc2c3ccc(O)cc3O	3.37
2647	CNCC[C@H](Oc1cccc2ccccc12)c3cccs3	2.09
2648	CC(N1Cc2ccccc2C1=O)c3ccccc3	3.0
2649	COc1ccc(N(C(C)C(=O)NC2CCCC2)C(=O)c3ccccc3)c(OC)c1	3.02
2650	NC1=NC(=CC(=O)N1)CCc2ccccc2	1.4
2651	COCCOc1ccc(Nc2ncc3cc(ccc3n2)c4ccncc4)cc1	3.1
2652	C[C@H](Nc1nc(Nc2cc(C)[nH]n2)c(F)cc1C#N)c3ccc(F)cn3	3.11
2655	Fc1ccccc1c2ccc3c(c2)C(=O)C(=O)c4ccccc34	2.92
2656	Cc1cc(C)cc(CCOCCS(=O)(=O)NCCNCCc2ccc(O)c3nc(O)sc23)c1	2.45
2657	Cc1ccc2c(N)c(C#N)sc2n1	2.23
2659	COc1ccc(cc1)C(CNC(=O)Nc2ccccc2)N3CCN(C)CC3	1.5
2660	COc1ccc(Nc2cc(Oc3cc(C)c(C)nc3c4ccccn4)ccn2)cc1	3.51
2661	COc1ccc(NC(=O)c2ccc(c(C)c2)c3ccncc3)cc1N4CCN(C)CC4	2.56
2663	CCOC(=O)C1=Cc2ccc(O)cc2OC1=O	1.2
2667	Nc1ncnc(Nc2ccccc2)n1	1.4
2669	CCN(CC)CCOc1ccc(cc1)\C(=C(\Cl)/c2ccccc2)\c3ccccc3	4.09
2670	COc1cc(O)c2C(=O)O[C@@H](C)C\C=C/C(=O)[C@@H](O)[C@@H](O)C\C=C\c2c1	1.64
2671	CCN1N(C2CCCC2)c3nc(Nc4ccc(cc4OC)C(=O)NC5CCN(C)CC5)ncc3N(C)C1=O	2.75
2675	Clc1ccc(N2CCN(CC2)C(=O)COCc3ccccn3)c(Cl)c1	3.47
2677	C[C@H](c1c[nH]cn1)c2cccc(C)c2C	2.79
2678	OC1CCN(CC1)C(=O)c2ccc(cc2)C(=C3CCN(Cc4cscn4)CC3)c5cccc6cccnc56	1.89
2681	CC(=O)Nc1nc(CCc2ccc(NC(=N)N)cc2)cs1	-0.82
2682	CN1C[C@H](c2ccccc2)c3cccc(N)c3C1	2.11
2684	COc1ccc(NC(=O)c2oc(Nc3ccccc3F)nn2)cn1	3.2
2685	Cc1ccc(CCCOCCS(=O)(=O)CCCNCCc2ccc(O)c3nc(O)sc23)s1	2.41
2686	O[C@H](CNC(=O)c1cn2cc(F)ccc2n1)CN3CCC(CC3)Oc4ccc(Cl)c(Cl)c4	3.33
2687	OC(=O)[C@H](Cc1ccc(CCCCNc2ccccn2)cc1)NC(=O)c3c(Cl)cccc3Cl	0.51
2689	COc1cc(ccc1Cn2cnc3ccc(NC(=O)CC4CCCC4)cc23)C(=O)NS(=O)(=O)c5ccccc5	0.9
2691	Oc1ccc(cc1)C2=CC(=O)c3ccccc3N2	2.34
2693	Cc1nc(Nc2ncc(s2)C(=O)Nc3c(C)cccc3Cl)cc(n1)N4CCN(CCO)CC4	3.41
2694	Cc1ccc(CCOCCNS(=O)(=O)CCCNCCc2ccc(O)c3nc(O)sc23)cc1	2.07
2695	Cc1ccc2NC(=O)OC3(CCN(CCc4nc(oc4C)c5ccccc5)CC3)c2c1	4.2
2697	Nc1ncnc2c1ncn2Cc3ccccc3	1.53
2703	Cc1ccc(cc1)C(=O)c2ccc(CC(=O)O)n2C	-1.02
2704	COc1cc(ccc1Cc2c[nH]c3ccc(NC(=O)CC4CCCC4)cc23)C(=O)NS(=O)(=O)c5ccccc5C	2.0
2705	CC(=O)Nc1ccc(Nc2ncc3cc(ccc3n2)c4ccncc4)cc1	3.04
2706	COCCNc1nc(N)c2nc(O)n(Cc3ccccc3)c2n1	2.18
2708	Cc1ccc(CN2[C@@H]3CC[C@H]2C[C@@H](C3)Oc4cccc(c4)C(=O)N)s1	2.44
2710	COc1cc2ncnc(Nc3ccc(F)cc3)c2cc1OC	3.1
2711	C[C@H](Nc1nc(Nc2ncc(C#N)s2)cc(n1)N3CCOCC3)c4ccc(F)cn4	3.45
2713	COc1ccccc1CNC(=O)c2ccc3cnccc3n2	1.8
2720	Nc1nccc(n1)c2cccs2	1.75
2721	CN1CCC(CC1)(C#N)c2cccc3ccccc23	2.73
2722	COc1cc2ncc(C(=O)N)c(Nc3cccc(Cl)c3Cl)c2cc1OC	3.4
2726	CC(C)NCC(O)COc1ccc(CCOCC2CC2)cc1	0.63
2729	Nc1nc(OC2CCCC2)nc3c1ncn3[C@@H]4O[C@H](CO)[C@H](Cl)[C@H]4O	2.16
2730	COc1cc2N(CCN3CCC(CC3)NCc4cc5OCCOc5cn4)C(=O)C=Cc2cn1	0.68
2733	Fc1cc(ccc1C2=CCOCC2)N3C[C@H](COc4ccon4)OC3=O	2.61
2735	OC(=O)COc1cccc(c1)N2CCC(CN3CCC(CC3)Oc4ccc(Cl)c(Cl)c4)CC2	1.99
2736	Oc1cccc(NC(=O)c2ccc(OCCCN3CCCC3)cc2OCc4ccc(F)cc4)c1	3.2
2737	CC(=O)Nc1ccc(O)cc1	0.25
2738	Cc1cc(NCc2ccccc2)nc3ccccc13	3.69
2740	NC(=O)Nc1sc(cc1C(=O)N[C@H]2CCCNC2)c3cc(F)cc(F)c3	2.18
2742	Nc1ccccc1NC(=O)c2ccccn2	1.0
2743	O=C(Nc1nccs1)c2cccnc2	2.25
2744	Nc1nc(nc(N)c1Cc2ccccc2F)c3ccccn3	2.12
2745	COc1ccc2C(=CC(=O)N(CCN3CCC(CC3)NCc4cc5OCCOc5cn4)c2c1)C	1.72
2747	OC(=O)COc1ccc(Cl)cc1c2cccc(c2)C#N	-0.25
2750	COc1cc2c(Nc3cc(CC(=O)Nc4cccc(F)c4F)[nH]n3)ncnc2cc1OCCCN5CCC[C@@H]5CO	1.96
2751	c1ccc2ccccc2c1	3.29
2753	O=C1COc2ccc(CNC3CCN(CCN4C(=O)COc5ccc(cc45)c6occc6)CC3)nc2N1	2.19
2755	O=C(CN1CCOCC1)Nc2ccc(cc2c3ccccc3)c4cccc5C(=O)C=C(Oc45)N6CCOCC6	3.4
2756	Cc1onc(CO)c1C(=O)Nc2nccs2	1.53
2757	Cc1ccnc(NCc2c(O)ccc3ccccc23)c1	4.24
2759	COc1ccc(C(CN2CCCC2)N(C)C(=O)Cc3ccc(Cl)c(Cl)c3)c(OC)c1	3.07
2763	Cc1cc(C)n(n1)c2cccc(Cl)c2C#N	3.0
2767	Oc1nc2ccccc2nc1NCc3ccccc3	3.3
2769	CCCCCCN1CC[C@@]2(C)[C@@H](C)C1Cc3ccc(O)cc23	2.5
2770	CC(C)NC[C@@H](O)COc1cccc2ccccc12	1.13
2774	C[C@H]1COCCN1c2nc(N3CCOC[C@@H]3C)c4ccc(nc4n2)c5cccc(c5)C(=O)NCCO	2.49
2778	Fc1ccc(cc1)C(=O)C2CCN(CC2)C(=O)NCc3ccccc3	3.15
2781	Cc1ccc(NC(=O)[C@H]2CCCN2S(=O)(=O)c3cccc4cccnc34)c(C)c1	3.9
2782	Cc1cccc(C[C@H](N2CCC(CN3CCC(CC3)Oc4ccc(Cl)c(Cl)c4)CC2)C(=O)O)c1	2.84
2789	CN(C1CCN(CCC(c2ccccc2)c3ccccc3)CC1)C(=O)NCc4ccccc4	3.4
2790	OC(=O)\C=C\c1cccc(c1)c2cnc3[nH]ccc3c2	0.58
2791	Clc1ccccc1N2CCN(CC2)C(=O)NC3CCCCC3	3.78
2793	CC(=O)NC[C@H]1CN(C(=O)O1)c2ccc(N3CCN(CC3)c4ccc(cn4)C#N)c(F)c2	1.98
2796	Oc1ccc(CCc2ccc(O)cc2)cc1	3.3
2797	CC(C)c1ccc(NC(=O)NCCCSC[C@H]2O[C@H]([C@H](O)[C@@H]2O)n3cnc4c(N)ncnc34)cc1	2.5
2798	CCO[C@@H]1OC(=O)C[C@@H]1NC(=O)[C@@H]2CCCN3N2C(=O)[C@H](CCC3=O)NC(=O)c4nccc5ccccc45	1.16
2799	CCCSc1ncccc1C(=O)N[C@@H]2[C@@H]3CC4C[C@H]2C[C@@](O)(C4)C3	2.27
2801	CC(C)(C)NC[C@H](O)COc1nsnc1N2CCOCC2	-0.22
2802	CN(C(CN1CCCC1)c2ccccc2)C(=O)Cc3ccc(Cl)c(Cl)c3	3.38
2805	COc1ccc(N(C(C(=O)NC[C@@H](C)O)c2ccccc2F)C(=O)c3ccccc3)c(OC)c1	2.55
2806	CN[C@@H](C)C(=O)N[C@@H](C1CCCCC1)C(=O)N[C@H]2CCCN(CCc3ccccc3F)C2	2.51
2807	COc1cc(Nc2ncnc(Nc3c(Cl)ccc4OCOc34)n2)cc(OC)c1OC	3.01
2808	CCCNC(=O)c1nnc2c(cccc2c1N)c3cnc(OC)nc3OC	3.26
2811	OC(=O)[C@H](Cc1ccc(NC(=O)Cc2ccc3CCCNc3n2)cc1)NC(=O)c4c(Cl)cccc4Cl	-0.63
2812	OC(=O)C(N1CCO[C@@H](CN2CCC(CC2)Oc3ccc(Cl)c(Cl)c3)C1)c4ccccc4	1.71
2813	NC(=O)c1cc(sc1N)c2ccccc2	2.7
2815	Clc1ccc(NCCNCC(=O)N2CCC[C@H]2C#N)nc1	0.99
2816	Clc1ccc(OC2CCN(CC2)C3CCN(CC3)C(=O)c4ccc(cc4)c5nn[nH]n5)cc1Cl	1.53
2818	O=C1NC(=O)c2cc(OCc3ccccc3)ccc12	3.1
2822	COc1ccccc1N2CCN(CCCCNC(=O)c3ccc4ccccc4c3)CC2	3.53
2827	Oc1ccc(cc1)C2=CC(=O)c3cc(O)ccc3O2	3.3
2831	O=C1C=COc2ccccc12	1.4
2836	CS(=O)(=O)c1cccc(Nc2nccc(Nc3cccc4ocnc34)n2)c1	2.9
2837	ONC(=O)Cc1ccc(Oc2ccccc2)cc1	2.03
2841	CCN1CCC[C@H](C1)C(=O)N2CCN(CC2)C(=O)Nc3ccc(Cl)c(Cl)c3	1.6
2843	C(Oc1cccc2ccccc12)C3=NCCN3	0.68
2846	CN1CCc2cc(Cl)c(O)cc2[C@H](C1)c3ccccc3	2.5
2850	O=C1NN=C(Cc2ccccc2)c3ccccc13	2.8
2851	Cc1[nH]c(\C=C\2/C(=O)Nc3ccc(F)cc23)c(C)c1C(=O)NC[C@H](O)CN4CCOCC4	2.22
2852	COc1ccc(NC(=O)CCc2c(C)nc3nc(C)nn3c2C)cc1	1.4
2855	CCOC(=O)c1ccc(OCCC2CCN(CC2)c3ccc(C)nn3)cc1	4.42
2856	COc1ccc(cc1C(=O)NCc2cccnc2)C(=O)NCc3cccnc3	1.23
2857	CN(C)CCOc1ccc(cc1)c2cc(C(=O)N)c(NC(=O)N)s2	1.16
2858	Fc1cccc(COc2ccc(Nc3ncnc4ccc(cc34)c5cccc(c5)N6CCOCC6)cc2Cl)c1	3.2
2859	Clc1ccc(OC2CCN(CC2)C3CCN(CC3)C(=O)NS(=O)(=O)c4cccc(c4)C#N)cc1Cl	1.81
2860	Cc1ccc(cc1)c2cc(C(=O)N3CCOCC3)c4cc(C)ccc4n2	3.6
2861	N[C@@H](Cc1cccs1)C(=O)N[C@@]2(C[C@@H]2c3ccccc3)C#N	1.3
2865	C[C@@H]1C2CCCC1(CCN2C)c3cccc(O)c3	0.52
2866	Fc1cc2N=CNC(=O)c2cc1F	1.5
2867	CCOc1ccc2C=CC(=O)Oc2c1	2.2
2868	COc1cc2c(Nc3cnc(NC(=O)c4ccccc4)nc3)ncnc2cc1OCCCN5CCOCC5	2.7
2869	CN1C(=O)N(C)c2nc[nH]c2C1=O	-0.09
2871	COc1cc(ccc1Cn2ccc3ccc(NC(=O)OC4CCCC4)cc23)C(=O)O	2.1
2872	Brc1cnc(Nc2cccc(NC(=O)N3CCCC3)c2)nc1NCCCNC(=O)c4cccs4	4.13
2873	CCOc1ccc(CCNCCCSCCNC[C@H](O)c2ccc(O)c3NC(=O)Sc23)cc1	0.41
2875	OC(=O)CCc1oc(c2ccccc2)c(n1)c3ccccc3	1.2
2876	C[C@@H](Oc1cccc2ncnc(Nc3ccc(Oc4ccc(C)nc4)c(C)c3)c12)C(=O)N5CCOCC5	4.14
2880	N(c1cccnc1)c2ncnc3ccccc23	1.57
2882	COCCOc1ccc(cc1)C(=O)Nc2cc(NC(=O)c3cccc(c3)N(C)C)ccc2C	2.74
2884	CC(C)(C)OC(=O)N1CCN(CC1)c2ncc(OCc3ccncc3C#N)cn2	2.81
2885	NC(=O)Nc1cc(sc1C(=O)N[C@H]2CCCNC2)c3ccc(cc3)C#N	0.61
2886	CC(C)Cn1cnc2c(N)nc3ccccc3c12	2.52
2889	CN1C2CC(CC1C3OC23)OC(=O)C(CO)c4ccccc4	0.17
2890	CN(CCNC[C@H](O)c1ccc(O)c2NC(=O)Sc12)C(=O)CCOCCc3ccccc3	1.21
2891	Cc1oc(nc1CCOc2ccc(C[C@H](Nc3ccccc3C(=O)c4ccccc4)C(=O)O)cc2)c5ccccc5	3.5
2894	CN(C)c1ccnc2sc(C(=O)N)c(N)c12	1.7
2895	CC1=C(C(=O)c2cc(O)c(O)c(Cc3ccccc3)c2C1=O)C4=C(C)C(=O)c5c(Cc6ccccc6)c(O)c(O)cc5C4=O	2.73
2896	CN(C)CCCOc1ccc(cc1)c2cc(C(=O)N)c(NC(=O)N)s2	0.64
2897	COc1cccc(c1)c2cc3c(N[C@H]4CCCNC4)ncc(C(=O)N)c3s2	1.82
2898	COc1ccc(cc1)C(CN(C)C)C2(O)CCCCC2	0.99
2899	Cc1cc(CN2CCC2)cnc1c3ccc(cc3)C(=O)Nc4ccccc4N	1.18
2902	Oc1ccc(CCNCCNS(=O)(=O)CCOCCCc2ccccc2)c3sc(O)nc13	2.22
2905	NC(=O)C([C@@H]1CCN(CCc2ccc3OCCc3c2)C1)(c4ccccc4)c5ccccc5	2.79
2909	CN(C)CCN(Cc1ccccc1)c2ccccn2	1.28
2912	CC(CCc1ccccc1)NCC(O)c2ccc(O)c(c2)C(=O)N	1.06
2913	CCN(CC)CCNC(=O)c1cc(Cl)c(N)cc1OC	0.34
2915	OC(=O)Cc1ccccc1Nc2c(Cl)cccc2Cl	1.08
2916	COc1ccccc1CCNCc2ccc(CCNC[C@H](O)c3ccc(O)c4NC(=O)Sc34)cc2	0.8
2917	NC(=O)C1=CN(Cc2ccc(Cl)cc2Cl)C(=O)C=C1	2.36
2920	COc1ccc(CC(=O)Nc2nc3ccccc3[nH]2)cc1	2.9
2921	COc1cc(OC)cc(c1)c2cc3cnc(N)nc3nc2N	2.14
2922	COc1ccc(cc1CO)c2ccc3c(nc(nc3n2)N4C[C@@H](C)O[C@@H](C)C4)N5CCOCC5	3.25
2932	Cc1cccc(NC(=O)c2ccc(c3ccccc3)c(c2)C#N)n1	3.71
2933	CONC(=O)c1cnc(s1)N2CCC(CC2)NC(=O)c3[nH]c(C)c(Cl)c3Cl	3.1
2934	NC(=O)c1ccc(cc1)c2cc3c(N[C@H]4CCCNC4)ncc(C(=O)N)c3s2	0.28
2935	COCc1c(nc(C(C)C)c(\C=C\[C@@H](O)C[C@@H](O)CC(=O)O)c1c2ccc(F)cc2)C(C)C	1.72
2939	CNC(=O)C1(CCN(CC[C@H](CN(C)C(=O)c2c(OC)c(cc3ccccc23)C#N)c4ccc(Cl)c(Cl)c4)CC1)N5CCCNC5=O	2.2
2940	Oc1cccc(NC(=O)c2ccc(OCCCN3CCCC3)cc2OCc4cccnc4)c1	1.59
2941	CC12CC3CC(C)(C1)CC(N)(C3)C2	0.06
2942	CO[C@H]1CN(CCN2C(=O)C=Nc3ccc(OC)cc23)CC[C@@H]1NCc4cc5OCCOc5cn4	1.25
2944	Cc1cc(Nc2ccc(F)cc2)nc(N)n1	2.08
2945	CC(=O)Nc1ccccn1	0.5
2946	Clc1ccc(cc1)c2oc(cc2)C(=O)Nc3ccc(cc3)N4CCNCC4	2.4
2949	Oc1ccc(CCNCCS(=O)(=O)CCCOCCc2nccc3ccccc23)c4sc(O)nc14	2.35
2951	CN1CCN(CC1)C(=O)c2cc(sc2NC(=O)N)c3ccccc3	2.17
2952	Oc1ccc(cc1)N2C(=O)c3ccccc3C2=O	2.0
2953	COCCNc1nc(NCc2ccccc2F)c3sccc3n1	3.4
2954	Cn1cc(cc1C=O)C(=O)CCCCOc2ccc(cc2)C(=O)O	0.14
2955	Nc1ccccc1NC(=O)c2ccc(CNC(=O)OCc3cccnc3)cc2	1.26
2958	C[C@H](Nc1nc(Nc2cc(C)[nH]n2)cnc1C#N)c3ncc(F)cn3	1.96
2960	CC(C)[C@@H](CN1CCCCC1)N(C)C(=O)Cc2ccc(Cl)c(Cl)c2	2.87
2961	COc1ccc(cc1OC)C(=O)Nc2cccc(NC(=O)c3ccc(OC)c(OC)c3)n2	3.5
2965	Nc1nc(OC2CCCC2)nc3c1ncn3[C@@H]4O[C@H](CO)[C@@H](O)[C@H]4O	0.79
2966	Cc1ncsc1CCOCCCS(=O)(=O)CCNCCc2ccc(O)c3nc(O)sc23	1.44
2967	COc1ccccc1CN(C)Cc2cccc(CCNC[C@H](O)c3ccc(O)c4NC(=O)Sc34)c2	1.52
2969	C(Cc1nc2ccccc2[nH]1)Cc3nc4ccccc4[nH]3	3.5
2971	Oc1ccc(cc1)c2ccc3cc(O)ccc3n2	3.1
2973	CO[C@H]1CN(CCN2C(=O)C=Nc3ccc(OC)cc23)CC[C@H]1NCc4ccc5OCC(=O)Nc5n4	0.51
2975	NC(=O)c1cccc(O[C@H]2C[C@H]3CC[C@@H](C2)N3Cc4ccccc4)n1	1.71
2976	NC1=NC(=CC(=O)N1)CCc2cccc(Br)c2	2.52
2977	COc1ccc(C[C@@H](C)NC[C@H](O)c2ccc(O)c(NC=O)c2)cc1	0.42
2978	OC[C@H](O)CN1C(=O)C(Cc2ccccc12)NC(=O)c3cc4cc(Cl)ccc4[nH]3	3.4
2979	CC(=O)C1=C(C)c2cnc(Nc3ccc(cn3)N4CCNCC4)nc2N(C5CCCC5)C1=O	0.8
2982	CC(=O)N1CCN(CC1)c2ccc(NC(=O)c3oc(Nc4ccccc4F)nn3)cc2	2.51
2985	Clc1ccc2[nH]ccc2c1	3.28
2986	CN(C)C(=O)[C@H](Cc1ccccc1)NC(=O)c2cc3cc(F)ccc3[nH]2	3.5
2987	COc1cc(NC(=O)Nc2cccc(CNC(=O)O[C@H]3CCOC3)c2)ccc1c4ocnc4	3.6
2989	CN(C)C(=O)N[C@@H]1CC[C@@H](CCN2CCN(CC2)c3ccc(Cl)cc3)CC1	2.81
2991	CN1C(=O)NC(=O)C(C)(C2=CCCCC2)C1=O	1.5
2992	COc1cc(Nc2nccc(Oc3cnc4ccccc4c3)n2)cc(OC)c1OC	3.41
2994	COc1cc(cc(OC)c1O)[C@H]2[C@@H]3C(COC3=O)C(O[C@@H]4O[C@@H]5CO[C@@H](C)O[C@H]5[C@H](O)[C@H]4O)c6cc7OCOc7cc26	0.91
2995	CC1=C(C(=O)Oc2cc(O)ccc12)c3ccc(O)cc3	2.8
2998	COC(=O)c1c(O)cccc1OC\C=C\c2ccc(F)c(c2)c3onc(c3)C(=O)O	0.66
2999	Nc1nccc(n1)c2c[nH]c3ccccc23	1.68
3001	Fc1ccc(cc1)c2ncn(C3CCNCC3)c2c4ccncc4	0.3
3008	OCCNC(=O)COc1ccc(OCCNCC(O)COc2ccccc2)cc1	0.42
3011	Cc1cnccc1COc2cnc(nc2)N3CCN(CC3)C(=O)OC(C)(C)C	3.8
3012	C=CCCCCCCCCC(=O)N[C@H]1CCC(=O)NC1=O	2.64
3013	COc1cc2nnc(C(=O)N)c(Nc3cc(C)ccc3F)c2cc1N4CCN(C)CC4	2.57
3014	O[C@H](CNC(=O)c1cnnc2ccccc12)CN3CCC(CC3)Oc4ccc(Cl)c(Cl)c4	3.28
3015	CCCCc1nc2c(N)nc3ccccc3c2n1Cc4ccccc4	4.17
3017	Oc1cccc(NC(=O)c2ccc(OCCCN3CCCC3)cc2OCc4cscn4)c1	1.56
3018	CC(C)(C)OC(=O)N1CCN(CC1)c2ncc(OCc3c(F)cncc3F)cn2	3.7
3019	Clc1ccc(cc1)C(=O)CN2C3=NCCN3c4ccccc24	2.62
3026	CCCNc1nc(ccc1C(=O)NC2CCCCC2)N3CCC[C@@H](CC(=O)O)C3	2.33
3027	NC1CCc2cc(OC(=O)c3ccccc3)c(OC(=O)c4ccccc4)cc2C1	2.6
3028	CC(C)C(=O)Nc1ccc2C(=O)NC(=O)c2c1	1.55
3030	COc1cc(F)ccc1c2cncc(CNC(C)C)c2	1.5
3037	CCN(CC)CC#CCOC(=O)C(O)(C1CCCCC1)c2ccccc2	3.65
3039	COc1ccc(cc1)c2nc3c(NCCCNC(=O)C4CCCC4)c(cnc3[nH]2)C(=O)N	3.13
3040	CN1C(=O)CC(C1=O)c2ccccc2	0.68
3042	c1ccc(cc1)C#Cc2n[nH]c3ccccc23	4.31
3044	CCN1C(=O)C=Cc2cnc(Nc3ccc(OC)c(OC)c3)nc12	2.7
3045	CN(CCOc1ccc(NS(=O)(=O)C)cc1)CCc2ccc(NS(=O)(=O)C)cc2	0.6
3046	CCOc1nc2cccc(C(=O)O)c2n1Cc3ccc(cc3)c4ccccc4c5nnn[nH]5	0.3
3047	CCN1CCC[C@@H](CN2CCN(CC2)C(=O)Nc3ccc(Cl)c(Cl)c3)C1	1.94
3050	COc1cc2c(Nc3ncc(NC(=O)c4ccccc4)cn3)ncnc2cc1OCCCN5CCOCC5	2.32
3053	CCCOc1nc(ccc1C(=O)NC2CCCCC2)N3CCC[C@@H](CC(=O)O)C3	2.81
3054	CNC(=O)c1ccc(cc1)c2cc(C(=O)N[C@H]3CCCNC3)c(NC(=O)N)s2	0.7
3056	COc1cnc(nc1Oc2ccc(F)cc2F)c3ccccn3	3.1
3057	CN1CCN(CC1)c2ccc3nc([nH]c3c2)C4=C(N)c5c(F)cccc5NC4=O	3.45
3059	COc1cc2ncnc(Nc3cc(NC(=O)c4ccnc(c4)N5CCOCC5)ccc3C)c2cc1OCCN(C(C)C)C(C)C	3.5
3061	NC(=O)c1c(N)sc2CCCCc12	1.84
3064	OCCN(C(=O)CNC(=O)c1cc2cc(Cl)ccc2[nH]1)c3ccccc3	3.37
3065	Cc1ccc(NC(=O)c2ccnc(c2)N3CCOCC3)cc1NC(=O)c4ccc(OCc5ccccn5)cc4	3.47
3068	Nc1cccc(CCc2ccc3cc[nH]c3c2)n1	2.8
3070	CN1CCN(CC(=O)Nc2c(cnn2c3ccccc3)C#N)CC1	0.0
3073	CN(C)CCOc1ccc(cc1)c2oc3ncnc(NC[C@@H]4CCCO4)c3c2c5ccccc5	3.6
3074	CCN(CC)Cc1cc(Nc2ccnc3cc(Cl)ccc23)ccc1O	2.9
3075	CCN(CCCOCCOCCc1ccccc1)CCc2ccc(O)c3nc(O)sc23	2.45
3076	Fc1ccccc1Nc2oc(nn2)C(=O)Nc3ccc(N4CCOCC4)c(F)c3	3.6
3078	CN(Cc1oc2ccccc2c1C)C(=O)\C=C\c3cnc4NC(=O)CCc4c3	2.36
3080	CCOC(=O)C1=C(C)NC(=C([C@H]1c2cccc3C(=O)C=C(C)Oc23)C(=O)C)C	2.63
3081	Nc1nc2OC(COc3ccccc3)Cc2c(N)c1C#N	2.08
3082	COc1ncc(cn1)c2cccc3OC[C@H](Cc23)NC(=O)c4ccc(OCC(F)(F)F)nc4	4.3
3084	COC(=O)N1CCN([C@H](CN2CCCC2)C1)C(=O)Cc3ccc(Cl)c(Cl)c3	2.05
3085	CCN(C(=O)Nc1ccccc1)c2ccccc2	3.1
3086	Clc1ccc2[nH]c(cc2c1)C(=O)N3CCNCC3	1.65
3087	O=C(Nc1cccnc1C(=O)NCC2CCOCC2)c3cccc4ccccc34	4.4
3088	COc1cnc(nc1NC(C)C)c2ccccn2	2.01
3089	CCCCN(CCNCCc1ccc(O)c2NC(=O)Sc12)C(=O)CCOCCc3ccccc3	3.0
3097	OC(=O)c1[nH]c2cc(Cl)cc(Cl)c2c1\C=C\3/CCN(C3=O)c4ccccc4	1.85
3099	CO[C@@H]1CN(CCN2C(=O)C=Cc3ccc(cc23)C#N)CC[C@H]1NCc4ccc5OCC(=O)Nc5n4	0.81
3100	CNC1CCN(C1)c2ccc(NC(=O)c3ccc(cc3)c4ccccc4)cn2	2.35
3102	C[C@H](NC(=O)C)c1ccc(Nc2ncc3cc(ccc3n2)c4ccncc4)cc1	3.17
3103	OC(=O)COc1ccc(cc1c2ccccc2)c3nccs3	-0.16
3104	O[C@H](CNC(=O)C1=NNC(=O)c2ccccc12)CN3CCC(CC3)Oc4ccc(Cl)c(Cl)c4	3.69
3106	COc1c(C)c2COC(=O)c2c(O)c1C\C=C(/C)\CCC(=O)OCCN3CCOCC3	2.26
3107	CC(=N)NCc1ccccc1	-0.28
3108	OC1CS(=O)(=O)CC1N2CCC(CC2)c3ccccc3	1.4
3109	COc1ccc2[nH]c(cc2c1)C(=O)N3CCN(C)CC3	1.62
3110	CC(C)C1NCCc2c1sc3ccccc23	2.8
3112	CCCCCc1ccc(cc1)c2nnc(N)s2	4.13
3114	OC(=O)[C@H](Cc1cccc(OCCCNc2ccccn2)c1)NC(=O)c3c(Cl)cccc3Cl	0.16
3117	Cc1cc(F)ccc1OC2CCN(CC3CCN(CC3)[C@@H](Cc4ccc(F)cc4)C(=O)O)CC2	1.81
3123	CN(C)CCCN1c2ccccc2CCc3ccc(Cl)cc13	3.36
3124	COc1ccc(N(C(C(=O)NC[C@@H](C)O)c2ccccc2F)C(=O)c3occc3Cl)c(OC)c1	2.18
3125	OC(=O)c1ccccc1C2=C3C=CC(=O)C=C3Oc4cc(O)ccc24	0.0
3126	Oc1nc2ccccc2c(O)c1c3ccccc3	0.73
3127	COc1ccc(OC)c(c1)C(O)CNC(=O)CN	-0.71
3130	C[C@H](C(=O)O)c1cccc(c1)C(=O)c2ccccc2	-0.06
3133	COC(=O)CCC(=O)Nc1ccc2c(c1)C(=O)C(=O)c3cc(NC(=O)CCC(=O)OC)ccc23	2.67
3138	O=C(Nc1ccc(nc1)N2CCOCC2)c3oc(Nc4cccc(OCc5cccnc5)c4)nn3	3.3
3139	CCOC(=O)c1ccc(OCCC2CN(CCO2)c3ccc(C)nn3)cc1	2.7
3144	COc1cc(O)c(C(CC(=O)N2CC(C)CC(C)C2)c3ccc4OCOc4c3)c(OC)c1	4.3
3147	Oc1ccc(cc1)N2C(=O)c3ccc(O)cc3C2=O	1.8
3148	C1CCC(CC1)NC2CCCCC2	-0.38
3149	CN1CC=CCC(C1)c2ccc(Cl)c(Cl)c2	3.32
3150	Oc1ccc(Br)cc1C(=O)C(=O)c2cc(Br)ccc2O	3.85
3151	CNc1c(cnc2[nH]c(nc12)c3ccc(OCCN4CCOCC4)cc3)C(=O)N	2.14
3155	CC(N)COc1c(C)cccc1C	0.62
3156	CCCCC(O)c1[nH]c2cc(C)c(cc2c1CCc3ccccc3)C(=O)O	2.59
3158	CN(CCOc1ccc(C[C@H](Nc2ccccc2C(=O)c3ccccc3)C(=O)O)cc1)c4ccccn4	2.15
3159	CN(C)CC(O)COc1ccc(Nc2nccc(Nc3ccccc3)n2)cc1	1.58
3160	C(CN1CCCC1)Oc2ccc(Nc3ncc4cc(ccc4n3)c5ccncc5)cc2	2.66
3162	CN(C)C(=O)[C@H](O)[C@H](Cc1ccccc1)NC(=O)c2cc3cc(Cl)ccc3[nH]2	3.6
3163	CO[C@H]1CN(CCN2C(=O)C=Cc3ccc(cc23)C#N)CC[C@@H]1NCc4cc5OCCOc5cn4	1.05
3166	CCc1nc2c(N)nc3ccccc3c2n1CC(C)C	2.55
3167	COc1ccc(cc1)c2nc3c(NCCCNC(=O)C4CC4)c(Br)cnc3[nH]2	1.71
3169	CCCNC(=O)c1nnc2c(cccc2c1N)c3cnccc3OC	2.83
3170	CC(N)Cc1c[nH]c2ccc(OCc3cccs3)cc12	0.48
3171	C1CC2(CCN1)OC(c3ccccc3)c4ccccc24	0.75
3174	CN1CCN(CC1)C2=Nc3ccccc3Oc4ccc(Cl)cc24	3.24
3178	COc1ccc(cc1)C2=COc3cc(O)ccc3C2=O	3.05
3179	NC(=O)c1cccnc1Oc2ccccc2	1.13
3180	N(c1ccccc1)c2ccnc(Nc3ccccc3)n2	4.06
3181	CCN1CCC[C@H]1CNC(=O)c2cc(Br)cc(OC)c2OC	1.2
3182	CC(O)c1ccc2OCC(=O)N(CCN3CCC(CC3)NCc4ccc5OCC(=O)Nc5n4)c2c1	0.25
3184	CN(C)CC(O)COc1ccc(Nc2nccc(Nc3cccc(Cl)c3)n2)cc1	2.5
3185	CC(=O)Nc1ccccc1C	1.0
3188	COc1ccccc1CN2C(C(=O)NC3CCC(C)CC3)c4ccccc4C2=O	3.74
3191	Cc1ccc(cc1NC(=O)c2ccc(OCc3ccccn3)cc2)c4[nH]cnc4C	2.87
3193	CNc1c(Br)cnc2[nH]c(nc12)c3ccc(OCCN4CCCCC4)cc3	2.56
3195	Oc1cccc(c1)c2nc3ccc(O)cc3s2	3.7
3196	CN(C)C(=O)C1(CCN(CC[C@H](CN(C)C(=O)c2cc(cc3ccccc23)C#N)c4ccc(Cl)c(Cl)c4)CC1)N5CCCCC5=O	2.52
3197	Cc1c(O[C@H]2C[C@H]3CC[C@@H](C2)N3Cc4ccccc4)cccc1C(=O)N	1.6
3198	[O-][N+](=O)c1oc(C=NN2CCOC2=O)cc1	-0.12
3201	OC1(CCc2ccc(Oc3ccc(cc3)C(=O)NCc4ccncn4)cc2)CN5CCC1CC5	0.76
3203	O=C1CC2(CCCC2)CC(=O)N1CCCCN3CCN(CC3)c4ncccn4	2.19
3204	c1ccc2cnccc2c1	1.6
3205	C[C@](N)(Cc1ccccc1)c2ccccc2	1.7
3206	Clc1ccc2oc3C(=O)NC(=Nc3c2c1)[C@@H]4CCCN4	2.01
3209	O=C(NCCN1CCCC1)c2ccc(Nc3ncc4cc(ccc4n3)c5ccncc5)cc2	2.39
3211	Cc1nc(C)c(nc1C(=O)N)c2ccc([C@@H]3CC[C@@H](CC(=O)O)CC3)c(Cl)c2	1.8
3214	O=C(CCc1ccncc1)Nc2ccc(cc2)C(=O)c3ccccc3	3.4
3219	CCCCc1nc2c(N)nc3ccccc3c2n1CC(C)C	3.82
3220	CCN(CC)CCNC(=O)c1cc(Br)c(N)cc1OC	0.54
3221	OC(=O)Cc1ccc(cc1)c2ccc(NC(=O)c3oc(Nc4ccccc4F)nn3)cc2	1.5
3222	O=S(=O)(N1CCCC1)c2ccccc2c3ccc(CNC4CCOCC4)cc3	1.4
3223	Cc1ccc(NC(=O)C=C)cc1	2.25
3224	COc1cc(F)ccc1c2cncc(CNC3CCCC3)c2	2.29
3225	CC(Cc1ccc(O)cc1)NCC(O)c2cc(O)cc(O)c2	-0.06
3226	C[C@@H](Oc1cccc2ncnc(Nc3ccc(Oc4ccc(C)nc4)c(C)c3)c12)C(=O)N(C)CCO	3.85
3227	COc1cc(ccc1N)C(=O)NC[C@@H](O)CN2CCC(CC2)Oc3ccc(Cl)c(Cl)c3	3.12
3228	CNc1c(Br)cnc2[nH]c(nc12)c3ccc(OCCN4CCN(C)CC4)cc3	2.91
3229	COc1cc2nc(nc(N)c2cc1OC)N3CCN(CC3)C(=O)c4occc4	1.9
3230	Cc1c(sc2ncnc(O)c12)C(=O)Nc3ccccc3	2.13
3239	CN(C)CCCN1c2ccccc2Sc3ccccc13	2.56
3240	Cc1cc(Cl)ccc1OC2CCN(CC3CCN(CC3)[C@@H](Cc4ccc(F)cc4)C(=O)O)CC2	2.53
3242	CCc1cc(OCc2ccc(cc2)c3ccccc3c4nn[nH]n4)c5CCCCc5n1	1.7
3243	C[C@@H]1CN(Cc2oc(nn2)c3cc(cc4[nH]ncc34)c5cccc6[nH]ccc56)C[C@H](C)O1	4.01
3244	NC(=O)Nc1sc(cc1C(=O)N2CCOCC2)c3ccccc3	2.24
3245	O=C(NCCCN1CCCCC1)C(c2ccccc2)c3ccccc3	1.33
3246	Nc1c(Nc2ccccc2)nc(nc1N3CCOCC3)C#N	2.72
3247	COc1cc(N2CCN(C)CC2)c3NC(=CC(=O)c3c1)C(=O)Nc4ccc(cc4)N5CCOCC5	2.7
3249	NC(=O)Nc1cc(sc1C(=O)N)c2ccccc2	2.43
3253	Nc1ncnc2OCCN(C(=O)c12)c3ccc(cc3)[C@@H]4CC[C@@H](CC(=O)O)CC4	-0.5
3257	CN1CCN(CC(=O)N2c3ccccc3C(=O)Nc4cccnc24)CC1	-0.49
3258	O=C(NCC#N)[C@@H]1CCCC[C@H]1C(=O)N2CCN(CC2)c3ccc(cc3)C#N	1.79
3259	Nc1ccc2nc(sc2c1)c3ccc(O)cc3	3.1
3261	CCN(C)C(=O)c1ccc(cc1)C(=C2CCN(Cc3cscn3)CC2)c4cccc5cccnc45	2.65
3262	C[C@H]1O[C@H]([C@H](O)[C@@H]1O)n2cnc3c(N)nc(OC4CC5CC5C4)nc23	1.66
3264	CC1=C(Oc2c(cccc2C1=O)C(=O)OCCN3CCCCC3)c4ccccc4	3.42
3267	Nc1nc(N)c2cc(Br)ccc2n1	1.78
3268	CCC(=C)C(=O)c1ccc(OCC(=O)O)c(Cl)c1Cl	0.02
3271	C[C@H]1O[C@H]([C@H](O)[C@@H]1O)n2cnc3c(N)nc(OC4CCOC4)nc23	-0.06
3272	COc1cc(Nc2cc(Nc3c(Cl)ccc4OCOc34)ncn2)cc(OC)c1OC	3.07
3273	CC1=CN(C2CCCN(Cc3cccc(Oc4ccc(Cl)cc4)c3)C2)C(=O)NC1=O	3.38
3274	CCCCCOC(=O)NC1=NC(=O)N(C=C1F)[C@@H]2O[C@H](C)[C@@H](O)[C@H]2O	0.67
3277	COc1ccc(cc1OC)c2csc(NC(=O)c3c(C)onc3C)n2	3.16
3280	CC(C)N1CCN[C@@H](CN2CCN(CC2)C(=O)Nc3ccc(Cl)c(Cl)c3)C1	1.92
3282	CCCN(CCO)CCCOc1cc2ncnc(Nc3cc(CC(=O)Nc4cccc(F)c4F)[nH]n3)c2cc1OC	1.28
3287	CNc1cccc(CCOc2ccc(C[C@H](NC(=O)c3c(Cl)cccc3Cl)C(=O)O)cc2)n1	-0.15
3290	OC(=O)CCn1c2ccccc2c3ccccc13	0.6
3293	O[C@@H](CNCCc1cccc(CNCCCc2ccccc2)c1)c3ccc(O)c4NC(=O)Sc34	1.11
3294	CCCN(CCCOCCOCCc1ccccc1)CCc2ccc(O)c3nc(O)sc23	2.74
3296	C1CC(CCN1)c2ccccc2	0.54
3299	COc1cc2c(Nc3c(Cl)ccc4OCOc34)ncnc2cc1OCCCN5CCCC5	1.62
3300	CN(C)CCOc1ccccc1Cc2ccccc2	2.53
3302	Cc1c[nH]c(n1)c2cnc(NCCNc3ccc(cn3)C#N)nc2c4ccc(Cl)cc4Cl	3.86
3303	Cc1ccc(cc1NC(=O)c2ccc(OCc3ccccn3)cc2)c4c[nH]cn4	2.81
3305	COc1cc(\C=C/2\SC(=O)NC2=O)cc(OC)c1O	0.74
3307	CC(C)CNc1nc(nc(N2CCOCC2)c1N)C#N	2.79
3310	CCc1cc(O)c(Oc2ccc(cc2F)C(=O)N)cc1F	2.87
3314	COc1ccc2COC(=O)N(CCN3CCC(CC3)NCc4ccc5OCC(=O)Nc5n4)c2c1	0.5
3315	Nc1ncnc2ccccc12	1.26
3318	CCN(CC)CCn1c2ccccc2c3cnc(N)c(C#N)c13	2.7
3319	CN1[C@@H]2CC[C@H]1C[C@H](C2)OC(=O)C(O)c3ccccc3	-1.29
3320	C[C@H](N)COc1c(C)cccc1C	0.6
3321	CC(C(=O)O)c1ccc2oc(nc2c1)c3ccc(Cl)cc3	1.3
3322	Cn1c(CN2CCC(CC2)c3ccccc3)nc4ccccc14	3.6
3326	Nc1c(nc(nc1N2CCOCC2)C#N)N3CCCC3	2.25
3327	COCCNCc1cncc(n1)c2ccc(F)cc2OC	1.61
3328	CCN1CCN(Cc2cnc(c3ccc(cc3)C(=O)Nc4ccccc4N)c(c2)C#N)CC1	1.14
3331	CC1=C(C(=O)c2ccc(O)cc2O1)c3ccccc3	2.95
3332	COc1ccc(OC)c(c1)c2c(F)ccc3c(N)c(nnc23)C(=O)NC(C)C	3.77
3334	CC(NC(=O)C)c1ccc(Nc2ncc3cc(ccc3n2)c4ccncc4)cc1	3.1
3336	O=C(Nc1ccc(nc1)N2CCOCC2)c3oc(Nc4ccccc4)nn3	2.9
3339	Clc1ccc2OCOc2c1Nc3ccnc(Nc4cc(cc(c4)N5CCOCC5)N6CCOCC6)n3	3.25
3341	NC(=O)Nc1sc(cc1C(=O)N[C@H]2CCCNC2)c3ccccc3	1.27
3342	CCN(CC)C(=O)c1ccc(cc1)C(=C2CCNCC2)c3ccccc3OC	1.0
3344	CC(C)(C(=O)N)C(=O)NCCCNc1nc(Nc2cccc(NC(=O)N3CCCC3)c2)ncc1Br	2.32
3345	CN[C@@H](C)C(=O)N[C@@H](C1CCCCC1)C(=O)N(C)[C@H]2CCCN(CCc3ccccc3)C2	2.34
3347	COc1cc2CC[C@H](NC(=O)C)c3cc(O)ccc3c2c(OC)c1OC	1.81
3349	CCCCNc1ccc(cc1)C(=O)OCCN(C)C	2.11
3350	CC(Oc1c(Cl)cccc1Cl)C2=NCCN2	0.48
3353	c1ccc(nc1)c2n[nH]c(n2)c3ccncc3	1.48
3357	Oc1c2C(=O)NNC(=O)c2nc3cc(Cl)cc(Cl)c13	0.89
3362	O=C1OC(=Cc2ccccc12)c3ccccc3	3.84
3363	CC(C)[C@@H]1N(C)c2ccccc2C[C@@H](CO)NC1=O	2.03
3364	CC(=O)NCc1ccc(CN2CCN(CC2)c3ccccc3)cc1	1.78
3367	CCOC(=O)c1ccc(COC2CN(C2)c3ccc(C)nn3)cc1	2.5
3369	CC(C)N1CCC[C@@H](CN2CCN(CC2)C(=O)Nc3ccc(Cl)c(Cl)c3)C1	1.62
3370	CCOc1cc(CC(=O)N[C@@H](CC(C)C)c2ccccc2N3CCCCC3)ccc1C(=O)O	2.31
3372	Oc1ncnc2onc(c3ccc(F)cc3)c12	1.97
3375	OC(=O)c1ccc2[nH]c(nc2c1)C(F)(F)F	-1.08
3379	Cc1nc(C)c(nc1C(=O)N)c2ccc(cc2)[C@@H]3CC[C@@H](Cc4nnn[nH]4)CC3	1.4
3380	COc1cc2c(Nc3ccc(F)cc3F)c(cnc2cc1NCCN(C)C)C(=O)N	1.71
3384	CC(C)Oc1cc(ccc1NC(=O)CN2CCOCC2)c3cccc4C(=O)C=C(Oc34)N5CCOCC5	3.0
3385	COc1ccnc(NC2CCN(CC2)C(=O)c3ccc(Cl)cc3)c1	2.82
3386	CN1CCN(CC1)C(=O)c2cccc(CC3=NNC(=O)c4ccccc34)c2	0.92
3387	CN[C@@H](C)C(=O)N[C@@H](C1CCCCC1)C(=O)N[C@H]2CCCCN(Cc3ccccc3)C2	2.12
3388	Clc1ccc(cc1)C(N2CCNCC2)c3ccccc3	1.94
3389	CC(=O)N1CCOc2nc(OCc3ccccc3)ccc12	2.4
3393	Cc1cc(Nc2nc(NCc3ccccn3)ncc2Br)n[nH]1	2.8
3394	CC(C)CC1(CC=C)C(=O)NC(=O)NC1=O	1.48
3395	CCOC(=O)C1=COc2ccccc2C1=O	1.81
3396	CN(C(=O)C)c1ccc(Nc2ncc3cc(ccc3n2)c4ccncc4)cc1	2.88
3399	COc1ccccc1CNCc2ccc(CCNC[C@H](O)c3ccc(O)c4NC(=O)Sc34)cc2	0.15
3404	COc1cc2ncc(C(=O)N)c(Nc3cc(F)ccc3F)c2cc1OC	2.9
3407	OC(=O)[C@H](Cc1ccc(OCCc2ccc3CCCNc3n2)cc1)NC(=O)c4c(Cl)cccc4Cl	0.33
3408	COc1cc(CCc2cc(Nc3ccnc(NCc4onc(C)c4)n3)n[nH]2)cc(OC)c1	3.1
3410	COc1ccc(COc2ccc(Cc3cnc(N)nc3N)cc2OC)cc1	2.27
3413	CC(C(=O)O)c1cccc(Oc2ccccc2)c1	0.71
3415	O=C1C=C(Oc2c1cccc2c3cccc4c5CCCCc5sc34)N6CCOCC6	4.1
3416	CN1CCCC1CCNC(=O)c2ccc(Nc3ncc4cc(ccc4n3)c5ccncc5)cc2	2.01
3417	CC(=O)c1noc(C)c1C(=O)Nc2nccs2	1.94
3419	O=C(N[C@@H]1CN2CCC1CC2)c3ccc(s3)c4ccccc4	1.77
3422	COC(=O)C1=C(C)NC(=C([C@@H]1c2cccc3nonc23)C(=O)OC(C)C)C	3.77
3423	COc1cc(F)ccc1c2cncc(CNC(=O)C3CCC3)c2	3.2
3424	Oc1cc(Cl)cc(Cl)c1	3.58
3427	CCOc1cc2nnc(C(=O)N)c(Nc3ccc(F)cc3F)c2cc1N4CCN(C)CC4	2.63
3429	NC(=O)c1cccc(OC2CCN(Cc3ccccc3)CC2)c1	1.92
3430	C[C@H](Nc1nc(Nc2cc(C)[nH]n2)c(Cl)c(n1)N3CCOCC3)c4ncc(F)cn4	2.61
3431	CN(C(=O)C)c1ccccc1	1.1
3432	CN(C)C(=O)c1ccc(CN2CCC(CC2)c3ccc(cc3)C(=O)Nc4ccccc4N)cc1	1.53
3433	COC1=CC=C2C(=CC1=O)[C@H](CCc3cc(OC)c(OC)c(OC)c23)NC(=O)C	0.82
3435	CC(C)[C@@H]1N=C(c2ccccc2)c3ccccc3NC1=O	3.05
3436	OC(=O)COc1cccc(c1)C(=O)N2CCC(CC2)N3CCC(CC3)Oc4ccc(Cl)c(Cl)c4	1.09
3437	O=C1COc2ccccc2N1CCN3CCC(CC3)NCc4cc5OCCOc5cn4	1.04
3438	CNCCC=C1c2ccccc2CCc3ccccc13	1.58
3440	O=C(Nc1ccccc1)N2CCOCC2	1.0
3442	Cc1ccc(NC(=O)c2cccc(c2)N3CCOCC3)cc1NC(=O)c4ccc(OCc5ccncc5)cc4	3.2
3443	CN(C)CC(O)COc1ccc(Nc2nccc(Nc3cc(C)ccc3Cl)n2)cc1	2.6
3445	OCC(=O)N1CCC[C@H]1COc2cccc3ncnc(Nc4ccc(OCc5ccccn5)c(Cl)c4)c23	3.62
3446	COc1ccc(cc1)c2nc(nc(O)c2C#N)N3CCOCC3	0.2
3447	CN1CCC(COc2cc(OC3CCOCC3)c4c(Nc5c(Cl)ccc6OCOc56)ncnc4c2)CC1	2.59
3448	COc1cc2ncnc(NCc3ccccc3)c2cc1OC	3.29
3450	CCN(CC)CCCC(C)Nc1c2ccc(Cl)cc2nc3ccc(OC)cc13	2.17
3451	Cc1ccc(Oc2ccc(OCC(=O)Nc3ccncc3)cc2)cc1	4.3
3453	Brc1cc(Br)cc(COC[C@@H](N2CCNCC2)c3ccccc3)c1	2.8
3455	Oc1ccc(cc1)C2CC(=O)c3c(O)cc(O)cc3O2	2.6
3459	COc1ccc2ncc(F)c(CCN3CCC(CC3)NCc4ccc5OCC(=O)Nc5n4)c2n1	1.78
3460	CCN(CC)CCN1C(=O)CN=C(c2ccccc2F)c3cc(Cl)ccc13	2.38
3464	COc1ccc(COC(=O)N2CCC(CNc3ncccn3)CC2)cc1	3.14
3465	CC[C@H](C)C(=O)O[C@H]1C[C@H](O)C=C2C=C[C@H](C)[C@H](CC[C@@H](O)C[C@@H](O)CC(=O)O)[C@@H]12	-0.76
3466	O[C@H](CNC(=O)c1cccc(c1)C#N)CN2CCC(CC2)Oc3ccc(Cl)c(Cl)c3	3.48
3468	COc1cc(Nc2cc(Oc3cccnc3C)ccn2)cc(OC)c1OC	3.19
3469	CCOc1ccccc1c2ccc3c(c2)C(=O)C(=O)c4ccccc34	2.67
3470	Cc1cccc(NC(=O)NCC(N2CCOCC2)c3cccnc3)c1	2.0
3472	CNC1=Nc2ncccc2C(=NC1c3cccs3)c4ccns4	2.15
3477	CN[C@@H](C)C(=O)N[C@@H](C1CCCCC1)C(=O)N2CCC[C@H]2C(=O)N[C@@H](C(c3ccccc3)c4ccccc4)C(=O)OC	2.42
3478	O=C1C=C(Nc2cc(Cc3ccccc3)ccc12)c4cccnc4	3.46
3479	COc1cc(O)ccc1\C=C\2/CCCN=C2c3cccnc3	2.2
3480	CCCNC(=O)c1nnc2c(cccc2c1N)c3ccccc3	3.8
3481	COc1cc(ccc1Cn2ncc3ccc(NC(=O)CC4CCCC4)cc23)C(=O)NS(=O)(=O)c5ccccc5	1.6
3482	COc1cc2c(ncnc2cc1OCCCN3CCCCC3)N4CCN(CC4)C(=O)Nc5ccc(OC(C)C)cc5	2.6
3483	CC1=CC(=O)Nc2sc(C(=O)c3ccc(Br)cc3)c(N)c12	2.57
3484	COC(=O)CCCCCCC(=O)Nc1ccc2c(c1)C(=O)C(=O)c3ccccc23	2.9
3485	Cc1cc(Cl)ccc1OC2CCN(C[C@H](O)CNC(=O)C3=CNC(=O)C=C3C(F)(F)F)CC2	2.37
3486	CCCSc1c(cnn1C)C(=O)NC2CCCCC2	2.99
3488	O=C(OCCN1CCCCC1)c2c[nH]c3ccccc23	2.0
3489	CO[C@H]1CN(CCCOc2ccc(F)cc2)CC[C@H]1NC(=O)c3cc(Cl)c(N)cc3OC	3.56
3490	CN(C)CC(C)(C)COc1nccc(Nc2cc(NC(=O)c3ccnc(c3)N4CCOCC4)ccc2C)n1	2.2
3492	OC(=O)COc1ccc(cc1c2ccccc2)C#N	-1.08
3495	CNC(=O)c1cccc(NC(=O)Nc2cccc(c2)C#N)c1CN3CCC(Cc4ccc(F)cc4)CC3	3.97
3497	Cc1oc(cc1C(=O)O)c2ccc(Cl)cc2	1.67
3501	COc1cc(Cc2cnc(N)nc2N)cc(OC)c1OC	0.63
3502	CN(C)C(=O)N[C@@H]1CC[C@@H](CN2[C@@H]3CC[C@H]2C[C@H](C3)Oc4cccc(c4)C(=O)N)CC1	-0.07
3503	O[C@@H](CNCCc1cccc(CNCCc2ccccc2F)c1)c3ccc(O)c4NC(=O)Sc34	1.06
3506	OC(=O)COCCN1CCN(CC1)C(c2ccccc2)c3ccc(Cl)cc3	1.27
3507	C[C@@H]1CN(CCN1c2ncc(OCc3ccncc3C#N)cn2)C(=O)OC(C)(C)C#N	2.3
3511	NC(=O)c1nnn(c1N)c2ccccc2	0.74
3512	OC(c1ccccc1)c2cccnc2	1.72
3515	CC(CN1c2ccccc2Sc3ccccc13)N(C)C	2.67
3516	CCc1nc2c(N)nc3ccccc3c2n1Cc4ccccc4	3.29
3517	NCC[C@@H](Oc1ccc(Cl)cc1C#N)c2ccccc2	0.91
3519	Cc1cc(Oc2ccnc(Nc3cccc(c3)N4CCOCC4)c2)c(nc1C)c5ccccn5	3.27
3520	Cc1c(Cl)c(ccc1OC2CCN(CC3CCN(CC3)[C@@H](Cc4ccc(F)cc4)C(=O)O)CC2)C#N	2.19
3521	c1ccc2[nH]c(nc2c1)c3cscn3	2.35
3525	Oc1nc(nc2ccccc12)c3ccccc3	2.46
3528	NC(=N)Nc1ccc(cc1)C(=O)Oc2ccc(Cl)cc2	0.7
3531	CC(C)[C@H](NC(=O)C[C@H](NC(=O)\C=C\c1ccccc1)c2ccccc2)C(=O)[C@H]3[C@H](C)C(=O)NC3=O	1.91
3533	CCN(CCO)CCCOc1cc2ncnc(Nc3cc(CC(=O)Nc4cccc(F)c4F)[nH]n3)c2cc1OC	1.94
3537	COc1ccnc(NC2CCN(CC2)C(=O)c3ccc(cc3)C#N)c1	1.73
3539	O=C(Nc1ccc(nc1)N2CCOCC2)c3oc(Nc4cccc(OCc5ccccn5)c4)nn3	3.1
3544	CN1CCC(CC1)NC(=O)c2ccc(Oc3ccc(cc3)C#C[C@]4(O)CN5CCC4CC5)cc2	1.0
3545	CN1CCN(CC1)c2ccc3ncc(C(=O)N)c(Nc4ccc(Cl)cc4Cl)c3c2	3.23
3546	COc1ccc(CNCc2cccc(CCNC[C@H](O)c3ccc(O)c4NC(=O)Sc34)c2)cc1	0.86
3547	CN[C@@H](C)C(=O)N[C@@H](C1CCCCC1)C(=O)N[C@H]2CCCN(CCc3ccc(F)cc3)C2	2.39
3549	Nc1nc2cc3CCN(Cc4cnc[nH]4)CCc3cc2s1	-0.12
3552	CC(CC(=O)NCc1ccccc1)C2CCCO2	2.1
3553	CN[C@@H](C)C(=O)N[C@@H](C1CCCCC1)C(=O)N[C@H]2CCN(CCCc3ccccc3)C2	1.9
3554	CNc1cc(nc2c(cc(OC)cc12)N3CCN(C)CC3)C(=O)Nc4ccc(cc4)N5CCOCC5	2.93
3557	OC(=O)COc1ccc(Cl)cc1C2CCCCC2	0.93
3558	Oc1ccc2[nH]c(CN3CCC(Cc4ccc(F)cc4)CC3)nc2c1	3.8
3559	Fc1ccc(CC2=NNC(=O)c3ccccc23)cc1C(=O)N4CCCNCC4	0.1
3561	Clc1ccccc1NC(=O)c2cc[nH]n2	2.58
3563	C[C@@H](NC1=CC(=O)CCC1)c2ccc(Nc3ncc4cc(ccc4n3)c5ccncc5)cc2	3.17
3564	O=C1C=C(Nc2ccccc12)c3occc3	2.21
3565	Nc1nc2cc3CCN(Cc4ccccc4)CCc3cc2s1	2.66
3567	Oc1ccc(CCNCCCNS(=O)(=O)CCOCc2cccc3ccccc23)c4sc(O)nc14	1.69
3568	c1ccc(cc1)c2ccc3ccccc3n2	4.0
3569	O=C(NCC#N)[C@@H]1CCCC[C@H]1C(=O)N2CCC=CC2	0.9
3571	O=S(=O)(NCCNc1ncccn1)c2cccc3cnccc23	0.61
3573	Oc1ccc(CCNCCN(C2CCCCC2)C(=O)CCNCCc3ccc(Cl)c(Cl)c3)c4OCC(=O)Nc14	2.23
3577	NC(=N)c1cc2c(\C=C\c3ccc4OCOc4c3)cccc2s1	2.2
3578	OC(=O)C(N1CCCC(CN2CCC(CC2)Oc3ccc(Cl)c(Cl)c3)C1)c4ccccc4	2.6
3579	CCOC(=O)c1cc(O)c(nn1)c2ccccc2	0.69
3580	c1ccc2c(c1)nnn2c3ccncc3	1.69
3582	Nc1nc(O)cc(n1)c2ccc(O)cc2	1.05
3583	O=C(NCc1ccccc1)c2cccnc2Oc3ccccc3	3.0
3584	CC(C)CNc1nc(nc(N2CC(O)C2)c1N)C#N	2.0
3585	CN(C)C(=O)N1CCC(CC1)C(=O)NCc2cccs2	1.1
3586	CN(c1ccnc(Nc2cc(cc(c2)C(=O)N3CCOCC3)N4CCOCC4)n1)c5cc(CO)ccc5C	2.2
3589	Clc1ccc(cc1)c2c[nH]nn2	2.97
3590	COc1cc(cc2cnc(Nc3ccc(cc3)[C@@H](C)NC(=O)C)nc12)c4ccncc4	2.73
3592	CCCCCCCCCC(=O)N[C@@H](Cc1c[nH]c2ccccc12)C(=O)N[C@@H](CC(=O)N)C(=O)N[C@@H](CC(=O)O)C(=O)N[C@H]3[C@@H](C)OC(=O)[C@H](CC(=O)c4ccccc4N)NC(=O)[C@@H](NC(=O)[C@@H](CO)NC(=O)CNC(=O)[C@H](CC(=O)O)NC(=O)[C@@H](C)NC(=O)[C@H](CC(=O)O)NC(=O)[C@H](CCCN)NC(=O)CNC3=O)[C@H](C)CC(=O)O	-0.94
3593	C[C@H](Nc1nc(Nc2ncc(C)s2)cc(n1)N3CCOCC3)c4ncc(F)cn4	2.68
3594	CC(C)N1CCN(Cc2cnc(c(C)c2)c3ccc(cc3)C(=O)Nc4ccccc4N)CC1	1.44
3595	COc1ccccc1OCCNCC(O)COc2cccc3[nH]c4ccccc4c23	3.27
3598	O=C1Nc2cc(ccc2C1c3ncnc4cc(OCCCN5CCOCC5)ccc34)C#N	2.99
3600	CC[C@H]1N(C2CCCC2)c3nc(Nc4ccc(cc4OC)C(=O)NC5CCN(C)CC5)ncc3N(C)C1=O	3.14
3601	CCCCn1c(Cc2cc(OC)c(OC)c(OC)c2)nc3c(N)ncnc13	2.39
3602	NC(=N)c1cc2c(OCc3ccccc3)cccc2s1	1.16
3603	OC(=O)CCc1ccc(NCc2cccc(Oc3ccccc3)c2)cc1	2.1
3606	Cc1ccc(NC(=O)c2ccnc(c2)N3CCOCC3)cc1Nc4ccnc(Cl)n4	3.1
3607	OC(=O)C[C@H]1[C@@H](Cc2ccccc12)NC(=O)c3cc4cc(Cl)ccc4[nH]3	1.79
3608	COc1ccc(cc1Cl)C(=O)NCCN2CCN(Cc3ccc(Cl)c(Cl)c3)CC2	3.74
3609	O[C@@H](CNCCc1cccc(CNCc2ccccc2Cl)c1)c3ccc(O)c4NC(=O)Sc34	1.85
3611	Cc1cc(CNc2nccc(Nc3cc(CCc4ccccc4)[nH]n3)n2)on1	3.56
3612	NC(=O)c1cccc(O[C@@H]2C[C@H]3CC[C@@H](C2)N3Cc4ccccc4)c1	1.76
3613	COc1cc(Nc2c(cnc3cc(OC)c(OC)cc23)C#N)cc(OC)c1	3.5
3614	Cc1cc(CNc2ncc(Br)c(Nc3cc([nH]n3)C4CC4)n2)on1	3.43
3615	CCCCC1(CC)C(=O)NC(=O)NC1=O	1.5
3617	COc1cc2ncnc(NCc3cccc(C)c3)c2cc1OC	3.5
3618	COc1ccc(cc1)c2cc(O)nc(N)n2	1.52
3619	OC(=O)c1ccc(NC(=O)c2cc(OCc3ccccc3)cc(OCc4ccccc4)c2)nc1	2.7
3620	OCC(CO)CN1C(=O)C(Cc2ccccc12)NC(=O)c3cc4cc(Cl)ccc4[nH]3	3.64
3621	CO[C@@H](C(=O)N1Cc2n[nH]c(NC(=O)c3ccc(cc3)N4CCN(C)CC4)c2C1)c5ccccc5	2.0
3624	Clc1ccc(C2CCN(CC2)C(=O)COCc3ccncc3)c(Cl)c1	2.63
3625	CC(C)N(CCNCCc1ccc(O)c2NC(=O)Sc12)C(=O)CCOCCc3ccccc3	2.33
3626	CN(C\C=C\C#CC(C)(C)C)Cc1cccc2ccccc12	2.83
3627	CCOc1ccc(cc1)c2cnc3CCCn23	2.65
3628	C[C@@H](NC(=O)[C@@H]1CCCC[C@H]1C(=O)N2CCc3[nH]c4ccc(F)cc4c3C2)C#N	3.1
3629	COc1ccc2nc(C)cc(OCC(=O)NCc3ccccc3)c2c1	3.2
3634	Oc1cccc2ccc(nc12)C#N	1.81
3635	COCCNC(=O)c1ccc(Nc2ncc3cc(ccc3n2)c4ccncc4OC)cc1	3.14
3636	NCCCCCc1c[nH]c2ccc(F)cc12	0.6
3641	CN(C)CC(O)COc1ccc(Nc2cc(ncn2)N(CCC#N)c3cc(Cl)ccc3Cl)cc1	2.1
3643	COc1ccccc1N2CCN(CCN(C(=O)C3CCCCC3)c4ccccn4)CC2	3.0
3644	Fc1ccccc1NC(=O)N[C@H]2N=C(c3ccccc3)c4ccccc4NC2=O	4.0
3646	CN(C)C(=O)[C@H](Cc1ccccc1)NC(=O)c2cc3sccc3[nH]2	3.1
3647	Cc1cccc(Br)c1C(=O)N[C@@H](Cc2ccc(NC(=O)c3c(Cl)cccc3Cl)cc2)C(=O)O	-0.13
3650	Brc1cnc(NCc2ccccc2)nc1Nc3cc([nH]n3)C4CC4	4.11
3653	C[C@H](Nc1nc(Nc2ncc(C)s2)cc(n1)N3CCN(C)CC3)c4ccc(F)cn4	2.9
3654	CN(c1ccnc(Nc2cc(cc(c2)N3CCOCC3)N4CCOCC4)n1)c5cccc6[nH]ncc56	3.23
3655	Fc1ccccc1NC(=O)NC2N=C(c3ccccc3)c4ccccc4NC2=O	3.8
3656	CN1C(=O)C=C(CCc2ccc3cc[nH]c3c2)N=C1N	2.1
3659	COc1cc2ncc(C(=O)N)c(Nc3ccccc3C)c2cc1OC	3.4
3660	N[C@@H](Cc1cccs1)C(=O)N[C@]2(C[C@H]2c3ccccc3)C#N	1.5
3662	CC1=CN(C2CCCN(Cc3cccc(Oc4ccccc4)c3)C2)C(=O)NC1=O	3.04
3663	Oc1cccc(NC(=O)c2ccc(OCCCN3CCCC3)cc2OCc4ccccc4)c1	3.07
3664	C[C@@H](NC1=CC(=O)CNC1)c2ccc(Nc3ncc4cc(ccc4n3)c5ccncc5)cc2	2.49
3665	CN1CCOc2cc(COc3ccccc3)cnc12	3.3
3666	O[C@H](CNC(=O)c1c[nH]nc1C2CC2)CN3CCC(CC3)Oc4ccc(Cl)c(Cl)c4	3.15
3667	CCOc1noc2cc(OCCC3CCN(CC3)c4ccc(C)nn4)ccc12	4.23
3669	C[C@H]1O[C@H]([C@H](O)[C@@H]1O)n2cnc3c(N)nc(OC4CCC(F)(F)CC4)nc23	1.42
3670	O[C@@H](CNCCc1cccc(CNCCc2ccccc2Cl)c1)c3ccc(O)c4NC(=O)Sc34	1.63
3673	CN[C@@H](C)C(=O)N[C@@H](C1CCCCC1)C(=O)N[C@H]2CCCN(Cc3ccccc3)C2	2.01
3675	CCOC(=O)c1cnc2c(N)cccc2c1O	0.9
3676	CN(c1ccnc(Nc2cc(cc(c2)N3CCOCC3)N4CCCOCC4)n1)c5cc(CO)ccc5C	3.3
3677	N[C@@H](Cc1c[nH]c2ccccc12)C(=O)O	-1.08
3680	Cc1cc(CN2Cc3cccnc3CC2C(=O)Nc4ccc(Cl)cc4Cl)ccc1OCC(=O)O	1.15
3681	C1CN2CCC1C(C2)c3oc(nn3)c4oc(cc4)c5cccnc5	1.2
3684	CCc1cccc(CC)c1NC(=O)N2Cc3[nH]nc(NC(=O)c4ccc(cc4)N5CCN(C)CC5)c3C2	3.31
3687	c1ccc(cc1)c2cn3ccccc3n2	2.9
3691	NC(=O)c1cccc(O[C@H]2C[C@H]3CC[C@@H](C2)N3CC4CCCCC4)c1	1.55
3692	Oc1ccc(cc1)c2sc3cc(O)ccc3c2C(=O)c4ccc(OCCN5CCCCC5)cc4	4.13
3693	OC(=O)c1ccccc1N2CCC(CN3CCC(CC3)Oc4ccc(Cl)c(Cl)c4)CC2	2.83
3694	COc1ccc(CC(=O)N(C)C2CCN(CCC(c3ccccc3)c4ccccc4)CC2)cc1OC	3.4
3695	CCN1CCN(Cc2cnc(c(C)c2)c3ccc(cc3)C(=O)Nc4ccccc4N)CC1	1.2
3698	Clc1ccc2Oc3ccccc3N=C(N4CCNCC4)c2c1	2.28
3699	Cc1cc2nc(NC(=N)N)nc(C)c2cc1C	0.7
3700	CN[C@@H](C)C(=O)N[C@H]1CN(CC[C@H]2CC[C@H](N2C1=O)C(=O)NC(c3ccccc3)c4ccccc4)C(=O)CC(C)C	1.82
3701	Cc1nc(C)c(s1)C(=O)N[C@@H](Cc2cccc(Cl)c2)C(=O)NCC#N	2.0
3702	COc1ccc(cc1)c2nc3CCCn3c2Br	3.3
3703	OC(=O)[C@H](Cc1ccc(cc1)C#N)N2CCC(CN3CCC(CC3)Oc4ccc(Cl)c(Cl)c4)CC2	2.17
3704	CN1C[C@@H](c2ccccc2)c3cccc(N)c3C1	2.11
3706	CN([C@H](CN1CCCC1)c2ccccc2)C(=O)Cc3ccc(Cl)c(Cl)c3	3.42
3708	OC(c1ccccc1)c2ccc3C(=O)C=C(Nc3c2)c4cccnc4	2.27
3709	CC(C)COc1ccc(cc1C#N)c2nc(C)c(s2)C(=O)O	0.94
3710	O[C@@H](CNCCc1cccc(CNCc2ccccc2F)c1)c3ccc(O)c4NC(=O)Sc34	0.69
3711	CN1C(=O)C=C(CCc2cccc(c2)c3cccnc3)N=C1N	2.5
3712	NS(=O)(=O)c1cccc(Nc2nccc(Nc3c(Cl)ccc4OCOc34)n2)c1	2.97
3713	CC(=O)NC[C@H]1CN(C(=O)O1)c2ccc(N3Cc4ccncc4C3)c(F)c2	3.02
3715	CC(C)n1nc(c2ccc(C)cc2)c3c(N)ncnc13	3.2
3716	O=C1CCOc2nc(OCc3ccccc3)ccc12	3.1
3717	COc1ccc(OC)c(c1)c2c(F)ccc3c(N)c(nnc23)C(=O)NC4CC4	3.47
3718	CC(C)N1CCO[C@@H](CN2CCN(CC2)C(=O)Nc3ccc(Cl)c(Cl)c3)C1	2.77
3721	OC(=O)[C@H](Cc1ccc(Cl)cc1)N2CCC(CN3CCC(CC3)Oc4ccc(Cl)c(Cl)c4)CC2	2.86
3722	Cc1cc(C)nc(N)c1	0.85
3725	CCCCCCCN(CCc1ccc(OC(C)(C)C(=O)O)cc1)C(=O)Nc2ccc(F)cc2F	1.93
3730	CNCCC(Oc1ccccc1OC)c2ccccc2	0.22
3732	CC(=O)NCc1ccc(CN2CCN(CC2)c3ccc(F)cc3F)cc1	2.5
3733	O=C(N1CCC1)c2ccc(cc2)C(=C3CCN(Cc4cscn4)CC3)c5cccc6cccnc56	2.52
3735	Fc1ccccc1Nc2oc(nn2)C(=O)Nc3ccc(cn3)N4CCOCC4	2.4
3736	CN(C)CCC=C1c2ccccc2COc3ccccc13	2.15
3737	CC[C@H](CO)Nc1nc(NCc2ccccc2)c3ncn(C(C)C)c3n1	3.63
3738	NCC(O)(c1ccccc1)c2ccccc2	0.9
3741	Cc1cc(N)c2cc(NC(=O)CC(=O)Nc3ccc4nc(C)cc(N)c4c3)ccc2n1	1.35
3742	COc1cc2OC[C@H]3Oc4c5C[C@@H](Oc5ccc4C(=O)[C@H]3c2cc1OC)C(=C)C	3.57
3744	Fc1ccc(cc1F)C(=O)Nc2ccc(Cl)nc2	3.31
3746	COc1cc(F)ccc1c2cncc(c2)C3CCCN3	1.1
3747	COc1ccc(Nc2ccccc2C(=O)O)cc1	1.2
3750	COc1ccc2c(Oc3ccc(CC(=O)Nc4n[nH]c(C)c4C)c(OC)c3)ccnc2c1	3.78
3751	C[C@H](Nc1nc(NC[C@@H](O)CO)c(Cl)c(Nc2cc([nH]n2)C3CC3)n1)c4ccc(F)cc4	3.39
3753	c1cnc2cccnc2c1	0.89
3754	Oc1c(C#N)c(nc2ccncc12)c3ccc(cc3)c4ccccc4CN5CCOCC5	2.0
3756	O=C(C1CC1)c2ccc(OCCCc3c[nH]cn3)cc2	2.68
3759	Cc1cc(CN2CCc3ccccc3C2C(=O)Nc4ccc(Cl)cc4Cl)ccc1OCC(=O)O	2.63
3761	O=C(N1CCCCC1)c2csc3CCCCc23	3.2
3763	Nc1ncnc2c1ncn2[C@@H]3O[C@H](CSCCCNC(=O)Nc4ccc(Cl)cc4)[C@@H](O)[C@H]3O	2.5
3764	N#Cc1cccc(c1)c2onc(n2)c3ccccn3	2.2
3767	OC1=NC(=O)C(N1)(c2ccccc2)c3ccccc3	2.41
3768	C[C@H](Nc1ncc(F)c(Nc2cc([nH]n2)C3CC3)n1)c4ccc(F)cn4	3.14
3769	CCC[C@@H](CN1CCCC1)N(C)C(=O)Cc2ccc(Cl)c(Cl)c2	2.27
3770	COc1ccc2N=CC(=O)N(CCN3CCC(CC3)NCc4cc5OCCOc5cn4)c2c1	0.93
3771	CCN(CC)C(=O)c1ccc(cc1)C(N2CCNCC2)c3cccc4cccnc34	0.7
[truncated: 238 more rows]
