# Supplementary material for: Toward Quantum-Informed Atom Pairs
Source: ACS Omega. 2024 Jan 26;9(5):5966–71. doi: 10.1021/acsomega.3c09744 (PMC10851243; doi:10.1021/acsomega.3c09744)
Supplement: Supplementary file 1 — ao3c09744_si_001.zip [file ao3c09744_si_001.zip › logP.csv.txt]

	smiles	target
3	BrC(Br)(Br)Br	3.42
8	ClC(Cl)Cl	1.97
10	O=[N+]([O-])C(Cl)(Cl)Cl	2.09
11	ClC(Cl)(Cl)Cl	2.83
13	FC(F)(F)F	1.18
19	c1nnn[nH]1	-0.6
20	O=CO	-0.54
25	NC=O	-1.51
26	C[N+](=O)[O-]	-0.35
27	NNC=O	-2.05
28	NC(N)=O	-2.11
29	NC(=O)NO	-1.8
30	NC(N)=S	-1.02
31	CO	-0.77
33	CNN	-1.05
36	N#CC(Cl)(Cl)Cl	2.09
37	ClC(Cl)=C(Cl)Cl	3.4
38	ClC(Cl)(Cl)C(Cl)(Cl)Cl	4.14
39	FC(F)(F)C(F)(F)F	2.0
40	N#CC#N	0.07
42	Brc1n[nH]c(Br)n1	2.24
45	O=C(O)C(Cl)(Cl)Cl	1.33
46	ClC(Cl)C(Cl)(Cl)Cl	3.22
47	C#C	0.37
52	O=C(O)C(Cl)Cl	0.92
53	NC(=O)C(Cl)(Cl)Cl	1.04
54	ClC(Cl)C(Cl)Cl	2.39
56	NC(=O)C(F)(F)F	0.12
57	c1cnon1	0.16
58	O=[N+]([O-])c1nc[nH]n1	-0.33
61	OCC(Br)(Br)Br	2.1
63	NC(=O)C(Cl)Cl	0.19
66	OCC(Cl)(Cl)Cl	1.42
67	OC(O)C(Cl)(Cl)Cl	0.99
68	OCC(F)(F)F	0.41
69	CC#N	-0.34
71	c1nc[nH]n1	-0.58
72	c1cn[nH]n1	-0.29
73	Nc1nnco1	-1.44
74	Nc1nncs1	-0.57
82	OCC(Cl)Cl	0.37
85	NCC(F)(F)F	0.24
88	N#CCN	-1.37
90	Nc1nnc[nH]1	-0.87
91	Nc1nonc1N	-0.49
93	C1CO1	-0.3
94	CC(=O)O	-0.17
95	COC=O	0.03
97	O=C(O)CO	-1.11
104	C/C=N/O	-0.13
105	CC(N)=O	-1.26
106	CNC=O	-0.97
107	CC(=O)NO	-1.59
108	NCC(=O)O	-3.21
109	CC[N+](=O)[O-]	0.18
110	COC(N)=O	-0.66
111	O=[N+]([O-])CCO	-0.42
114	Nc1nnc(N)[nH]1	-1.61
115	CC(=O)NN	-1.58
116	CNC(N)=O	-1.4
118	CN(O)C(N)=O	-0.46
119	CNC(N)=S	-0.68
120	COC	0.1
121	CCO	-0.31
123	OCCO	-1.36
124	CS(C)(=O)=O	-1.34
126	CNC	-0.38
127	CCN	-0.13
128	NCCO	-1.31
129	CN(C)O	-1.15
130	CNC(=O)NN	-2.2
131	NCCN	-2.04
132	O=C(C(F)(F)F)C(F)(F)F	1.46
133	O=[N+]([O-])c1[nH]c(Br)nc1Br	2.82
134	Brc1nc(Br)c(Br)[nH]1	1.96
135	Clc1nc(Cl)c(Cl)[nH]1	1.85
137	O=[N+]([O-])c1c[nH]c(Br)n1	0.71
138	O=[N+]([O-])c1nc[nH]c1Br	0.85
141	O=[N+]([O-])c1c[nH]c(Cl)n1	0.66
142	O=[N+]([O-])c1nc[nH]c1Cl	0.78
143	OC(C(F)(F)F)C(F)(F)F	1.66
144	N#CCC#N	-0.5
146	O=[N+]([O-])c1nc[nH]c1[N+](=O)[O-]	0.65
147	Cc1c(Cl)no[n+]1[O-]	1.02
148	Cc1no[n+]([O-])c1Cl	0.9
149	COC(=O)C(Cl)(Cl)Cl	2.03
150	COC(=O)C(F)(F)F	0.6
151	OCC(F)(F)C(F)(F)F	1.23
153	C=CC#N	0.25
154	c1cnoc1	0.08
155	c1cocn1	0.12
156	N#CCC(=O)O	-0.76
157	c1cscn1	0.44
158	O/N=C/c1cnns1	0.86
159	O=[N+]([O-])c1ncc[nH]1	0.15
160	O=[N+]([O-])c1c[nH]cn1	-0.11
161	O=[N+]([O-])c1cn[nH]c1	0.59
162	O=c1nc[nH]c(=O)[nH]1	-1.87
163	O=[N+]([O-])c1cnc[nH]1	-0.01
164	O=c1cn[nH]c(=O)[nH]1	-0.59
165	Nc1ncc([N+](=O)[O-])s1	0.83
166	Cc1nonc1[N+](=O)[O-]	0.97
167	Cc1c([N+](=O)[O-])no[n+]1[O-]	0.78
168	C#CC	0.94
171	c1c[nH]cn1	-0.08
172	c1cn[nH]c1	0.26
173	Nc1ncco1	-0.18
174	O=C1CNC(=O)N1	-1.69
175	Nc1nccs1	0.38
176	Cn1cnc([N+](=O)[O-])n1	-0.68
177	C#CCO	-0.38
178	C=CC=O	-0.01
179	C=CC(=O)O	0.35
180	O=C(O)CC(=O)O	-0.81
188	C[C@@H](O)C(F)(F)F	0.71
189	OCCC(F)(F)F	0.39
190	C#CCN	-0.43
191	CCC#N	0.16
192	N#CCCO	-0.94
193	C=CC(N)=O	-0.67
194	CC(=O)/C=N/O	0.39
195	CS(=O)(=O)CC#N	-1.42
197	Cc1nc[nH]n1	-0.55
198	Nc1cn[nH]c1	-1.09
199	Cc1nonc1N	0.09
200	Cc1nnc(N)o1	-0.92
201	Cc1c(N)no[n+]1[O-]	-0.17
202	Cc1no[n+]([O-])c1N	-0.32
203	C1CC1	1.72
204	C=CC	1.77
210	CNCC(F)(F)F	0.55
213	S=C1NCCN1	-0.66
215	Nc1nc(N)nc(N)n1	-1.37
216	CC(C)=O	-0.24
217	C=CCO	0.17
218	CCC=O	0.59
219	C[C@H]1CO1	0.03
220	C1COC1	-0.14
221	C1COCO1	-0.37
222	COC(C)=O	0.18
223	OC[C@H]1CO1	-0.95
224	CCC(=O)O	0.33
226	C[C@@H](O)C(=O)O	-0.72
227	C1OCOCO1	-0.43
235	C=CCN	0.07
236	NC1CC1	0.07
237	CC(C)=NO	0.12
238	CN(C)C=O	-1.01
239	CNC(C)=O	-1.05
240	CCC(N)=O	-0.66
241	CCC[N+](=O)[O-]	0.87
242	CC(C)[N+](=O)[O-]	0.8
243	NCCC(=O)O	-3.05
244	C[C@H](N)C(=O)O	-2.96
245	CNC(=O)OC	-0.06
246	CCOC(N)=O	-0.15
247	CNCC(=O)O	-2.78
249	N[C@@H](CO)C(=O)O	-3.07
251	CCC	2.36
252	CNC(=O)NC	-0.49
253	CCNC(N)=O	-0.74
254	NNC(=O)CCO	-1.0
255	CCN(O)C(N)=O	-0.1
256	CCNC(=O)NO	-0.76
257	CNC(=S)NC	-0.24
258	CCNC(N)=S	-0.21
259	CNC(=N[N+](=O)[O-])NC	-0.7
260	CC(C)O	0.05
261	CCCO	0.25
262	C[C@@H](O)CO	-0.92
263	OCCCO	-1.04
264	COCOC	0.18
265	COCCO	-0.77
266	OCC(O)CO	-1.76
269	CC(C)N	0.26
270	CCNC	0.15
271	CCCN	0.48
272	CN(C)C	0.16
273	C[C@@H](O)CN	-0.96
274	CNCCO	-0.94
275	NCCCO	-1.12
276	CN(C)C(=O)NN	-1.57
277	CCNC(=O)NN	-1.62
278	CN(C)C(=S)NN	-0.3
281	NCCCN	-1.43
282	ClC(Cl)=C(Cl)C(Cl)=C(Cl)Cl	4.78
285	Clc1cnc(Cl)cn1	1.58
286	Clc1cncc(Cl)n1	1.53
287	Fc1cncc(F)n1	0.74
288	N#C/C=C/C#N	-0.25
289	Brc1cncnc1	0.66
290	Brc1cnccn1	0.93
291	Brc1ncccn1	0.5
292	O=c1[nH]cc(Br)c(=O)[nH]1	-0.21
293	Brc1ccoc1	2.18
296	Clc1ncccn1	0.29
297	Clc1cnccn1	0.7
298	Clc1cccnn1	0.1
299	Clc1ccncn1	0.47
300	Clc1cncnc1	0.47
301	O=c1[nH]cc(Cl)c(=O)[nH]1	-0.35
303	Fc1cnccn1	0.29
304	Fc1ncccn1	0.02
305	Fc1cncnc1	-0.03
306	O=c1[nH]cc(F)c(=O)[nH]1	-0.89
307	OCC(F)(F)C(F)(F)C(F)(F)F	1.94
309	O=C1C=CC(=O)N1	-0.29
310	O=[N+]([O-])c1cccs1	1.55
311	O=[N+]([O-])c1ccsc1	1.55
312	O=[N+]([O-])c1ccco1	0.66
313	N#Cc1cn[nH]c1	0.24
314	O=c1nc[nH]c2nn[nH]c12	-1.97
315	Cn1cc([N+](=O)[O-])nc1Br	0.33
316	Cn1cnc(Br)c1[N+](=O)[O-]	0.77
317	Cn1cnc([N+](=O)[O-])c1Br	0.36
318	Cc1[nH]c(Br)nc1[N+](=O)[O-]	0.86
319	Cc1nc([N+](=O)[O-])c(Br)[nH]1	1.14
320	Nc1ccc(Cl)nn1	0.35
321	Nc1cnc(Cl)cn1	0.67
322	Nc1cncc(Cl)n1	0.95
323	Cn1cnc([N+](=O)[O-])c1Cl	0.3
324	Cn1cc([N+](=O)[O-])nc1Cl	0.19
325	Cn1c([N+](=O)[O-])cnc1Cl	0.62
326	Cn1cnc(Cl)c1[N+](=O)[O-]	0.69
327	Cc1nc([N+](=O)[O-])c(Cl)[nH]1	1.06
332	c1cnccn1	-0.23
333	c1ccnnc1	-0.72
334	c1cncnc1	-0.4
335	N#CCCC#N	-0.99
336	O=c1nccc[nH]1	-1.76
337	O=c1nccc[nH]1	-1.62
338	O=c1ccnc[nH]1	-1.38
339	O=c1cncc[nH]1	-1.49
340	O=CNc1nccs1	0.54
341	O=c1cc[nH]c(=S)[nH]1	-0.28
342	O=c1ccc(=O)[nH][nH]1	-0.84
343	O=c1cc[nH]c(=O)[nH]1	-1.07
344	O=C1CC(=O)NC(=O)N1	-1.47
345	Cc1no[n+]([O-])c1C=O	1.29
346	S=c1nccc[nH]1	-1.11
347	S=c1nccc[nH]1	-0.97
351	Cn1cnc([N+](=O)[O-])c1[N+](=O)[O-]	0.41
352	Cc1nc([N+](=O)[O-])c([N+](=O)[O-])[nH]1	0.77
353	Nc1ncnc2nn[nH]c12	-0.96
354	Nc1nc2nn[nH]c2c(=O)[nH]1	-0.71
355	c1ccoc1	1.34
356	O=C1C=CCO1	-0.6
357	O=C(O)/C=C\C(=O)O	-0.34
358	c1ccsc1	1.81
359	CCOC(=O)C(Cl)(Cl)Cl	2.39
360	CCOC(=O)C(F)(F)F	1.18
361	C=CCC#N	0.4
362	N#CC1CC1	0.29
363	C=C(C)C#N	0.68
364	c1cc[nH]c1	0.75
365	Cc1ccno1	0.45
366	Cc1cc(O)no1	0.46
367	COC(=O)CC#N	-0.47
368	Cc1cscn1	0.97
369	Nc1cnccn1	-0.07
370	Nc1ccnnc1	-0.53
371	Nc1ncccn1	-0.22
372	Nc1ccncn1	-0.25
373	Nc1nccc(=O)[nH]1	-0.99
374	Nc1ccnc(=O)[nH]1	-1.73
375	Cc1nnc(/C=N/O)s1	0.78
376	Cc1nsc(/C=N/O)n1	1.29
377	Cc1noc(/C=N/O)n1	0.55
378	Cc1nonc1C(N)=O	0.3
379	Cc1n[nH]cc1[N+](=O)[O-]	1.02
380	Cc1ncc([N+](=O)[O-])[nH]1	0.33
381	Cc1ncc([N+](=O)[O-])[nH]1	0.06
382	Cc1nc[nH]c1[N+](=O)[O-]	0.18
383	Cn1ccnc1[N+](=O)[O-]	-0.17
384	Cn1cnc([N+](=O)[O-])c1	-0.44
385	Cn1cncc1[N+](=O)[O-]	0.16
386	Cc1nc([N+](=O)[O-])c[nH]1	0.13
387	Cc1[nH]cnc1[N+](=O)[O-]	0.23
388	Cc1c(C(N)=O)no[n+]1[O-]	0.03
389	Cc1no[n+]([O-])c1C(N)=O	0.36
390	COc1[nH]cnc1[N+](=O)[O-]	0.13
391	C=CC=C	1.99
392	CC#CC	1.46
396	Cc1cnc[nH]1	0.23
397	Cn1ccnc1	-0.06
398	Cc1ncc[nH]1	0.24
399	Cn1cccn1	0.23
400	COc1cn[nH]c1	0.37
402	Cc1nonc1C	0.71
403	Cc1no[n+]([O-])c1C	0.23
404	Cc1nsnc1C	1.28
405	Cc1nnc(C)s1	0.03
406	Cn1cc[nH]c1=S	-0.34
407	Nc1cncc(N)n1	-0.45
408	NC(=O)c1nc[nH]c1N	-1.1
410	CCn1cnc([N+](=O)[O-])n1	-0.19
411	CC(=O)Nc1nonc1N	-0.23
415	C1=CCOC1	0.46
417	CC(=O)C(C)=O	-1.34
418	C=CC(=O)OC	0.8
419	C/C=C/C(=O)O	0.72
420	O=C(O)C1CC1	0.63
421	C1O[C@@H]1[C@H]1CO1	-0.52
422	O=C1CCCO1	-0.64
423	C=C(C)C(=O)O	0.93
424	C=COC(C)=O	0.73
425	C[C@@H]1COC(=O)O1	-0.41
426	COC(=O)C(=O)OC	-0.17
427	O=C(O)CCC(=O)O	-0.59
428	O=C(O)C[C@H](O)C(=O)O	-1.26
433	CC(C)(O)C(Cl)(Cl)Cl	2.03
434	CC(C)(O)C(F)(F)F	1.04
435	C[C@H](O)CC(F)(F)F	0.71
436	OCCCC(F)(F)F	0.9
437	CCCC#N	0.53
438	CC(C)C#N	0.46
439	NC1(C(=O)O)CC1	-2.78
442	CS(=O)(=O)CC(=O)/C=N/O	-0.69
444	CCc1nnc(N)o1	-0.3
445	CN1CC(=O)N=C1N	-1.76
446	C=CCC	2.4
447	C/C=C\C	2.33
448	C/C=C/C	2.31
449	C=C(C)C	2.34
453	CN(C)CC(F)(F)F	1.06
454	CCNCC(F)(F)F	0.74
455	CC1=NCCN1	0.52
458	CN(C)/C=C/[N+](=O)[O-]	-0.8
459	CC(=O)NCC(N)=O	-1.83
460	CNC(=O)NC(C)=O	-0.7
462	NC(=O)C[C@H](N)C(=O)O	-3.41
463	S=C1NCCCN1	-0.68
465	CCNc1nonc1N	0.51
467	CCC(C)=O	0.29
468	CCCC=O	0.88
469	C=COCC	1.04
470	C1CCOC1	0.46
471	OC/C=C/CO	-0.81
472	CCOC(C)=O	0.73
473	CCCC(=O)O	0.79
474	C1COCCO1	-0.27
475	CCCOC=O	0.83
476	CCC(=O)OC	0.82
477	O=S1(=O)CCCC1	-0.77
478	CC(C)(O)C(=O)O	-0.36
487	C1CCNC1	0.46
488	CCCC(N)=O	-0.21
489	C1COCCN1	-0.86
490	CC(=O)N(C)C	-0.77
491	CCCC[N+](=O)[O-]	1.47
492	CC(C)(C)[N+](=O)[O-]	1.17
493	CC[C@H](C)[N+](=O)[O-]	1.2
494	CC[C@@H](N)C(=O)O	-2.53
495	NCCCC(=O)O	-3.17
496	CN(C)CC(=O)O	-2.91
497	CC(C)C[N+](=O)[O-]	1.4
498	CCOC(=O)NC	0.34
499	CCCOC(N)=O	0.36
501	C[C@@H](O)[C@H](N)C(=O)O	-2.94
502	C=CCNC(=O)NN	-1.55
505	CCCC	2.89
506	CC(C)C	2.76
508	C1CNCCN1	-1.5
509	CCCC(=O)NN	-0.62
510	CC(C)C(=O)NN	-0.63
512	CC(C)NC(=O)NO	0.2
513	CCCNC(=O)NO	-0.22
514	NCC[C@@H](N)C(=O)O	-4.64
515	CNC(=S)N(C)C	0.1
516	CCCCO	0.88
517	CCOCC	0.89
518	CC(C)CO	0.76
519	CCCOC	1.21
520	CC[C@@H](C)O	0.61
521	CC(C)(C)O	0.35
522	OCCCCO	-0.83
523	C[C@H](O)[C@H](C)O	-0.92
524	COCCOC	-0.21
525	CCOCCO	-0.32
526	CCS(=O)(=O)CC	-0.59
527	OCCSCCO	-0.63
528	COC(OC)OC	0.25
529	OC[C@H](O)[C@H](O)CO	-2.29
530	CCOS(=O)(=O)OCC	1.14
532	CCSCC	1.95
533	CCCCN	0.97
534	CCNCC	0.58
535	CCN(C)C	0.7
536	CC(C)CN	0.73
537	CCCNC	0.84
538	CC(C)(C)N	0.4
539	OCCNCCO	-1.43
540	CC(C)NC(=O)NN	-1.3
541	CCCNC(=O)NN	-1.1
544	CNCCNC	-0.62
545	ClC1=C(Cl)C(Cl)(Cl)C(Cl)=C1Cl	5.04
546	Clc1cc(Cl)c(Cl)nc1Cl	3.32
547	N#Cc1cnc(Cl)cn1	0.92
548	N#Cc1cncc(Cl)n1	0.79
549	Clc1cnc(Cl)c(Cl)c1	3.11
550	Clc1ccc(Cl)c(Cl)n1	2.77
551	Clc1cc(Cl)nc(Cl)c1	2.68
552	O=c1[nH]c(Cl)c(Cl)cc1Cl	3.21
553	Clc1cccnc1Cl	2.11
554	Clc1ccc(Cl)nc1	2.4
555	Clc1cccc(Cl)n1	2.15
556	Clc1cncc(Cl)c1	2.56
557	Fc1cccc(F)n1	1.17
559	N#Cc1ccco1	0.96
560	O=Cc1ccc([N+](=O)[O-])o1	1.01
561	N#Cc1cccs1	1.27
562	N#Cc1cnccn1	-0.01
563	N#Cc1ccnnc1	-0.63
564	N#Cc1ncccn1	-0.31
565	N#Cc1ccncn1	-0.08
566	N#Cc1c[nH]c(=O)[nH]c1=O	-0.93
567	Brc1ccccn1	1.42
568	Brc1cccnc1	1.6
569	Brc1ccncc1	1.54
570	Clc1ccccn1	1.22
571	Clc1cccnc1	1.33
572	Clc1ccncc1	1.28
573	Oc1cccc(Cl)n1	0.93
574	NC(=O)c1ccc(Cl)nn1	0.0
575	NC(=O)c1cncc(Cl)n1	0.28
576	Fc1ccccn1	0.84
577	Fc1cccnc1	0.77
579	N#Cc1ccc[nH]1	1.13
580	O=[N+]([O-])c1ccccn1	0.48
581	O=[N+]([O-])c1cccnc1	0.6
582	O=[N+]([O-])c1ccncc1	0.33
584	O=Cc1c[nH]c(=O)[nH]c1=O	-1.03
585	O=[N+]([O-])c1ccc(/C=N\O)o1	0.3
586	c1ncc2[nH]cnc2n1	-0.37
587	c1ccn2nnnc2c1	-0.09
588	O=c1nc[nH]c2[nH]ncc12	-0.55
589	O=c1nc[nH]c2nc[nH]c12	-1.11
590	O=c1[nH]c(=O)c2[nH]cnc2[nH]1	-0.73
592	O=Cc1ccsc1	1.01
593	O=Cc1cccs1	1.02
594	O=Cc1ccoc1	0.51
595	O=Cc1ccco1	0.41
596	O=C(O)c1ccsc1	1.5
597	O=C(O)c1cccs1	1.57
598	O=C(O)c1ccoc1	1.03
599	Cc1[nH]c(=O)n(O)c(=O)c1Br	-1.12
600	Cc1cnc(Cl)cn1	1.08
601	Cc1cncc(Cl)n1	1.03
602	COc1ccc(Cl)nn1	0.89
603	COc1cnc(Cl)cn1	1.52
604	COc1cncc(Cl)n1	1.65
605	CCOc1nc(C(Cl)(Cl)Cl)ns1	2.55
606	CCOC(=O)C(F)(F)C(F)(F)F	2.12
607	c1ccncc1	0.65
608	Oc1cccnc1	0.48
609	O=c1cc[nH]cc1	-1.31
610	O=c1cc[nH]cc1	-1.3
611	O=c1cccc[nH]1	-0.58
612	[O-][n+]1ccccc1	-1.2
613	O=Cc1ccc[nH]1	0.64
614	NC(=O)c1ccco1	-0.11
615	NC(=O)c1ccoc1	0.09
616	[O-][n+]1cccc(O)c1	-0.61
617	O=C(O)c1ccc[nH]1	0.85
618	Cc1cc(C(=O)O)no1	0.68
621	NC(=O)c1cccs1	0.52
622	NC(=O)c1ccsc1	0.5
624	NC(=O)c1cnccn1	-0.6
625	NC(=O)c1cccnn1	-0.73
626	NC(=O)c1ccnnc1	-0.96
627	NC(=O)c1ncccn1	-1.2
628	NC(=O)c1ccncn1	-0.68
629	NC(=O)c1cncnc1	-0.92
630	Cn1c(C=O)cnc1[N+](=O)[O-]	-0.1
631	CC(=O)Nc1ncc([N+](=O)[O-])s1	1.3
633	Nc1ncnc2nc[nH]c12	-0.09
634	Nc1nc(=O)c2[nH]cnc2[nH]1	-0.96
636	Cc1nc(Br)c([N+](=O)[O-])n1C	0.87
637	Cc1nc([N+](=O)[O-])c(Br)n1C	0.44
638	Cc1nc(Br)n(C)c1[N+](=O)[O-]	0.82
639	Cc1c([N+](=O)[O-])nc(Br)n1C	0.39
640	Cc1nc(Cl)c([N+](=O)[O-])n1C	0.87
641	Cc1nc([N+](=O)[O-])c(Cl)n1C	0.34
643	Nc1ccccn1	0.49
644	Cc1cnccn1	0.23
645	Nc1cccnc1	0.11
646	Nc1ccncc1	0.32
647	Cc1ccncn1	0.16
648	N#CCCCC#N	-0.72
649	Cc1cccnn1	-0.35
650	Cc1ccnnc1	-0.32
651	Cc1ncccn1	-0.05
652	Cc1cncnc1	0.01
653	CC(=O)n1ccnc1	-0.34
654	Cc1ccnc(=O)[nH]1	-1.45
655	Cc1cc[nH]c(=O)n1	-1.45
656	COc1cnccn1	0.73
657	COc1cccnn1	0.08
658	COc1ccnnc1	-0.31
659	COc1ncccn1	0.23
660	COc1ccncn1	0.54
661	COc1cncnc1	0.07
662	CC(=O)Nc1nccs1	0.76
663	Cn1ccc(=O)[nH]c1=O	-1.2
664	Cc1cc(=O)[nH]c(=O)[nH]1	-0.77
665	Cc1c[nH]c(=O)[nH]c1=O	-0.62
666	O=S(=O)(O)Nc1cccnc1	-0.49
667	COC(=O)c1nonc1C	0.94
668	O=c1[nH]cc(CO)c(=O)[nH]1	-1.94
669	CN1C(=O)CC(=O)NC1=O	-0.85
670	CC(=O)c1no[n+]([O-])c1C	0.8
671	CC(=O)c1c(C)no[n+]1[O-]	0.98
672	COC(=O)c1no[n+]([O-])c1C	0.56
676	Cc1n[nH]c(C(N)=O)c1[N+](=O)[O-]	-0.38
677	COC(=O)Cn1cnc([N+](=O)[O-])n1	-0.38
678	Cc1nc([N+](=O)[O-])c([N+](=O)[O-])n1C	0.49
679	Cc1ccco1	1.85
680	OCc1cccs1	0.87
681	COc1ccco1	1.44
682	OCc1ccoc1	0.3
683	OCc1ccco1	0.28
685	Cc1cccs1	2.33
686	Cc1ccsc1	2.34
690	Cn1cccc1	1.21
691	NCc1ccco1	0.37
692	CN1C(=O)CCC1=O	-0.95
693	C#CCNCC(=O)O	-1.8
694	Cc1cc(N)ncn1	0.19
695	Cc1cncc(N)n1	0.35
696	CNc1cnccn1	0.56
697	CC(=O)Nc1cn[nH]c1	-0.38
698	COc1cnc(N)cn1	0.63
699	COc1cncc(N)n1	0.73
700	CNC(=O)c1nonc1C	0.56
701	CC(=O)Nc1nonc1C	0.17
702	CCc1n[nH]c(=O)[nH]c1=O	0.22
703	Cc1ncc([N+](=O)[O-])n1C	0.14
704	Cc1nc([N+](=O)[O-])cn1C	-0.24
705	Cc1c([N+](=O)[O-])ncn1C	-0.11
706	Cc1nc(C)c([N+](=O)[O-])[nH]1	0.43
708	COC(=O)Nc1nonc1C	0.42
709	O=[N+]([O-])c1nccn1CCO	-0.47
710	Cn1c(CO)cnc1[N+](=O)[O-]	-0.35
711	COc1c([N+](=O)[O-])ncn1C	0.19
712	COc1[nH]c(C)nc1[N+](=O)[O-]	0.21
713	C=C/C=C\C	2.4
714	C=C/C=C/C	2.44
715	C=CCC=C	2.48
716	C#CCCC	1.98
719	CCOC(=O)N[C@H](O)C(Cl)(Cl)Cl	1.84
720	CN(C)/C=C/C#N	0.47
721	Cc1cc(C)[nH]n1	1.01
722	CCOc1cn[nH]c1	0.8
723	CCc1nonc1C	1.18
727	CC(=O)NC(=O)NC(C)=O	-0.68
728	CCS(=O)(=O)c1nonc1C	0.92
731	Cc1cc(NN)ncn1	0.62
733	CCCn1cnc([N+](=O)[O-])n1	0.3
734	CNC(=O)Nc1nonc1C	0.3
738	Cc1cnc(N=C(N)N)s1	1.24
739	CN(C)/N=N/c1nccs1	1.27
740	C=C(C=O)CC	1.24
741	C#CC(C)(C)O	0.28
742	C/C=C/C(C)=O	0.52
743	CC(=O)C1CC1	0.49
744	C1=COCCC1	0.69
745	CC(=O)CC(C)=O	0.4
746	C=CC(=O)OCC	1.32
747	C=CCOC(C)=O	0.97
748	O=C1CCCCO1	-0.35
749	C=C(C)C(=O)OC	1.38
750	C=CC(=O)OCCO	-0.21
751	CC(=O)CCC(=O)O	-0.49
752	CC(C)(C(=O)O)C(=O)O	0.39
753	O=C(O)CCCC(=O)O	-0.29
754	COC(=O)CC(=O)OC	-0.05
757	C[C@@H](CO)CC(F)(F)F	1.39
758	C[C@@H](CCO)C(F)(F)F	1.37
759	OCCCCC(F)(F)F	1.15
760	CC1=CCCN1	1.87
761	CC[C@H](C)C#N	1.1
762	CC(C)CC#N	1.07
763	CC(C)(C)C#N	1.08
764	CCCCC#N	1.12
765	O=C1CCCCN1	-0.46
766	CN1CCCC1=O	-0.54
767	O=CN1CCCC1	-0.32
768	O=C(O)[C@@H]1CCCN1	-2.5
769	O=C(O)[C@H]1NCC[C@@H]1O	-3.17
770	N[C@@H](CCC(=O)O)C(=O)O	-3.69
776	NCCc1c[nH]cn1	-0.7
777	CC(C)c1nnc(N)o1	0.2
778	CCCc1nnc(N)o1	0.23
780	C1CCCC1	3.0
784	CC(C)C(=O)NC(N)=O	0.04
787	CC(=O)N[C@@H](C)C(N)=O	-1.52
788	CCNC(=O)NC(C)=O	-0.01
789	CNC(=O)CNC(C)=O	-1.56
792	NC(=O)CC[C@H](N)C(=O)O	-3.15
793	CC(=O)N[C@@H](CO)C(N)=O	-1.87
798	CC(=O)C(C)C	0.84
799	CCCC(C)=O	0.91
800	C1CCOCC1	0.95
801	CC1(C)OCCO1	0.46
802	CC[C@@H](C)C(=O)O	1.18
803	CCCOC(C)=O	1.24
804	CC(C)(C)C(=O)O	1.47
805	C=CCOCCO	-0.1
806	CC(C)CC(=O)O	1.16
807	CCCC(=O)OC	1.29
808	CCOC(=O)CC	1.21
809	CCCCC(=O)O	1.39
810	CCOC(=O)OCC	1.21
811	O=C[C@H](O)[C@H](O)[C@H](O)CO	-2.32
815	C=CCNCC	0.81
816	CN1CCCC1	0.92
817	C1CCNCC1	0.84
818	CCC(=O)N(C)C	-0.11
819	CN1CCOCC1	-0.33
820	CCCCC[N+](=O)[O-]	2.01
821	NCCCCC(=O)O	-2.63
822	CCC[C@@H](N)C(=O)O	-2.11
823	CCOC(=O)N(C)C	0.89
824	CCCCOC(N)=O	0.85
825	CC(C)COC(N)=O	0.65
826	CCCOC(=O)NC	0.95
827	CC(C)(C)OC(N)=O	0.48
828	CC(C)[C@H](N)C(=O)O	-2.26
830	CCN[C@@H](CO)C(=O)O	-2.51
836	CC(C)(C)C	3.11
837	CCCCC	3.39
839	NN1CCCCC1	-0.28
840	CCC(=O)NN(C)C	-0.35
841	CCCC(=O)NNC	-0.33
842	CC(C)CC(=O)NN	-0.31
843	CCCCNC(N)=O	0.41
846	CN(C)C(=O)N(C)C	0.19
847	CCCCC(=O)NN	-0.11
848	CCCCNC(=O)NO	0.32
849	NCCC[C@H](N)C(=O)O	-4.41
850	CCNC(=S)NCC	0.57
851	CN(C)C(=S)N(C)C	0.49
852	CC(C)(C)CO	1.31
853	CCC[C@H](C)O	1.19
854	CCC(C)(C)O	0.89
855	CC(C)[C@H](C)O	1.28
856	CCC(O)CC	1.21
857	CCCCOC	1.66
858	CC(C)CCO	1.16
859	COC(C)(C)C	0.94
860	CCCCCO	1.56
861	CCOCOCC	0.84
862	CC(C)OCCO	0.05
863	COC[C@@H](C)OC	-0.09
864	CCCCCN	1.49
865	CCNC(C)C	0.93
866	CCCCNC	1.33
867	CN(C)C(=N)N(C)C	0.41
868	CCN(CC)C(=O)NN	-0.62
869	CCCCNC(=O)NN	-0.6
870	CC(C)CNC(=O)NN	-0.84
871	CC(C)(C)NC(=O)NN	-0.81
873	CNCCN(C)C	-0.2
875	Brc1c(Br)c(Br)c(Br)c(Br)c1Br	6.07
877	Clc1c(Cl)c(Cl)c(Cl)c(Cl)c1Cl	5.73
878	Fc1c(F)c(F)c(F)c(F)c1F	2.55
880	N#Cc1ncc(Cl)nc1C#N	0.95
881	O=[N+]([O-])c1c(Cl)c(Cl)cc(Cl)c1Cl	3.89
882	Clc1c(Cl)c(Cl)c2[nH]nnc2c1Cl	4.17
883	Clc1cc(Cl)c(Cl)c(Cl)c1Cl	5.18
884	Oc1c(Cl)c(Cl)c(Cl)c(Cl)c1Cl	5.12
885	Fc1cc(F)c(F)c(F)c1F	2.53
886	Oc1c(F)c(F)c(F)c(F)c1F	3.23
887	Brc1cc(Br)c(Br)cc1Br	5.13
891	Clc1ccc(Cl)c(Cl)c1Cl	4.64
892	Clc1cc(Cl)c(Cl)c(Cl)c1	4.66
893	Clc1cc(Cl)c(Cl)cc1Cl	4.6
894	Oc1cc(Cl)c(Cl)c(Cl)c1Cl	4.21
895	Oc1c(Cl)cc(Cl)c(Cl)c1Cl	4.45
896	Oc1c(Cl)c(Cl)cc(Cl)c1Cl	3.88
897	Oc1c(O)c(Cl)c(Cl)c(Cl)c1Cl	4.29
898	Nc1c(Cl)c(Cl)c(Cl)c(Cl)c1Cl	5.08
899	N#Cc1nccnc1C#N	0.38
901	Brc1cc(Br)cc(Br)c1	4.51
902	Oc1c(Br)cc(Br)c(O)c1Br	4.37
904	Clc1ncnc2ccsc12	1.79
905	O=C1C=CC(=O)C(Cl)=C1	0.84
906	O=[N+]([O-])c1cccc(Cl)c1Cl	3.05
909	O=[N+]([O-])c1cc(Cl)ccc1Cl	2.9
910	O=[N+]([O-])c1cc(Cl)cc(Cl)c1	3.13
912	Clc1cccc(Cl)c1Cl	4.14
913	Clc1ccc(Cl)c(Cl)c1	4.02
914	Clc1cc(Cl)cc(Cl)c1	4.19
915	Oc1c(Cl)ccc(Cl)c1Cl	3.77
916	Oc1cc(Cl)c(Cl)cc1Cl	3.72
917	Oc1c(Cl)cc(Cl)cc1Cl	3.69
918	Oc1cc(Cl)c(Cl)c(Cl)c1	4.01
919	Oc1cc(Cl)c(Cl)c(Cl)c1	4.28
920	Nc1cc(Cl)c(Cl)c(Cl)c1Cl	4.04
921	Nc1c(Cl)c(Cl)cc(Cl)c1Cl	4.46
923	Fc1ccc(F)c(F)c1	2.41
927	O=[N+]([O-])c1cccc(Br)c1	2.64
929	O=[N+]([O-])c1ccccc1Br	2.52
931	Brc1cccc(Br)c1	3.75
932	Brc1ccccc1Br	3.64
933	Brc1ccc(Br)cc1	3.79
934	Oc1ccc(Br)cc1Br	3.22
935	Oc1c(Br)cccc1Br	3.36
937	O=[N+]([O-])c1ccccc1Cl	2.24
938	O=[N+]([O-])c1cccc(Cl)c1	2.46
940	O=[N+]([O-])c1cc(Cl)ccc1O	2.46
941	Clc1cccc(Cl)c1	3.53
942	Clc1ccccc1Cl	3.43
943	Clc1ccc(Cl)cc1	3.44
944	Oc1cccc(Cl)c1Cl	2.84
945	Oc1ccc(Cl)cc1Cl	3.06
946	Oc1cc(Cl)ccc1Cl	3.06
947	Oc1c(Cl)cccc1Cl	2.75
948	Oc1ccc(Cl)c(Cl)c1	3.33
949	Oc1cc(Cl)cc(Cl)c1	3.62
950	Nc1ccc(Cl)c(Cl)c1Cl	3.68
951	Nc1cc(Cl)c(Cl)cc1Cl	3.69
952	Nc1c(Cl)cc(Cl)cc1Cl	3.69
953	Nc1cc(Cl)c(Cl)c(Cl)c1	3.32
954	ClC1=C(Cl)[C@H](Cl)[C@@H](Cl)[C@H](Cl)[C@@H]1Cl	4.31
955	ClC1=C(Cl)[C@H](Cl)[C@@H](Cl)[C@@H](Cl)[C@@H]1Cl	4.34
956	ClC1=C(Cl)[C@H](Cl)[C@@H](Cl)[C@H](Cl)[C@H]1Cl	4.35
957	ClC1=C(Cl)[C@@H](Cl)[C@@H](Cl)[C@H](Cl)[C@@H]1Cl	4.12
958	O=[N+]([O-])c1cccc(F)c1	1.9
959	O=[N+]([O-])c1ccccc1F	1.69
962	Fc1ccccc1F	2.37
963	Oc1c(F)cccc1F	2.05
966	N#Cc1ccccn1	0.4
967	N#Cc1cccnc1	0.23
968	N#Cc1ccncc1	0.46
969	N#Cc1cc[n+]([O-])cc1	-0.94
970	c1ccc2nonc2c1	1.69
972	O=[N+]([O-])c1ccccc1[N+](=O)[O-]	1.69
980	c1ccc2nsnc2c1	2.01
981	N#CCC(N)=C(C#N)C#N	-0.13
982	c1cnc2ncncc2n1	-0.58
984	O=C1C=CC(=O)C=C1	0.2
985	Brc1ccccc1	2.99
986	Oc1cccc(Br)c1	2.63
987	Oc1ccccc1Br	2.35
988	Oc1ccc(Br)cc1	2.59
989	COC(=O)c1ccc(Br)o1	1.84
990	Clc1ccccc1	2.89
992	Nc1ccc(Cl)cc1[N+](=O)[O-]	2.72
993	Nc1ccc(Cl)c([N+](=O)[O-])c1	2.06
994	COC(=O)c1cnc(Cl)cn1	0.47
995	COC(=O)c1cncc(Cl)n1	0.47
997	Oc1cccc(Cl)c1	2.5
998	Oc1ccccc1Cl	2.15
999	Oc1ccc(Cl)cc1	2.39
1000	Oc1ccc(O)c(Cl)c1	1.4
1001	Nc1cccc(Cl)c1Cl	2.86
1002	Nc1ccc(Cl)cc1Cl	2.91
1003	Nc1cc(Cl)ccc1Cl	2.92
1004	Nc1c(Cl)cccc1Cl	2.82
1005	Nc1ccc(Cl)c(Cl)c1	2.69
1006	Nc1cc(Cl)cc(Cl)c1	2.9
1007	ClC1=C[C@H](Cl)[C@H](Cl)[C@@H](Cl)[C@@H]1Cl	3.85
1008	ClC1=C[C@H](Cl)[C@H](Cl)[C@@H](Cl)[C@H]1Cl	3.6
1009	ClC1=C[C@@H](Cl)[C@H](Cl)[C@@H](Cl)[C@H]1Cl	3.8
1010	ClC1=C[C@@H](Cl)[C@H](Cl)[C@@H](Cl)[C@@H]1Cl	3.61
1011	ClC1=C[C@@H](Cl)[C@H](Cl)[C@H](Cl)[C@H]1Cl	3.95
1012	Fc1ccccc1	2.27
1013	CC(=O)n1c(=O)[nH]cc(F)c1=O	-0.34
1014	COC(=O)n1cc(F)c(=O)[nH]c1=O	-0.68
1015	Oc1cccc(F)c1	1.93
1016	Oc1ccccc1F	1.71
1017	Oc1ccc(F)cc1	1.77
1018	Nc1ccc(F)cc1F	1.54
1023	N#CCc1ccco1	0.85
1025	O=Cc1ccccn1	0.44
1026	O=Cc1ccncc1	0.43
1027	O=C1C=CC(=NO)C=C1	1.08
1028	O=[N+]([O-])c1ccccc1	1.85
1031	O=[N+]([O-])/C=C/c1ccsc1	1.94
1033	O=[N+]([O-])/C=C/c1ccoc1	1.41
1034	O=[N+]([O-])c1cccc(O)c1	2.0
1035	O=[N+]([O-])c1ccccc1O	1.79
1038	O=[N+]([O-])c1c(O)cccc1O	1.56
1039	O=C(O)CN1C(=O)C=CC1=O	-0.14
1040	N#CCc1cccs1	1.26
1041	N#CCc1ccsc1	1.26
1042	c1cnc2nc[nH]c2c1	0.3
1043	c1cc2[nH]cnc2cn1	0.18
1044	c1ccc2[nH]nnc2c1	1.44
1046	Cc1cnc(C#N)cn1	0.26
1047	Cc1cncc(C#N)n1	0.44
1048	On1nc2ccccc2n1	0.69
1049	COc1cncc(C#N)n1	0.95
1050	C#CCn1cncc1[N+](=O)[O-]	0.52
1054	CC#CC#CC	2.24
1055	c1ccccc1	2.13
1059	Nc1cccc(Br)c1	2.1
1060	Nc1ccccc1Br	2.11
1061	Nc1ccc(Br)cc1	2.26
1064	NNC(=O)c1ccnc(Br)c1	0.25
1067	Nc1cccc(Cl)c1	1.88
1068	Nc1ccccc1Cl	1.9
1069	Nc1ccc(Cl)cc1	1.88
1070	Nc1cc(Cl)ccc1O	1.81
1074	NNC(=O)c1ccnc(Cl)c1	0.11
1075	CC(=O)Nc1cnc(Cl)cn1	0.56
1076	CC(=O)Nc1cncc(Cl)n1	1.1
1077	Nc1cc(Cl)c(Cl)cc1N	2.0
1078	ClC1=C[C@@H](Cl)[C@H](Cl)[C@H](Cl)C1	3.65
1079	ClC1=C[C@@H](Cl)[C@@H](Cl)[C@H](Cl)C1	3.52
1080	ClC1=C[C@@H](Cl)[C@H](Cl)[C@@H](Cl)C1	3.72
1081	Cl[C@@H]1[C@@H](Cl)[C@H](Cl)C=C[C@H]1Cl	3.74
1082	Cl[C@@H]1[C@@H](Cl)[C@H](Cl)C=C[C@H]1Cl	3.08
1083	Cl[C@H]1C=C[C@@H](Cl)[C@@H](Cl)[C@@H]1Cl	3.08
1084	Cl[C@H]1C=C[C@@H](Cl)[C@@H](Cl)[C@@H]1Cl	3.15
1085	Cl[C@H]1C=C[C@@H](Cl)[C@H](Cl)[C@@H]1Cl	3.4
1089	Cl[C@H]1[C@H](Cl)[C@H](Cl)[C@@H](Cl)[C@H](Cl)[C@H]1Cl	3.8
1090	Cl[C@H]1[C@H](Cl)[C@@H](Cl)[C@H](Cl)[C@@H](Cl)[C@@H]1Cl	3.78
1091	Cl[C@H]1[C@H](Cl)[C@@H](Cl)[C@H](Cl)[C@@H](Cl)[C@H]1Cl	4.14
1092	Cl[C@H]1[C@H](Cl)[C@@H](Cl)[C@@H](Cl)[C@H](Cl)[C@H]1Cl	3.72
1093	Nc1cccc(F)c1	1.3
1094	Nc1ccccc1F	1.26
1095	Nc1ccc(F)cc1	1.15
1096	CNC(=O)n1cc(F)c(=O)[nH]c1=O	-0.2
1101	NC(=O)c1ccccn1	0.15
1102	NC(=O)c1ccncc1	-0.28
1103	NC(=O)c1cccnc1	-0.37
1104	NC(=O)c1cccnc1	-0.34
1105	CC(=O)c1cnccn1	0.2
1106	O/N=C/c1ccncc1	0.77
1108	COC(=O)c1cnccn1	-0.17
1109	NC(=O)c1ncccc1O	0.65
1110	ON=C1C=CC(=NO)C=C1	1.49
1111	Nc1cccc([N+](=O)[O-])c1	1.37
1112	Nc1ccccc1[N+](=O)[O-]	1.85
1114	COC(=O)c1cccnn1	-0.43
1115	COC(=O)c1ccnnc1	-0.27
1116	COC(=O)c1ncccn1	-0.71
1117	COC(=O)c1ccncn1	-0.27
1118	COC(=O)c1cncnc1	0.03
1119	O=S1(=O)Nc2ccccc2N1	1.12
1121	Nc1ccc(O)c([N+](=O)[O-])c1	0.96
1129	Cn1c(=O)[nH]c2nc[nH]c2c1=O	-0.27
1130	Cn1c(=O)[nH]c(=O)c2[nH]cnc21	-0.72
1135	Cn1c(=O)[nH]c(=O)c2[nH]c(=O)[nH]c21	-1.08
1138	O=[N+]([O-])c1cnc(/N=C2\NCCO2)s1	0.57
1139	NC(=S)N/N=C/c1ccc([N+](=O)[O-])o1	1.64
1141	NC(=O)N/N=C/c1ccc([N+](=O)[O-])o1	0.23
1142	Oc1ccccc1	1.46
1143	CC(=O)c1cccs1	1.25
1144	CC(=O)c1ccsc1	1.24
1145	CC(=O)c1ccco1	0.52
1146	Cc1ccc(C=O)o1	0.67
1147	Oc1cccc(O)c1	0.8
1148	Oc1ccccc1O	0.88
1149	Oc1ccc(O)cc1	0.59
1150	COC(=O)c1ccsc1	1.76
1151	Oc1cc(O)cc(O)c1	0.16
1152	COC(=O)c1ccoc1	1.28
1153	COC(=O)c1ccco1	1.0
1155	COn1c(=O)[nH]c(C)c(Br)c1=O	-0.3
1157	Nc1ccc(Cl)c(N)c1	0.85
1158	Nc1ccc(Cl)cc1N	1.28
1159	Cc1cnc(C)c(Cl)n1	1.5
1160	CCOc1cnc(Cl)cn1	1.99
1161	CCOc1cncc(Cl)n1	2.22
1162	Cl[C@H]1C=CC[C@H](Cl)[C@@H]1Cl	2.84
1163	Cl[C@H]1C[C@@H](Cl)[C@H](Cl)[C@@H](Cl)[C@@H]1Cl	3.53
1164	Cl[C@H]1C[C@@H](Cl)[C@H](Cl)[C@@H](Cl)[C@@H]1Cl	3.37
1165	O[C@H]1[C@H](Cl)[C@@H](Cl)[C@H](Cl)[C@@H](Cl)[C@@H]1Cl	2.54
1168	Cc1ccccn1	1.11
1169	Cc1cccnc1	1.2
1170	Cc1ccncc1	1.22
1171	Nc1ccccc1	0.9
1172	COc1ccccn1	1.36
1173	COc1ccncc1	1.0
1174	OCc1ccncc1	0.06
1175	Nc1cccc(O)c1	0.21
1176	Cn1ccccc1=O	-0.23
1177	Cn1ccc(=O)cc1	-1.22
1178	OCc1cccnc1	-0.02
1179	Nc1ccccc1O	0.62
1180	Nc1ccc(O)cc1	0.04
1181	ONc1ccccc1	0.79
1182	OCc1ccccn1	0.06
1183	COc1cccnc1	0.99
1184	CC(=O)c1ccc[nH]1	0.93
1185	O=C(O)Cn1cccc1	0.7
1186	CNC(=O)c1ccco1	0.23
1187	CNC(=O)c1ccoc1	0.34
1188	COC(=O)c1ccc[nH]1	1.17
1189	NS(=O)(=O)c1ccccc1	0.31
1190	N[C@H](C(=O)O)c1cccs1	-2.05
1191	O=S(=O)(NO)c1ccccc1	0.48
1193	COCc1ccc([N+](=O)[O-])o1	0.89
1194	C/C(=N\O)c1cccs1	1.81
1195	CC(=O)Nc1cccs1	1.1
1197	CC(=O)Nc1ccsc1	0.31
1198	NC(=O)Cc1cccs1	0.33
1200	CC(=O)Nc1ncccn1	-0.75
1201	NC(=O)c1cccnc1N	0.88
1202	NC(=O)c1ccc(N)nc1	0.7
1203	NNC(=O)c1ccncc1	-0.7
1204	CC(=O)Nc1cnccn1	-0.03
1205	Cc1cnc(C(N)=O)cn1	-0.25
1206	Cc1cncc(C(N)=O)n1	-0.13
1207	CC(=O)Nc1ccnnc1	-0.41
1208	CC(=O)Nc1ccncn1	0.03
1209	CC(=O)Nc1cncnc1	-0.22
1210	C=Cc1cnc([N+](=O)[O-])n1C	0.64
1211	Nc1ccc(N)c([N+](=O)[O-])c1	0.53
1212	Nc1cccc([N+](=O)[O-])c1N	1.27
1214	C=Cc1ncc([N+](=O)[O-])n1C	0.62
1216	COc1cncc(C(N)=O)n1	0.13
1218	NC(=O)NS(=O)(=O)c1ccccn1	-0.65
1221	Cn1cnc2c(N)ncnc21	-0.03
1222	O=[N+]([O-])c1cnc(N=C2NCCN2)s1	1.38
1224	C1=CCCC=C1	2.47
1225	C1=CCC=CC1	2.3
1228	CN(C)c1ccc(Cl)nn1	0.98
1229	CN(C)c1cnc(Cl)cn1	1.7
1230	CN(C)c1cncc(Cl)n1	1.95
1233	Cl[C@H]1C[C@@H](Cl)[C@@H](Cl)C[C@H]1Cl	2.82
1236	Cc1cnc(C)cn1	0.63
1237	CNc1ccccn1	1.07
1238	Cc1ccnc(N)c1	0.56
1239	Cc1ccc(N)nc1	1.02
1240	CCc1cnccn1	0.69
1241	NCc1ccccn1	-0.21
1242	Cc1cc(C)ncn1	0.62
1243	NCc1ccncc1	-0.38
1244	N#CCCCCC#N	-0.32
1245	Nc1cccc(N)c1	-0.33
1246	Nc1ccccc1N	0.15
1247	Nc1ccc(N)cc1	-0.3
1248	NNc1ccccc1	1.25
1249	NCc1cccnc1	-0.32
1250	Cc1nccnc1C	0.54
1251	Cc1cncc(C)n1	0.54
1252	C=CCn1cccn1	0.35
1253	CCOc1cnccn1	1.28
1254	COc1nccnc1C	1.24
1255	COc1cncc(C)n1	1.29
1256	CCOc1cccnn1	0.63
1257	CCOc1ccnnc1	0.2
1258	CCOc1ncccn1	0.74
1259	CCOc1ccncn1	0.97
1260	CCOc1cncnc1	0.56
1261	COc1cnc(OC)cn1	1.14
1262	COc1cncc(OC)n1	1.58
1263	Cn1ccc(=O)n(C)c1=O	-0.54
1264	Nc1ccccc1S(N)(=O)=O	0.22
1265	NNS(=O)(=O)c1ccccc1	-0.14
1266	Nc1cccc(S(N)(=O)=O)c1	-0.38
1267	NS(=O)(=O)Nc1ccccc1	0.4
1269	CC1(C)C(=O)NC(=S)NC1=O	0.5
1270	CCC1C(=O)NC(=O)NC1=O	-0.35
1276	NNC(=O)c1ccnc(N)c1	-0.98
1279	CNC(=O)c1[nH]nc(C)c1[N+](=O)[O-]	-0.23
1281	N=C(N)N/N=C/c1cccs1	0.98
1283	Cn1c([N+](=O)[O-])cnc1/C=N/NC(N)=S	0.65
1284	C#CCCC(C)=O	0.58
1285	O=C1C=CCCC1	0.61
1286	CCc1ccco1	2.4
1287	Cc1ccc(C)o1	2.24
1288	C/C=C/C=C/C(=O)O	1.33
1289	CC1=C(C(=O)O)SCCO1	0.04
1290	COC(=O)/C=C/C(=O)OC	0.74
1291	COC(=O)/C=C\C(=O)OC	0.22
1292	O=C1O[C@H]([C@@H](O)CO)C(O)=C1O	-1.64
1293	O=C(O)CC(O)(CC(=O)O)C(=O)O	-1.72
1294	CCc1cccs1	2.87
1295	CCc1ccsc1	2.82
1298	Cc1ccc(C)[nH]1	1.47
1299	CCc1ccc[nH]1	1.59
1300	C=CN1CCCC1=O	0.37
1301	CC(=O)N1CCCC1=O	-0.05
1302	O=CNC(=O)C1CCC1	-0.7
1303	CC1=C(C(N)=O)SCCO1	-0.22
1309	Cc1cc(N)nc(C)n1	0.39
1310	CN(C)c1cccnn1	0.29
1311	CN(C)c1ccnnc1	-0.09
1312	CN(C)c1cnccn1	0.93
1313	CN(C)c1ncccn1	1.07
1314	CN(C)c1ccncn1	0.58
1315	CN(C)c1cncnc1	0.46
1316	N[C@@H](Cc1c[nH]cn1)C(=O)O	-3.56
1317	CCc1ncc([N+](=O)[O-])n1C	0.62
1318	CCc1nc(C)c([N+](=O)[O-])[nH]1	0.76
1319	Cc1nc([N+](=O)[O-])cn1CCO	-0.59
1321	COCCn1ccnc1[N+](=O)[O-]	0.12
1322	COc1c([N+](=O)[O-])nc(C)n1C	-0.09
1323	Cc1cnc([N+](=O)[O-])n1CCO	0.18
1324	Cc1ncc([N+](=O)[O-])n1CCO	-0.02
1330	CC(=O)Nc1n[nH]c(NC(C)=O)n1	-1.01
1331	O=C(Cn1cnc([N+](=O)[O-])n1)NCCO	-1.59
1332	C=CCCC=C	2.87
1333	C/C=C\C=C\C	2.8
1334	C1=CCCCC1	2.86
1335	C=C/C=C/CC	3.16
1336	C/C=C/C=C/C	3.01
1337	Cl[C@H]1CCCC[C@H]1Cl	3.18
1338	Cl[C@@H]1CCCC[C@H]1Cl	3.21
1339	CC(C)Oc1cn[nH]c1	1.13
1340	CCCOc1cn[nH]c1	1.42
1341	CCCc1nonc1C	1.41
1347	C1CCc2nnnn2CC1	0.14
1348	CC(C)c1n[nH]c(=S)n(N)c1=O	1.22
1352	COC[C@@H](O)Cn1cnc([N+](=O)[O-])n1	-0.49
1353	COC[C@@H](O)Cn1cc([N+](=O)[O-])nn1	-0.36
1354	COC[C@@H](O)Cn1ncc([N+](=O)[O-])n1	-0.07
1355	CN(C)/N=N/c1n[nH]cc1C(N)=O	-0.12
1356	CN(C)/N=N/c1[nH]cnc1C(N)=O	-0.24
1357	C=CCCC(C)=O	1.02
1358	O=C1CCCCC1	0.81
1359	CC(=O)CCC(C)=O	-0.27
1360	C=C(C)C(=O)OCC	1.94
1361	COC(=O)CCC(C)=O	-0.13
1362	C=CC(=O)OC[C@@H](C)O	0.35
1363	CCOC(=O)CC(C)=O	0.24
1364	C=C(C)C(=O)OCCO	0.47
1365	O[C@H]([C@@H]1CO1)[C@@H](O)[C@H]1CO1	-1.29
1366	O=C(O)CCCCC(=O)O	0.08
1367	COC(=O)CCC(=O)OC	0.35
1368	CCOC(=O)C(=O)OCC	0.56
1369	O=C[C@H](O)[C@@H](O)[C@H](O)[C@H](O)C(=O)O	-2.57
1372	CC(C)[C@@H](Cl)C(=O)NC(N)=O	1.0
1373	CCC[C@@H](O)CC(F)(F)F	1.7
1374	OCCCCCC(F)(F)F	1.64
1375	C=CCNCC=C	1.11
1376	CCCCCC#N	1.66
1377	CC(C)CCC#N	1.54
1378	NC1(C(=O)O)CCCC1	-2.58
1379	O=C(O)[C@H]1CCCNC1	-2.89
1380	O=C(O)C1CCNCC1	-3.05
1381	O=C(O)[C@@H]1CCCCN1	-2.31
1382	C=C[C@H](CC)OC(N)=O	1.09
1383	COC(=O)[C@H](C)NC(C)=O	-0.57
1386	CCCCc1nnc(N)o1	0.65
1387	CC(C)Cc1nnc(N)o1	0.4
1388	CC[C@@H](C)c1nnc(N)o1	0.62
1389	CC(C)(C)c1nnc(N)o1	0.48
1390	CC(=O)N[C@@H](CC(N)=O)C(N)=O	-2.41
1392	C=CCCCC	3.39
1393	C1CCCCC1	3.44
1394	CC1CCCC1	3.37
1397	CCN(CC)CC(F)(F)F	1.88
1398	CCCN(C)CC(F)(F)F	2.18
1400	CC1=NCCN1CCO	0.04
1407	CNC(=O)C(C)NC(C)=O	-1.21
1408	CC(=O)NC(C)(C)C(N)=O	-0.87
1409	CC(C)CC(=O)NC(N)=O	0.45
1410	CC(=O)N[C@H](C(N)=O)[C@@H](C)O	-1.57
1411	NC(=S)N1CCCCC1	0.73
1417	CCCC[C@H]1CO1	1.93
1418	CCCCC(C)=O	1.38
1419	CC(=O)CC(C)C	1.31
1420	OC1CCCCC1	1.23
1421	CCCCCC=O	1.78
1422	CC(=O)C(C)(C)C	1.2
1423	C[C@H]1CC[C@@H](C)O1	1.22
1424	C[C@@H]1CC[C@@H](C)O1	1.34
1425	CCC(CC)C(=O)O	1.68
1426	CCC[C@@H](C)C(=O)O	1.8
1427	CCCCOC(C)=O	1.78
1428	CC[C@H](C)OC(C)=O	1.72
1429	CC(=O)OC(C)(C)C	1.76
1430	O[C@H]1CCCC[C@H]1O	0.23
1431	O[C@@H]1CCCC[C@H]1O	0.08
1432	CCCCCC(=O)O	1.92
1433	CC(=O)OCC(C)C	1.78
1434	COC(=O)CC(C)C	1.82
1435	COC(=O)C(C)(C)C	1.83
1436	CCCCC(=O)OC	1.96
1437	C[C@H]1O[C@@H](C)O[C@@H](C)O1	0.67
1439	C=CCNCCC	1.33
1440	NC1CCCCC1	1.49
1441	CN1CCCCC1	1.3
1442	CCN(CC)C(C)=O	0.34
1443	CCCCCC[N+](=O)[O-]	2.7
1444	NCCCCCC(=O)O	-2.95
1445	CCCC[C@@H](N)C(=O)O	-1.54
1446	CC(C)OC(=O)N(C)C	1.38
1447	CC[C@H](C)[C@H](N)C(=O)O	-1.72
1448	CC(C)C[C@H](N)C(=O)O	-1.52
1449	CCCCCOC(N)=O	1.35
1450	CCC(C)(C)OC(N)=O	0.94
1451	CC(C)(C)[C@H](N)C(=O)O	-1.77
1454	CC(C)C(C)C	3.42
1455	CCCCCC	3.9
1456	NCCN1CCCC1	0.08
1457	CN1CCCNCC1	-0.4
1458	CN1CCN(C)CC1	-0.4
1461	CCCCCC(=O)NN	0.48
1463	NCCCC[C@H](N)C(=O)O	-3.05
1465	N=C(N)NCCC[C@H](N)C(=O)O	-4.2
1466	CCCC[C@H](C)O	1.76
1467	C[C@H](O)C(C)(C)C	1.48
1468	CCC[C@@H](O)CC	1.65
1469	CCCCOCC	2.03
1470	CC(C)OC(C)C	1.52
1471	CCCOCCC	2.03
1472	CCCCCCO	2.03
1473	CCOCCOCC	0.66
1474	CCCCOCCO	0.83
1475	CCOC(C)OCC	0.84
1476	CC(C)COCCO	0.75
1477	CC(C)(C)OCCO	0.19
1478	CCOCCOCCO	-0.54
1479	COCCOCCOC	-0.36
1480	C[C@@H](O)CO[C@H](C)CO	-0.67
1481	OC[C@H](O)[C@@H](O)[C@@H](O)[C@H](O)CO	-3.1
1482	OC[C@@H](O)[C@@H](O)[C@H](O)[C@H](O)CO	-3.1
1483	CS(=O)(=O)OCCCCOS(C)(=O)=O	-0.52
1484	CC(C)SC(C)C	2.84
1485	CC(C)NC(C)C	1.4
1486	CCCCN(C)C	1.7
1487	CCCNCCC	1.67
1488	CCCCCCN	2.06
1489	CCN(CC)CC	1.45
1490	CC(C)(C)NCCO	0.41
1491	C[C@@H](O)CNC[C@@H](C)O	-0.82
1492	OCCN(CCO)CCO	-1.0
1493	CCCCCNC(=O)NN	-0.04
1494	CCCCNC(=N)NC(=N)N	-1.2
1503	CCNCCNCC	0.21
1504	CCN(CC)CCN	0.21
1505	CN(C)CCN(C)C	0.3
1507	CNCCN(C)CCN	-0.92
1509	Clc1nc2c(Cl)c(Cl)c(Cl)c(Cl)c2[nH]1	4.53
1512	Cc1nc(C#N)c(C#N)nc1Cl	1.29
1513	N#Cc1c(Cl)cccc1Cl	2.74
1517	N#Cc1ccncc1C#N	0.24
1522	O=C(O)c1c(Br)cccc1Br	3.58
1527	O=C(O)c1c(Cl)cccc1[N+](=O)[O-]	1.56
1528	O=C(O)c1ccc(Cl)cc1[N+](=O)[O-]	2.08
1536	O=C(O)c1cc(Cl)ccc1Cl	2.82
1537	O=C(O)c1c(Cl)cccc1Cl	2.23
1538	O=C(O)c1ccc(Cl)c(Cl)c1	3.46
1539	N#Cc1cccc(F)c1	1.47
1542	O=C(O)c1c(F)cccc1F	1.59
1547	FC(F)(F)c1nc2ncccc2[nH]1	1.38
1548	FC(F)(F)c1nc2cnccc2[nH]1	0.94
1552	N#Cc1cccc([N+](=O)[O-])c1	1.17
1554	N#Cc1ccccc1[N+](=O)[O-]	1.02
1563	NC(=O)c1c(Br)cccc1[N+](=O)[O-]	0.28
1564	CC1=CC(=O)C=C(Br)C1=O	1.21
1565	O=C(O)c1cccc(Br)c1	2.87
1566	O=C(O)c1ccccc1Br	2.2
1567	O=C(O)c1ccc(Br)cc1	2.86
1568	O=C(O)c1cc(Br)ccc1O	3.23
1569	NC(=O)c1c(Br)cccc1Br	1.0
1574	Nc1nc2cc(Cl)ccc2o1	2.46
1578	NC(=O)c1c(Cl)cccc1[N+](=O)[O-]	0.12
1579	Clc1nnnn1-c1ccccc1	1.48
1581	O=Cc1ccccc1Cl	2.33
1582	O=Cc1ccc(Cl)cc1	2.1
1583	O=C(O)c1cccc(Cl)c1	2.68
1584	O=C(O)c1ccccc1Cl	2.05
1585	O=C(O)c1ccc(Cl)cc1	2.65
1586	O=C(O)c1cc(Cl)ccc1O	3.09
1587	NC(=O)c1c(Cl)cccc1Cl	0.77
1589	COc1c(Cl)cc(Cl)cc1Cl	4.04
1590	COc1c(O)cc(Cl)c(Cl)c1Cl	3.77
1592	O=C(O)c1cccc(F)c1	2.15
1593	O=C(O)c1ccccc1F	1.77
1594	O=C(O)c1ccc(F)cc1	2.07
1595	NC(=O)c1c(F)cccc1F	0.25
1596	FC(F)(F)c1ccccc1	3.01
1600	Oc1cccc(C(F)(F)F)c1	2.95
1601	Oc1ccccc1C(F)(F)F	2.8
1610	N#Cc1ccccc1	1.56
1611	c1ccc2oncc2c1	1.63
1612	c1ccc2nocc2c1	1.52
1613	c1ccc2ocnc2c1	1.59
1614	N#Cc1cccc(O)c1	1.7
1615	N#Cc1ccccc1O	1.61
1616	N#Cc1ccc(O)cc1	1.6
1617	O=c1[nH]c2ccccc2o1	1.16
1619	O=Cc1cccc([N+](=O)[O-])c1	1.47
1620	O=Cc1ccccc1[N+](=O)[O-]	1.74
1622	O=C1NS(=O)(=O)c2ccccc21	0.91
1623	O=C/C=C/c1ccc([N+](=O)[O-])o1	0.97
1625	O=C(O)c1ccccc1[N+](=O)[O-]	1.46
1627	O=Cc1ccc(O)c([N+](=O)[O-])c1	1.48
1628	O=C(O)/C=C/c1ccc([N+](=O)[O-])o1	0.68
1632	c1cnc2cscc2c1	1.74
1633	c1ccc2scnc2c1	2.01
1637	O=c1[nH]c2ccccc2s1	1.76
1640	c1cnc2nccnc2c1	-0.04
1641	O=c1nn[nH]c2ccccc12	0.83
1643	[O-][n+]1cn[n+]([O-])c2ccccc21	-0.8
1652	NC(=O)c1cccc(Br)c1	1.65
1653	NC(=O)c1ccccc1Br	0.77
1654	NC(=O)c1ccc(Br)cc1	1.76
1659	O/N=C/c1ccc(Cl)cc1	2.67
1660	NC(=O)c1ccccc1Cl	0.64
1661	NC(=O)c1cccc(Cl)c1	1.51
1662	NC(=O)c1ccc(Cl)cc1	1.55
1663	O=CNc1ccc(Cl)cc1	2.04
1664	Nc1ccc(Cl)cc1C(=O)O	1.57
1665	Cc1c(Cl)cccc1[N+](=O)[O-]	3.09
1666	Cc1ccc(Cl)cc1[N+](=O)[O-]	3.05
1669	Nc1nc2cc(Cl)ccc2[nH]1	1.88
1673	Cc1ccc(Cl)cc1Cl	4.24
1674	Cc1c(Cl)cccc1Cl	4.29
1675	NC(=O)Nc1ccc(Cl)c(Cl)c1	2.64
1676	COc1cc(Cl)cc(Cl)c1	3.8
1677	COc1cc(Cl)c(Cl)cc1O	3.26
1678	OCc1cc(Cl)cc(Cl)c1O	2.3
1680	O/N=C/c1ccc(F)cc1	2.03
1681	NC(=O)c1cccc(F)c1	0.91
1682	NC(=O)c1ccccc1F	0.59
1683	NC(=O)c1ccc(F)cc1	0.91
1684	O=CNc1ccc(F)cc1	1.27
1685	OCc1c(F)cccc1F	1.12
1687	Nc1ccccc1C(F)(F)F	2.41
1688	Nc1cccc(C(F)(F)F)c1	2.29
1695	Cc1cccc(C#N)n1	0.84
1696	Cc1cc(C#N)ccn1	0.81
1697	c1cnc2[nH]ccc2c1	1.82
1698	c1ccc2[nH]cnc2c1	1.32
1699	N#Cc1ccccc1N	1.4
1700	c1ccc2[nH]ncc2c1	1.77
1701	N#Cc1cccc(N)c1	1.07
1703	Nc1nc2ccccc2o1	1.53
1704	O=c1[nH]c2ccccc2[nH]1	1.12
1705	O=S1(=O)N=CNc2ccccc21	0.16
1706	N#Cc1cccc(S(N)(=O)=O)c1	0.28
1711	NC(=O)c1ccccc1[N+](=O)[O-]	-0.15
1713	O=CNc1cccc([N+](=O)[O-])c1	1.4
1719	NC(=O)/C=C/c1ccc([N+](=O)[O-])o1	0.65
1723	S=c1[nH]c2ccccc2[nH]1	1.66
1724	c1ccc(-n2cnnn2)cc1	1.09
1725	c1ccc(-c2nnn[nH]2)cc1	1.65
1726	Nc1n[n+]([O-])c2ccccc2[n+]1[O-]	-0.3
1729	O=Cc1ccccc1	1.48
1730	c1ccc2c(c1)OCO2	2.08
1731	CC1=CC(=O)C=CC1=O	0.72
1732	O=C(O)c1ccccc1	1.87
1733	O=C/C=C/c1ccco1	1.15
1734	O=Cc1cccc(O)c1	1.38
1735	O=Cc1ccccc1O	1.81
1736	O=Cc1ccc(O)cc1	1.35
1737	O=COc1ccccc1	1.26
1738	O=c1cccccc1O	0.53
1740	COC1=CC(=O)C=CC1=O	-0.06
1741	O=C(O)c1cccc(O)c1	1.5
1742	O=C(O)c1ccc(O)cc1	1.58
1743	O=C(O)c1ccccc1O	2.26
1744	O=C(O)c1cccc(O)c1O	1.2
1745	O=C(O)c1ccc(O)cc1O	1.63
1746	O=C(O)c1c(O)cccc1O	2.2
1747	O=C(O)c1ccc(O)c(O)c1	1.15
1748	O=C(O)c1cc(O)cc(O)c1	0.86
1749	O=C(O)c1ccc(O)c(O)c1O	1.05
1750	O=C(O)c1cc(O)c(O)c(O)c1	0.7
1752	NNC(=O)c1cccc(Br)c1	1.26
1753	NNC(=O)c1ccccc1Br	0.26
1754	NNC(=O)c1ccc(Br)cc1	1.28
1755	NC(=O)Nc1cccc(Br)c1	2.08
1756	NC(=O)Nc1ccc(Br)cc1	1.98
1757	COc1ccccc1Br	2.86
1758	OCc1cc(Br)ccc1O	1.72
1759	Cc1cc(O)cc(Br)c1O	1.38
1761	Cc1cccc(Cl)c1	3.28
1762	Cc1ccccc1Cl	3.42
1763	Cc1ccc(Cl)cc1	3.33
1765	NNC(=O)c1cccc(Cl)c1	1.18
1766	NNC(=O)c1ccccc1Cl	0.14
1767	NNC(=O)c1ccc(Cl)cc1	1.12
1768	NC(=O)Nc1cccc(Cl)c1	1.82
1769	NC(=O)Nc1ccccc1Cl	1.27
1770	NC(=O)Nc1ccc(Cl)cc1	1.8
1771	O=C(NO)Nc1ccc(Cl)cc1	1.39
1772	CCOC(=O)c1ccc(Cl)nn1	0.12
1774	Cc1cc(Cl)ccc1O	2.78
1775	COc1ccc(Cl)cc1	2.78
1776	COc1ccccc1Cl	2.68
1777	COc1cccc(Cl)c1	2.98
1778	Cc1cc(O)ccc1Cl	3.1
1779	OCc1cccc(Cl)c1	1.94
1780	OCc1ccc(Cl)cc1	1.96
1781	Cc1cccc(Cl)c1O	2.8
1782	Cc1ccc(Cl)cc1O	2.63
1783	OCc1cc(Cl)ccc1O	1.44
1786	CNc1c(Cl)cccc1Cl	2.91
1789	NC(=O)Nc1cccc(F)c1	1.29
1790	NC(=O)Nc1ccccc1F	0.88
1791	NC(=O)Nc1ccc(F)cc1	1.04
1792	CCC(=O)n1c(=O)[nH]cc(F)c1=O	0.19
1793	CCOC(=O)n1c(=O)[nH]cc(F)c1=O	0.11
1794	CCOC(=O)n1cc(F)c(=O)[nH]c1=O	-0.17
1795	COc1ccccc1F	2.14
1796	OCc1ccccc1F	1.31
1797	OCc1ccc(F)cc1	1.36
1803	CC(=O)c1ccccn1	0.85
1804	CC(=O)c1cccnc1	0.43
1805	CC(=O)c1ccncc1	0.48
1806	O/N=C/c1ccccc1	1.85
1807	O/N=C/c1ccccc1	1.75
1808	NC(=O)c1ccccc1	0.64
1809	O=CNc1ccccc1	1.15
1810	COC(=O)c1ccccn1	0.36
1811	O=[N+]([O-])Cc1ccccc1	1.75
1812	O=C(NO)c1ccccc1	0.26
1813	NC(=O)Oc1ccccc1	1.08
1814	COC(=O)c1ccncc1	0.87
1815	NC(=O)c1cccc(O)c1	0.39
1816	Cc1cccc([N+](=O)[O-])c1	2.42
1817	COC(=O)c1cccnc1	0.83
1818	Nc1ccccc1C(=O)O	1.21
1819	NC(=O)c1ccccc1O	1.28
1820	Cc1ccccc1[N+](=O)[O-]	2.3
1821	Nc1ccc(C(=O)O)cc1	0.83
1822	NC(=O)c1ccc(O)cc1	0.33
1825	O=[N+]([O-])c1ccccc1CO	1.24
1826	COc1cccc([N+](=O)[O-])c1	2.16
1827	O=[N+]([O-])c1cccc(CO)c1	1.21
1828	COc1ccccc1[N+](=O)[O-]	1.73
1829	Nc1ccc(C(=O)O)c(O)c1	1.32
1832	Cc1cccc(O)c1[N+](=O)[O-]	2.29
1833	Cc1ccc(O)c([N+](=O)[O-])c1	2.37
1835	O=C(O)CCN1C(=O)C=CC1=O	0.04
1836	COc1ccc(O)c([N+](=O)[O-])c1	2.02
1840	Cn1nnc2ccccc21	1.13
1841	Nc1nc2ccccc2[nH]1	0.91
1842	Cn1nc2ccccc2n1	1.64
1844	NC(=O)/N=[N+](\[O-])c1ccccc1	0.58
1846	N#Cc1ccc([N+](=O)[O-])n1CCO	0.6
1848	NNC(=O)c1ccccc1[N+](=O)[O-]	-0.54
1853	CNc1ncnc2sccc12	1.43
1854	C1=CC=CCC=C1	2.63
1855	Cc1ccccc1	2.73
1858	CCOc1cccc(Cl)n1	2.55
1860	CS(=O)(=O)Nc1ccc(Cl)cc1	1.85
1862	CN(C)C(=O)n1cc(F)c(=O)[nH]c1=O	-0.37
1863	CCNC(=O)n1cc(F)c(=O)[nH]c1=O	0.35
1867	N=C(N)c1ccccc1	0.65
1868	CC(=O)Nc1ccccn1	0.61
1869	NC(=O)Cc1ccccn1	-0.65
1870	CC(=O)Nc1cccnc1	0.41
1871	NC(=O)Cc1cccnc1	-0.71
1872	CC(=O)Nc1ccncc1	0.5
1873	NC(=O)Cc1ccncc1	-0.65
1874	NNC(=O)c1ccccc1	0.19
1875	CNC(=O)c1cccnc1	0.0
1876	NC(=O)c1ccccc1N	0.35
1877	NC(=O)c1ccc(N)cc1	-0.41
1878	NC(=O)Nc1ccccc1	0.83
1879	O=C(NO)Nc1ccccc1	0.41
1881	NNC(=O)c1cccc(O)c1	-0.08
1882	NNC(=O)c1ccccc1O	0.6
1883	NNC(=O)c1ccc(O)cc1	-0.33
1884	CNc1ccccc1[N+](=O)[O-]	2.18
1887	COC(=O)c1cncc(C)n1	0.1
1888	COC(=O)c1cnc(C)cn1	0.17
1889	CCOC(=O)c1cnccn1	0.28
1890	CCOC(=O)c1ccnnc1	0.23
1891	CCOC(=O)c1ncccn1	-0.31
1892	CCOC(=O)c1cncnc1	0.52
1894	COc1ccc(N)c([N+](=O)[O-])c1	1.86
1895	COC(=O)c1cncc(OC)n1	0.69
1898	NC(=O)NS(=O)(=O)c1ccccc1	0.28
1900	NC(=S)Nc1ccccc1	0.73
1901	CN(C)c1cncc(C#N)n1	1.12
1902	NC(=S)N/N=C/c1ccc(O)cn1	1.04
1904	Cn1c(=O)c2[nH]cnc2n(C)c1=O	-0.02
1906	CCn1c(=O)[nH]c(=O)c2[nH]cnc21	-0.11
1911	C[C@@H]1CO/C(=N\c2ncc([N+](=O)[O-])s2)N1	1.34
1913	Nc1cc(-c2nc(N)n[nH]2)ccn1	0.11
1914	COc1ccccc1	2.11
1915	OCc1ccccc1	1.1
1916	Cc1cccc(O)c1	1.96
1917	Cc1ccccc1O	1.95
1918	Cc1ccc(O)cc1	1.94
1920	Cc1ccc(O)c(O)c1	1.37
1921	Cc1cc(=O)cc(C)o1	0.1
1922	Cc1cc(O)ccc1O	0.98
1923	OCc1cccc(O)c1	0.49
1924	COc1cccc(O)c1	1.58
1925	COc1ccc(O)cc1	1.34
1926	COc1ccccc1O	1.32
1927	OCc1ccc(O)cc1	0.25
1928	OCc1ccccc1O	0.73
1929	CS(=O)(=O)c1ccccc1	0.5
1930	COC(=O)Cc1cccs1	1.51
1931	COC(=O)Cc1ccsc1	1.46
1932	CCOC(=O)c1cccs1	2.33
1933	COC(=O)c1cc(C)co1	1.51
1934	CCOC(=O)c1ccoc1	1.78
1935	CCOC(=O)c1ccco1	1.52
1936	COc1cc(O)ccc1O	0.47
1937	CS(=O)(=O)Oc1ccccc1	1.25
1939	CCOn1c(=O)[nH]c(C)c(Br)c1=O	0.11
1940	CCCOc1cncc(Cl)n1	2.71
1941	C[C@H]1[C@H](Cl)[C@H](Cl)[C@@H](Cl)[C@H](Cl)[C@@H]1Cl	4.04
1942	OC[C@H]1[C@@H](Cl)[C@H](Cl)[C@@H](Cl)[C@@H](Cl)[C@@H]1Cl	2.94
1943	CO[C@H]1[C@@H](Cl)[C@H](Cl)[C@@H](Cl)[C@@H](Cl)[C@@H]1Cl	3.14
1944	CO[C@H]1[C@@H](Cl)[C@H](Cl)[C@@H](Cl)[C@@H](Cl)[C@@H]1Cl	3.51
1948	Cc1cccc(C)n1	1.68
1949	CCc1ccccn1	1.69
1950	Cc1cncc(C)c1	1.78
1951	CCc1cccnc1	1.66
1952	CCc1ccncc1	1.65
1953	CNc1ccccc1	1.66
1954	NCc1ccccc1	1.09
1955	Cc1cccc(N)c1	1.4
1956	Cc1ccccc1N	1.32
1957	Cc1ccc(N)cc1	1.39
1958	OCCc1ccccn1	0.12
1959	OCCc1cccnc1	0.12
1960	OCCc1ccncc1	0.1
1961	Nc1cccc(CO)c1	-0.05
1962	COc1cccc(N)c1	0.93
1963	COc1ccccc1N	1.18
1964	Nc1ccc(CO)cc1	-0.22
1965	Cc1ccc(O)c(N)c1	1.16
1966	COc1ccc(N)cc1	0.95
1967	CCOc1ccccn1	1.81
1968	CCOc1cccnc1	1.44
1969	CCNC(=O)c1ccco1	0.61
1970	CCNC(=O)c1ccoc1	0.72
1971	CN(C)C(=O)c1ccoc1	0.24
1972	CN(C)C(=O)c1ccco1	0.41
1973	COc1cccc(OC)n1	2.3
1974	COC(=O)c1c[nH]c(C)c1	1.96
1975	NS(=O)(=O)Cc1ccccc1	0.13
1976	CNS(=O)(=O)c1ccccc1	0.92
1977	Cc1cccc(S(N)(=O)=O)c1	0.85
1978	CS(=O)(=O)Nc1ccccc1	0.95
1979	Cc1ccccc1S(N)(=O)=O	0.84
1982	NC(=O)COCc1ccco1	-0.11
1983	COc1cccc(S(N)(=O)=O)c1	0.57
1986	CN(C)C(=O)c1cccs1	0.75
1987	CN(C)C(=O)c1ccsc1	0.55
1988	NC(N)=Nc1ccccc1	0.53
1989	N=C(N)c1ccc(N)cc1	-0.49
1990	Cc1cc(C(=O)NN)ccn1	-0.37
1991	NNC(=O)c1cccc(N)c1	-0.86
1992	NNC(=O)c1ccc(N)cc1	-0.75
1993	NNC(=O)c1ccccc1N	-0.18
1994	NC(=O)NNc1ccccc1	0.13
1995	CC(=O)Nc1cncc(C)n1	0.38
1996	COc1cc(C(=O)NN)ccn1	-0.1
1997	N[C@@H](Cc1cnccn1)C(=O)O	-2.79
1998	COc1cncc(NC(C)=O)n1	0.82
1999	CCOc1cncc(C(N)=O)n1	0.61
2000	CNC(=O)NS(=O)(=O)c1cccnc1	-0.45
2004	CN1CCN/C1=N/c1ncc([N+](=O)[O-])s1	1.8
2005	C[C@H]1CN/C(=N/c2ncc([N+](=O)[O-])s2)N1	1.82
2006	O=[N+]([O-])c1cnc(N=C2NCC(O)CN2)s1	0.74
2010	CO[C@@H]1C[C@@H](Cl)[C@H](Cl)[C@H](Cl)[C@H]1Cl	2.99
2014	Cc1ccc(N)c(N)c1	0.63
2015	Cc1ccc(N)cc1N	0.14
2016	CN(C)c1ccccn1	1.65
2017	NCCc1ccccn1	0.08
2018	NCCc1cccnc1	-0.11
2019	CN(C)c1ccncc1	1.34
2020	NCCc1ccncc1	-0.01
2021	N#CCCCCCC#N	0.05
2022	CNCc1cccnc1	0.39
2023	Cc1cnc(C)c(C)n1	0.95
2024	CCc1nccnc1C	1.07
2025	CN(C)c1cccnc1	1.41
2026	CCc1nccnc1OC	1.8
2027	CCOc1nccnc1C	1.82
2028	CCCOc1cnccn1	1.84
2029	CCOc1cncc(OC)n1	1.98
2030	COc1noc2c1CNCC2	-0.04
2031	CCn1cc(C)c(=O)[nH]c1=O	-0.15
2033	CC(C)C1C(=O)NC(=O)NC1=O	-0.02
2034	CCC1(C)C(=O)NC(=O)NC1=O	0.02
2035	CC[C@H]1C(=O)NC(=O)N(C)C1=O	0.15
2038	CN(C)c1cncc(C(N)=O)n1	0.38
2040	CCNC(=O)c1[nH]nc(C)c1[N+](=O)[O-]	0.13
2041	Cn1c(N)c(NC=O)c(=O)n(C)c1=O	-0.64
2042	CN(C=O)c1c(N)n(C)c(=O)[nH]c1=O	-1.3
2043	CN(C=O)c1c(N)[nH]c(=O)n(C)c1=O	-2.03
2044	O=[N+]([O-])c1nccnc1NC[C@H](O)CO	-0.49
2049	C/C(=N\NC(=N)N)c1cccs1	1.05
2051	CN(C)Cc1ccco1	1.19
2052	CC(=O)NC(=O)C1CCC1	-0.4
2055	CN(C)Cc1cccs1	1.67
2056	Cc1cncc(N(C)C)n1	1.57
2057	COc1cnc(N(C)C)cn1	1.65
2058	COc1cncc(N(C)C)n1	1.99
2059	CC(C)(C)c1noc(/C=N/O)n1	2.15
2062	CCOCCn1ccnc1[N+](=O)[O-]	0.53
2069	O=[N+]([O-])c1nccn1COC(CO)CO	-1.17
2075	CN(C)c1nc(Cl)nc(N(C)C)n1	2.31
2076	CCNc1nc(Cl)nc(NCC)n1	2.18
2078	C1CN=C2CCCN2C1	-0.17
2079	C=CCNC(=O)NCC=C	0.64
2080	C=CC[C@@H](NC(C)=O)C(N)=O	-0.86
2081	CC(=O)N1CCC[C@H]1C(N)=O	-1.34
2086	CC(=O)N[C@@H](CCC(=O)O)C(N)=O	-2.47
2089	CC(C)CCn1cnc([N+](=O)[O-])n1	1.34
2090	COc1nnc(C(C)C)c(=O)n1N	-0.06
2093	CCOC[C@H](O)Cn1cnc([N+](=O)[O-])n1	-0.07
2094	CC(=O)CCC1CC1	1.5
2095	CC1CCC(=O)CC1	1.38
2096	C=CC(=O)OCCCC	2.36
2097	C=CC(=O)OCC(C)C	2.22
2098	C=C(C)C(=O)OC(C)C	2.25
2099	C=C(C)C(=O)OC[C@@H](C)O	0.97
2100	CC(C)(CCC(=O)O)C(=O)O	0.67
2101	COC(=O)CCCC(=O)OC	0.62
2102	CCOC(=O)CC(=O)OCC	0.96
2103	CCC(Br)(CC)C(=O)NC(N)=O	1.54
2104	CCC(Cl)(CC)C(=O)NC(N)=O	1.4
2105	C1CN2CCC1CC2	1.38
2106	O=C1CCCCCCN1	0.24
2107	NC1(C(=O)O)CCCCC1	-1.87
2108	O=C(O)CNC1CCCC1	-1.31
2109	CC[C@H](NC(C)=O)C(=O)OC	-0.17
2111	CCCCCc1nnc(N)o1	1.1
2112	CC(=O)N[C@@H](CCC(N)=O)C(N)=O	-2.05
2115	CNc1nnc(C(C)C)c(=O)n1N	0.3
2117	C=CCCCCC	3.99
2118	C1CCCCCC1	4.0
2119	CC1CCCCC1	3.61
2120	CCCN(CC)CC(F)(F)F	2.38
2121	CC1(C)COC(C)(C)N1O	0.48
2127	CCC(CC)C(=O)NC(N)=O	0.91
2128	CCC[C@H](NC(C)=O)C(N)=O	-0.45
2129	CC(=O)N[C@H](C(N)=O)C(C)C	-0.61
2133	CCN1CCN(CC)C1=S	1.13
2134	CN(C)c1nc(N)nc(N(C)C)n1	1.2
2135	CC1(O)CCCCC1	1.33
2136	CC(C)C(=O)C(C)C	1.86
2137	CCCCCC(C)=O	1.98
2138	C[C@H]1CCCC[C@H]1O	1.84
2139	C[C@@H]1CCCC[C@H]1O	1.82
2140	CC(=O)CCC(C)C	1.88
2141	C[C@H]1CC[C@H](O)CC1	1.79
2142	CCC[C@@H](CC)C(=O)O	2.23
2143	CCCC(=O)OC[C@H](O)CO	-0.17
2149	C[C@H]1CCC[C@@H](C)N1	1.53
2150	OCCN1CCCCC1	0.96
2151	CCC(CC)COC(N)=O	1.98
2152	NCCCCCCC(=O)O	-3.03
2153	CC(C)COC(=O)N(C)C	2.0
2155	CCCCCCOC(N)=O	1.85
2156	CCCCCOC(=O)NC	1.96
2157	CCCC(C)(C)OC(N)=O	1.45
2158	NNC(=O)NC1CCCCC1	0.15
2160	CCCCCCC(=O)NN	0.97
2161	CCCCC[C@H](C)O	2.31
2162	CCCC[C@@H](O)CC	2.24
2163	CCCC(O)CCC	2.22
2164	CCCCCCCO	2.72
2165	CCOC(OCC)OCC	1.2
2166	CCCCCCCN	2.57
2167	CCCNCC(C)C	2.07
2168	CCCN[C@@H](C)CC	1.91
2169	CCCCNCCC	2.12
2170	CC(C)NC(C)(C)C	1.56
2171	CCCCC[C@@H](C)N	2.4
2172	CCCCCCNNC(N)=O	0.46
2178	N#Cc1c(Cl)c(Cl)c(Cl)c(C#N)c1Cl	2.9
2182	O=C1OCc2c(Cl)c(Cl)c(Cl)c(Cl)c21	3.2
2183	N#CC(C#N)=Cc1ccc(Br)o1	2.16
2184	FC(F)(F)c1nc2cc(Br)c(Br)cc2[nH]1	4.15
2186	N#CC(C#N)=Cc1ccc(Cl)o1	2.17
2190	FC(F)(F)c1nc2cc(Cl)c(Cl)cc2[nH]1	3.99
2192	FC(F)(F)c1nc2cc(Br)ccc2[nH]1	3.57
2193	FC(F)(F)c1nc2cc(Cl)ccc2[nH]1	3.39
2196	O=C(Nc1ccc(Cl)c(Cl)c1)C(F)(F)F	3.9
2202	CC(=O)Nc1c(F)c(F)c(F)c(F)c1F	1.7
2205	N#Cc1cccc(C#N)c1	0.8
2206	N#Cc1ccc(C#N)cc1	0.93
2207	N#Cc1ccccc1C#N	0.99
2208	N#CC(C#N)=Cc1ccco1	1.4
2216	O=C(Nc1ccc(Br)cc1)C(F)(F)F	3.34
2217	Brc1cc2ccccc2nn1	1.72
2218	Clc1cnc2ccccc2n1	2.23
2219	Clc1cc2ccccc2nn1	1.57
2220	Clc1cccc2nccnc12	1.75
2221	Clc1ccc2nccnc2c1	2.1
2222	Clc1ccc2cncnc2c1	1.74
2223	Clc1nonc1-c1ccccc1	3.2
2224	[O-][n+]1onc(-c2ccccc2)c1Cl	2.7
2225	[O-][n+]1onc(Cl)c1-c1ccccc1	2.82
2227	CCc1nc(C#N)c(C#N)nc1Cl	1.79
2232	O=C(O)Cc1c(Cl)ccc(Cl)c1Cl	3.2
2233	O=C(O)COc1cc(Cl)c(Cl)cc1Cl	3.31
2234	FC(F)(F)c1nc2ccccc2[nH]1	2.67
2235	O=Cc1cccc(C(F)(F)F)c1	2.47
2236	O=C(c1ccccc1)C(F)(F)F	2.15
2239	FC(F)(F)C(F)(F)c1ccccc1	3.36
2242	N#Cc1cccc(C=O)c1	1.18
2243	O=C1Nc2ccccc2C1=O	0.83
2244	N#Cc1cccc(C(=O)O)c1	1.48
2245	N#Cc1ccc(C(=O)O)cc1	1.56
2246	O=C1NC(=O)c2ccccc21	1.15
2251	O=[N+]([O-])c1nonc1-c1ccccc1	2.63
2253	C#Cc1ccccc1	2.53
2259	Brc1ccc2[nH]ccc2c1	3.0
2264	Clc1ccc2cc[nH]c2c1	3.25
2265	N#CCc1ccc(Cl)cc1	2.47
2267	O=[N+]([O-])/C=C/c1cccc(Cl)c1	2.57
2268	O=[N+]([O-])/C=C/c1ccc(Cl)cc1	2.44
2269	COC(=O)c1c(Cl)cccc1[N+](=O)[O-]	2.21
2270	O=C(O)COc1ccc(Cl)c([N+](=O)[O-])c1	1.85
2274	COC(=O)c1c(Cl)cccc1Cl	2.79
2275	CC(=O)Oc1c(Cl)cccc1Cl	2.94
2276	COc1c(Cl)ccc(Cl)c1C(=O)O	2.21
2277	O=C(O)COc1ccc(Cl)cc1Cl	2.81
2278	O=C(O)COc1ccc(Cl)c(Cl)c1	2.81
2279	O=C(O)COc1cc(Cl)cc(Cl)c1	2.84
2280	CC(=O)Nc1ccc(Cl)c(Cl)c1Cl	2.88
2281	CC(=O)Nc1cc(Cl)c(Cl)c(Cl)c1	3.76
2284	COC(=O)c1c(F)cccc1F	1.96
2285	NC(=O)c1ccccc1C(F)(F)F	0.68
2287	O=C(Nc1ccccc1)C(F)(F)F	2.21
2289	c1ccc2nnccc2c1	0.93
2290	c1ccc2cnncc2c1	0.57
2291	c1ccc2ncncc2c1	1.0
2292	c1ccc2nccnc2c1	1.32
2293	O=c1[nH]ncc2ccccc12	0.75
2294	O=c1cc2ccccc2n[nH]1	0.68
2295	O=c1ccnc2ccccn12	0.2
2296	O=c1cn[nH]c2ccccc12	0.82
2297	N#Cc1cccc(C(N)=O)c1	0.52
2298	N#Cc1ccc(C(N)=O)cc1	0.48
2299	N#Cc1ccc(NC=O)cc1	1.08
2300	Oc1ncnc2ccccc12	0.94
2301	O=c1nc[nH]c2ccccc12	0.77
2302	O=c1cnc2ccccc2[nH]1	0.8
2303	Nc1nc(=O)c2ccccc2o1	0.27
2304	O=c1c2ccccc2ncn1O	-0.45
2306	O=[N+]([O-])c1cccc2cc[nH]c12	2.63
2308	O=c1[nH]c(=O)c2ccccc2[nH]1	0.77
2309	O=c1[nH]c2ccccc2[nH]c1=O	0.2
2310	Nc1ccc2c(c1)C(=O)N(O)C2=O	0.16
2312	O=[N+]([O-])/C=C/c1cccc([N+](=O)[O-])c1	1.82
2315	c1ccc(-c2csnn2)cc1	2.42
2318	N#Cc1ccc2[nH]c(N)nc2c1	1.13
2319	O=[N+]([O-])c1ccc(/C=C/c2nnc[nH]2)o1	1.1
2321	Nc1nc(/C=C/c2ccc([N+](=O)[O-])o2)no1	1.3
2322	O=C1CN(/N=C\c2ccc([N+](=O)[O-])o2)C(=O)N1	-0.47
2323	c1ccc2occc2c1	2.67
2324	O=C1OCc2ccccc21	0.8
2325	O=S1(=O)C=Cc2ccccc21	0.88
2327	O=Cc1ccc(C(=O)O)cc1	1.76
2328	O=Cc1ccc2c(c1)OCO2	1.05
2329	O=C(O)c1cccc(C(=O)O)c1	1.66
2330	O=C(O)c1ccccc1C(=O)O	0.73
2331	O=C(O)c1ccc(C(=O)O)cc1	2.0
2332	c1ccc2sccc2c1	3.12
2335	C#CCOn1c(=O)[nH]c(C)c(Br)c1=O	-0.1
2336	CC(=O)c1ccc(Br)cc1	2.43
2337	CC(=O)Oc1ccccc1Br	2.2
2338	COC(=O)c1ccc(Br)cc1	2.95
2339	O=C(O)Cc1cccc(Br)c1	2.37
2340	O=C(O)Cc1ccc(Br)cc1	2.31
2341	O=C(O)COc1cccc(Br)c1	2.22
2342	O=C(O)COc1ccccc1Br	2.04
2343	O=C(O)COc1ccc(Br)cc1	2.45
2344	CC(=O)Nc1c(Br)cccc1Br	1.53
2345	OCCOc1c(Br)cc(Br)cc1Br	3.42
2355	CC(=O)c1cccc(Cl)c1	2.51
2356	CC(=O)c1ccccc1Cl	2.09
2357	CC(=O)c1ccc(Cl)cc1	2.32
2358	CC(=O)Oc1ccccc1Cl	2.18
2359	CC(=O)Oc1cccc(Cl)c1	2.32
2360	Cc1cccc(Cl)c1C(=O)O	2.31
2361	COC(=O)c1cccc(Cl)c1	2.85
2362	COC(=O)c1ccc(Cl)cc1	2.76
2363	O=C(O)Cc1cccc(Cl)c1	2.09
2364	COC(=O)c1ccccc1Cl	2.38
2365	O=C(O)Cc1ccc(Cl)cc1	2.12
2366	O=C(O)COc1cccc(Cl)c1	2.03
2367	O=C(O)COc1ccccc1Cl	1.86
2368	O=C(O)COc1ccc(Cl)cc1	2.25
2369	CC(=O)Nc1cccc(Cl)c1Cl	2.09
2370	CC(=O)Nc1ccc(Cl)cc1Cl	2.18
2371	CC(=O)Nc1cc(Cl)ccc1Cl	2.19
2372	CC(=O)Nc1c(Cl)cccc1Cl	1.32
2373	CC(=O)Nc1cc(Cl)cc(Cl)c1	3.17
2374	CNC(=O)Oc1cccc(Cl)c1Cl	2.48
2375	CNC(=O)Oc1cc(Cl)ccc1Cl	2.44
2376	COC(=O)Nc1ccc(Cl)c(Cl)c1	3.54
2377	CNC(=O)Oc1ccc(Cl)c(Cl)c1	2.8
2378	CNC(=O)Oc1cc(Cl)cc(Cl)c1	3.03
2381	COc1c(O)c(OC)c(Cl)c(Cl)c1Cl	3.74
2384	CC(=O)c1cccc(F)c1	1.77
2385	CC(=O)c1ccc(F)cc1	1.72
2386	CC(=O)Oc1ccccc1F	1.76
2387	CC(=O)Oc1cccc(F)c1	1.74
2388	COC(=O)c1ccccc1F	1.82
2389	COC(=O)c1ccc(F)cc1	2.28
2390	O=C(O)Cc1cccc(F)c1	1.65
2391	O=C(O)Cc1ccccc1F	1.5
2392	O=C(O)Cc1ccc(F)cc1	1.55
2393	O=C(O)COc1cccc(F)c1	1.48
2394	O=C(O)COc1ccccc1F	1.39
2395	O=C(O)COc1ccc(F)cc1	1.64
2398	CC(=O)Nc1c(F)cccc1F	0.69
2399	NC(=O)Nc1cccc(C(F)(F)F)c1	2.31
2400	OCc1cccc(C(F)(F)F)c1	2.24
2410	c1ccc2[nH]ccc2c1	2.14
2411	c1ccn2cccc2c1	2.49
2412	Cc1ccccc1C#N	2.21
2413	N#CCc1ccccc1	1.56
2414	O=C1Cc2ccccc2N1	1.16
2415	O=[N+]([O-])/C=C/c1ccccc1	2.11
2417	CC(=O)c1ccccc1[N+](=O)[O-]	1.28
2419	O=[N+]([O-])/C=C/c1cccc(O)c1	2.07
2420	O=[N+]([O-])/C=C/c1ccc(O)cc1	2.12
2422	COC(=O)c1ccccc1[N+](=O)[O-]	1.66
2423	CC(=O)Oc1cccc([N+](=O)[O-])c1	1.82
2424	O=C(O)Cc1cccc([N+](=O)[O-])c1	1.45
2429	COC(=O)/C=C/c1ccc([N+](=O)[O-])o1	1.65
2430	O=C(O)COc1cccc([N+](=O)[O-])c1	1.37
2431	O=C(O)COc1ccccc1[N+](=O)[O-]	0.97
2436	Cn1c(=O)sc2ccccc21	1.98
2440	c1ccc(-c2nc[nH]n2)cc1	1.71
2441	Nc1nncc2ccccc12	0.82
2442	Nc1cnc2ccccc2n1	1.5
2443	Nc1cc2ccccc2nn1	1.0
2444	Nc1cnnc2ccccc12	1.04
2445	Nc1ncnc2ccccc12	1.28
2446	Nc1cccc2nccnc12	1.29
2447	Nc1ccc2nccnc2c1	0.9
2448	Nc1nonc1-c1ccccc1	1.81
2449	Cc1nnc(-c2ccccn2)o1	0.46
2450	Nc1nc(=O)c2ccccc2[nH]1	0.6
2451	Cc1nonc1-c1ccccn1	2.09
2452	Cc1nc(-c2ccccn2)no1	0.79
2453	Cn1nnc2ccccc2c1=O	0.84
2454	Cc1noc(-c2ccccn2)n1	0.89
2457	O=C(O)Cn1nc2ccccc2n1	1.64
2461	Nc1c(-c2ccccc2)no[n+]1[O-]	1.42
2462	Nc1no[n+]([O-])c1-c1ccccc1	1.47
2463	O=C1NC(=O)[C@@H](c2cccnc2)N1	-0.95
2466	COc1n[n+]([O-])c2ccccc2[n+]1[O-]	-0.3
2471	O=C1OCCN1/N=C/c1ccc([N+](=O)[O-])o1	-0.05
2472	S=c1nc(-c2ccccc2)[nH][nH]1	1.84
2473	C1=C\C=C\C=C/C=C/1	3.08
2474	C=Cc1ccccc1	2.95
2476	CC(=O)Nc1cccc(Br)c1	2.32
2477	CC(=O)Nc1ccccc1Br	1.4
2478	CC(=O)Nc1ccc(Br)cc1	2.29
2479	COC(=O)Nc1ccccc1Br	2.25
2480	COC(=O)Nc1cccc(Br)c1	2.78
2481	Cc1cc(Br)cc(C(N)=O)c1O	2.76
2482	CNC(=O)Oc1ccccc1Br	1.77
2483	CNC(=O)Oc1cccc(Br)c1	2.25
2484	CNC(=O)Oc1ccc(Br)cc1	2.17
2486	CC(=O)Nc1cccc(Cl)c1	2.15
2488	Cc1cccc(Cl)c1C(N)=O	0.89
2489	CC(=O)Nc1ccccc1Cl	1.28
2490	CC(=O)Nc1ccc(Cl)cc1	2.12
2491	COC(=O)Nc1ccccc1Cl	2.13
2492	COC(=O)Nc1ccc(Cl)cc1	2.57
2493	COc1cccc(Cl)c1C(N)=O	0.59
2494	COC(=O)c1cc(Cl)ccc1N	3.3
2495	COC(=O)Nc1cccc(Cl)c1	2.58
2496	CNC(=O)Oc1ccccc1Cl	1.64
2497	CNC(=O)Oc1cccc(Cl)c1	2.03
2498	CNC(=O)Oc1ccc(Cl)cc1	2.01
2499	NC(=O)OCc1ccc(Cl)cc1	1.97
2500	Nc1cc(OCC(=O)O)ccc1Cl	1.16
2502	Cn1c(N)nc2ccc(Cl)cc21	2.01
2508	CNC(=O)Nc1ccc(Cl)c(Cl)c1	2.94
2509	N=C(N)NC(=O)Nc1ccc(Cl)c(Cl)c1	2.39
2515	CC(=O)Nc1cccc(F)c1	1.61
2516	CC(=O)Nc1ccccc1F	0.96
2517	CC(=O)Nc1ccc(F)cc1	1.47
2518	COC(=O)Nc1ccccc1F	1.66
2519	COC(=O)Nc1cccc(F)c1	2.25
2520	COC(=O)Nc1ccc(F)cc1	1.95
2521	CNC(=O)Oc1ccccc1F	1.25
2522	CNC(=O)Oc1cccc(F)c1	1.48
2523	CNC(=O)Oc1ccc(F)cc1	1.28
2541	Nc1ccc2[nH]ccc2c1	0.7
2542	CNc1nc2ccccc2o1	1.82
2543	O=C1C[C@H](Sc2ccncc2)N1	0.61
2546	NC(=O)c1cccc(C(N)=O)c1	-0.21
2547	NC(=O)c1ccccc1C(N)=O	-1.73
2548	CC1=NS(=O)(=O)c2ccccc2N1	0.29
2549	Cc1cccc([N+](=O)[O-])c1C(N)=O	0.1
2550	CC(=O)Nc1cccc([N+](=O)[O-])c1	1.47
2554	CNC(=O)/C=C/c1ccc([N+](=O)[O-])o1	0.98
2555	COC(=O)Nc1cccc([N+](=O)[O-])c1	1.95
2557	COc1cccc([N+](=O)[O-])c1C(N)=O	-0.26
2559	CNC(=O)Oc1cccc([N+](=O)[O-])c1	1.39
2561	COC(=O)c1nccnc1C(=O)OC	-0.02
2564	Nc1nc(N)c2ccccc2n1	1.0
2565	NNc1ncnc2ccccc12	1.67
2566	c1ccc(Cn2cnnn2)cc1	1.36
2567	c1ccc(Cn2ncnn2)cc1	1.03
2568	c1ccc(Cc2nnn[nH]2)cc1	1.36
2569	NC(=O)Cn1nnc2ccccc21	-0.1
2570	NC(=O)Cn1nc2ccccc2n1	0.28
2571	Cc1cc(=O)[nH]n1-c1ccncn1	1.4
2574	CC(=O)OCn1ncc2c(O)ncnc21	-0.35
2576	c1ccc2c(c1)CCO2	2.14
2577	CC(=O)c1ccccc1	1.58
2578	Cc1ccccc1C=O	2.09
2579	O=CCc1ccccc1	1.78
2580	c1ccc2c(c1)COC2	1.76
2581	c1ccc([C@@H]2CO2)cc1	1.61
2583	CC(=O)Sc1ccccc1	2.23
2584	c1ccc2c(c1)OCCO2	2.01
2585	CC1=CC(=O)C(C)=CC1=O	1.28
2586	CC1=CC(=O)C=C(C)C1=O	1.22
2587	CC(=O)/C=C/c1ccco1	1.35
2588	CC(=O)c1ccccc1O	1.92
2589	CC(=O)Oc1ccccc1	1.49
2590	COc1ccccc1C=O	1.7
2591	COc1ccc(C=O)cc1	1.76
2592	COC(=O)c1ccccc1	2.12
2593	CC1=C(C)C(=O)C=CC1=O	1.24
2594	CC(=O)c1cccc(O)c1	1.39
2595	Cc1cccc(C(=O)O)c1	2.37
2596	Cc1ccccc1C(=O)O	2.46
2597	CC(=O)c1ccc(O)cc1	1.35
2598	Cc1ccc(C(=O)O)cc1	2.27
2599	O=C(O)Cc1ccccc1	1.41
2601	O=C(O)CSc1ccccc1	1.88
2602	COc1ccc(C=O)cc1O	0.97
2603	Cc1ccc(C(=O)O)c(O)c1	2.99
2604	Cc1ccc(O)c(C(=O)O)c1	2.78
2605	COc1cc(C=O)ccc1O	1.21
2606	O=C(O)c1ccc(CO)cc1	0.93
2607	OCc1ccc2c(c1)OCO2	1.05
2608	COC(=O)c1cccc(O)c1	1.89
2609	O=C(O)Cc1cccc(O)c1	0.85
2610	COc1cccc(C(=O)O)c1	2.02
2611	COC(=O)c1ccccc1O	2.34
2612	O=C(O)Cc1ccccc1O	0.85
2613	COc1ccccc1C(=O)O	1.59
2614	COc1cccc(C=O)c1O	1.37
2615	COC(=O)c1ccc(O)cc1	1.96
2616	O=C(O)Cc1ccc(O)cc1	0.75
2617	COc1ccc(C(=O)O)cc1	1.96
2618	O=C(O)COc1ccccc1	1.34
2619	O=C(O)[C@@H](O)c1ccccc1	0.62
2620	Cc1cccc(C(=O)O)c1O	2.86
2621	CCOC(=O)C(=O)c1cccs1	1.77
2622	COc1cc(C(=O)O)ccc1O	1.43
2623	COC1=C(OC)C(=O)C=CC1=O	0.34
2624	COC1=CC(=O)C=C(OC)C1=O	-0.06
2625	O=C(O)COc1cccc(O)c1	0.76
2626	O=C(O)COc1ccccc1O	0.85
2627	O=C(O)COc1ccc(O)cc1	0.65
2628	COc1cccc(C(=O)O)c1O	1.94
2630	COC(=O)c1cc(O)c(O)c(O)c1	0.86
2632	Cc1cc(NC(N)=O)ccc1Br	2.49
2633	CN(C)C(=O)Oc1cccnc1Br	1.14
2634	C=CCOn1c(=O)[nH]c(C)c(Br)c1=O	0.32
2635	Cc1ccc(Cl)cc1C	3.82
2641	CNC(=O)Nc1cccc(Cl)c1	2.18
2643	CN(C)C(=O)Oc1cccnc1Cl	1.04
2644	COc1ccc(NC(N)=O)cc1Cl	1.37
2646	N=C(N)NC(=O)Nc1ccc(Cl)cc1	1.78
2647	COc1ccc(OC)c(Cl)c1	2.69
2651	CC(=O)O[C@H]1[C@H](Cl)[C@@H](Cl)[C@H](Cl)[C@@H](Cl)[C@@H]1Cl	3.4
2652	Cc1cc(NC(N)=O)ccc1F	1.59
2654	CCCC(=O)n1c(=O)[nH]cc(F)c1=O	0.67
2655	O=c1[nH]c(=O)n([C@H]2CCCO2)cc1F	-0.27
2656	CC(C)OC(=O)n1cc(F)c(=O)[nH]c1=O	0.2
2657	CCOC(=O)OCn1cc(F)c(=O)[nH]c1=O	-0.04
2658	CCOC(=O)OCn1c(=O)[nH]cc(F)c1=O	0.15
2660	C/N=C/c1ccccc1	1.64
2661	CC(=O)Nc1ccccc1	1.16
2662	Cc1ccc(/C=N/O)cc1	2.4
2663	Cc1ccccc1C(N)=O	0.76
2664	CCC(=O)c1ccncc1	0.77
2665	Cc1cccc(C(N)=O)c1	1.18
2666	CNC(=O)c1ccccc1	0.86
2667	CN(C=O)c1ccccc1	1.09
2668	CC(=O)c1ccccc1N	1.63
2669	Cc1ccccc1/C=N/O	2.53
2670	CC(=O)c1ccc(N)cc1	0.83
2671	Cc1ccc(C(N)=O)cc1	1.18
2672	Cc1ccc(NC=O)cc1	1.61
2673	NC(=O)Cc1ccccc1	0.45
2674	Cc1cccc(C)c1[N+](=O)[O-]	2.95
2675	N[C@H](C(=O)O)c1ccccc1	-1.7
2676	O=[N+]([O-])CCc1ccccc1	2.08
2677	COC(=O)c1ccccc1N	1.88
2678	NCc1ccc(C(=O)O)cc1	-1.55
2679	O=C(O)CNc1ccccc1	0.62
2680	O=C(CO)Nc1ccccc1	0.71
2681	CCOC(=O)c1ccncc1	1.43
2682	CC(=O)Nc1cccc(O)c1	0.73
2683	COc1cccc(C(N)=O)c1	0.85
2684	COc1cccc(NC=O)c1	1.25
2685	COC(=O)Nc1ccccc1	1.76
2686	CNC(=O)Oc1ccccc1	1.24
2687	CCOC(=O)c1cccnc1	1.32
2688	Cc1cccc([N+](=O)[O-])c1C	2.83
2691	NC(=O)OCc1ccccc1	1.2
2692	CC(=O)Nc1ccccc1O	0.72
2693	COc1ccccc1C(N)=O	0.84
2694	COC(=O)c1ccc(N)cc1	1.35
2695	CC(=O)Oc1ccc(N)cc1	0.45
2696	CC(=O)Nc1ccc(O)cc1	0.51
2697	COc1ccc(C(N)=O)cc1	0.86
2698	COc1ccc(NC=O)cc1	1.03
2699	NC(=O)COc1ccccc1	0.76
2700	CCOC(=O)c1ccccn1	0.87
2702	COc1cccc([N+](=O)[O-])c1C	2.68
2706	CC(=O)OCN1C(=O)C=C(C)C1=O	0.45
2707	O=C(O)CCCN1C(=O)C=CC1=O	0.4
2708	CC(=O)OCCN1C(=O)C=CC1=O	0.49
2714	CCn1nnc2ccccc21	1.58
2715	CCn1nc2ccccc2n1	2.1
2716	Cn1c(N)nc2ccccc21	0.95
2717	Cc1ccc2[nH]c(N)nc2c1	1.11
2718	OCCn1nnc2ccccc21	0.5
2719	OCCn1nc2ccccc2n1	0.92
2720	NC(=O)N/N=C/c1ccccc1	1.27
2721	COc1ccc2[nH]c(N)nc2c1	0.57
2722	NC(=S)N/N=C/c1cccc(O)c1	1.61
2723	CC(=O)NNC(=O)c1ccccn1	-0.57
2724	NC(=O)NNC(=O)c1ccccc1	-0.5
2729	NC(=S)N/N=C/c1ccccc1	1.86
2730	CN(C)c1ncnc2sccc12	1.82
2731	CC(=O)Nc1ncnc2c1ncn2C	-0.41
2732	N=C(N)NC(=O)Nc1cccc([N+](=O)[O-])c1	1.28
2734	CCc1ccccc1	3.15
2735	Cc1cccc(C)c1	3.2
2736	Cc1ccccc1C	3.12
2737	Cc1ccc(C)cc1	3.15
2739	CN(C)/N=N/c1ccccc1Cl	3.03
2740	CN(C)/N=N/c1cccc(Cl)c1	3.44
2751	CNC(=O)Nc1ccccc1	1.12
2752	NC(=O)CCc1ccccn1	-0.27
2753	NC(=O)CCc1cccnc1	-0.26
2754	NC(=O)CCc1ccncc1	-0.25
2755	O=c1ccnc2n1CCCC2	-0.14
2756	Cc1cccc(C(=O)NN)c1	0.74
2757	Cc1ccccc1C(=O)NN	0.22
2758	Cc1ccc(C(=O)NN)cc1	0.73
2759	NC(=O)NCc1ccccc1	0.73
2760	Cc1cccc(NC(N)=O)c1	1.29
2762	CN(C)C(=O)c1cccnc1	-0.48
2763	CCNC(=O)c1cccnc1	0.31
2764	CC(=O)Nc1ccc(N)cc1	0.08
2765	CN(C)C(=O)c1ccccn1	-0.45
2766	CN(C(N)=O)c1ccccc1	0.42
2769	CNC1=CC(=O)C(NC)=CC1=O	0.34
2770	COc1cccc(C(=O)NN)c1	0.4
2771	COc1ccccc1C(=O)NN	0.25
2772	COc1ccc(C(=O)NN)cc1	0.25
2773	O=C(NCCO)c1cccnc1	-0.11
2775	CCOC(=O)c1cncc(C)n1	0.51
2776	CCOC(=O)c1cnc(C)cn1	0.61
2778	CCOC(=O)c1cncc(OC)n1	1.2
2779	CS(=O)(=O)c1cccc(NC(N)=O)c1	-0.12
2781	CNC(=O)NS(=O)(=O)c1ccccc1	0.44
2785	NC(=O)NS(=O)(=O)Cc1ccccc1	0.24
2789	CN(C(N)=S)c1ccccc1	0.85
2790	N=C(N)N/N=C/c1ccccc1	1.18
2791	NC(=O)N/N=C/c1ccc(N)cc1	0.81
2792	CN/N=N/c1ccc(C(N)=O)cc1	0.48
2793	CN(O)/N=N/c1ccc(C(N)=O)cc1	-0.22
2794	CC(=O)Nc1cc(C(=O)NN)ccn1	-1.25
2795	CN(C)/N=N/c1cccc([N+](=O)[O-])c1	2.75
2797	CCCn1c(=O)[nH]c(=O)c2[nH]cnc21	0.33
2799	Cc1n[nH]c(C(=O)NC2CC2)c1[N+](=O)[O-]	0.25
2802	O=[N+]([O-])c1cnc(/N=C2\OCCN2CCO)s1	0.43
2804	C[C@@H](O)c1ccccc1	1.42
2805	Cc1ccc(O)c(C)c1	2.3
2806	Cc1ccc(C)c(O)c1	2.33
2807	Cc1cccc(C)c1O	2.36
2808	Cc1ccc(O)cc1C	2.23
2809	Cc1cc(C)cc(O)c1	2.35
2810	COCc1ccccc1	1.92
2811	CCc1cccc(O)c1	2.4
2812	COc1cccc(C)c1	2.66
2813	Cc1cccc(CO)c1	1.6
2814	CCc1ccccc1O	2.47
2815	COc1ccccc1C	2.74
2816	CCc1ccc(O)cc1	2.58
2817	COc1ccc(C)cc1	2.66
2818	Cc1ccc(CO)cc1	1.58
2819	CCOc1ccccc1	2.51
2820	OCCc1ccccc1	1.36
2821	OCCOc1ccccc1	1.16
2822	COc1cccc(OC)c1	2.21
2823	COc1ccc(OC)cc1	2.03
2824	Cc1ccc(O)c(CO)c1	0.97
2825	Cc1c(O)ccc(O)c1C	1.24
2826	Cc1cc(O)cc(C)c1O	0.98
2827	CCOc1cccc(O)c1	1.98
2828	COc1ccccc1OC	1.6
2829	CCOc1ccccc1O	1.68
2830	COc1ccccc1CO	1.13
2831	CCOc1ccc(O)cc1	1.81
2832	COc1ccc(CO)cc1	1.1
2833	COc1cccc(OC)c1O	1.15
2834	COc1cc(O)cc(OC)c1	1.64
[truncated: 3,575 more rows]
