# Supplementary material for: Toward Quantum-Informed Atom Pairs
Source: ACS Omega. 2024 Jan 26;9(5):5966–71. doi: 10.1021/acsomega.3c09744 (PMC10851243; doi:10.1021/acsomega.3c09744)
Supplement: Supplementary file 1 — ao3c09744_si_001.zip [file ao3c09744_si_001.zip › melting_point.csv.txt]

	smiles	target
0	N=C(N)N	182.3
4	CCC1(CC)C(=O)NC(=O)N(C)C1=O	150.5
5	CCC1(c2ccccc2)NC(=O)N(C)C1=O	136.5
7	CCC(O)(COC(N)=O)c1ccccc1	55.0
8	CC(O)C(=O)O	40.8666666667
12	O=C(O)c1c(Cl)cccc1Cl	144.0
13	O=C(O)c1c(Cl)ccc(Cl)c1Cl	124.5
14	c1ccc2c(c1)cc1ccc3cccc4ccc2c1c34	176.5
16	O=C1CCC(N2C(=O)c3ccccc3C2=O)C(=O)N1	270.0
17	COC(=O)C1C(OC(=O)c2ccccc2)CC2CCC1N2C	98.0
19	CCN(CC)CCOC(=O)C(c1ccccc1)c1ccccc1	113.5
20	O=C(O)c1c(Cl)cc(Cl)cc1Cl	162.0
21	CN(C)CCC=C1c2ccccc2CCc2ccccc21	196.5
22	CN(C)CCCN1c2ccccc2CCc2ccccc21	174.5
24	COC(=O)C1C2CC3c4[nH]c5cc(OC)ccc5c4CCN3CC2CC(OC(=O)c2cc(OC)c(OC)c(OC)c2)C1OC	264.5
25	Cc1ccc(N(CC2=NCCN2)c2cccc(O)c2)cc1	174.5
27	O=C(O)c1cc(Cl)cc(Cl)c1Cl	166.5
28	O=C(O)c1cc(Cl)c(Cl)c(Cl)c1Cl	194.5
29	CC(=O)Oc1ccccc1C(=O)O	135.0
30	O=C(O)c1cc(Cl)c(Cl)cc1Cl	166.5
31	O=C(O)c1ccc(Cl)cc1Cl	164.2
32	Cc1ccc(C(=O)O)c(O)c1	177.0
33	O=c1[nH]c(=O)n(C2CC(O)C(CO)O2)cc1F	150.5
35	CCN(CC)CCOC(=O)c1ccc(N)cc1	155.5
36	c1ccc2[nH]cnc2c1	170.5
37	O=c1[nH]cc(Br)c(=O)[nH]1	310.0
38	O=c1[nH]cc(F)c(=O)[nH]1	283.0
41	CN1C2CC(OC(=O)C(CO)c3ccccc3)CC1C1OC12	59.0
42	CNCC(O)c1ccc(O)c(O)c1	150.5
44	NCCc1cnc[nH]1	86.0
45	CCCc1cc(=O)[nH]c(=S)[nH]1	219.0
46	CN1C2CCC1CC(OC(=O)C(CO)c1ccccc1)C2	113.5
47	CNC(C)Cc1ccccc1	172.5
48	NCCc1ccc(O)c(O)c1	128.0
49	COc1ccc(NC(C)=O)cc1	131.0
50	NCCc1ccc(O)cc1	164.5
51	CCOC(N)=O	49.0
54	CCC1(C2=CCCCC2)C(=O)NC(=O)NC1=O	173.0
55	C=CCC1(CC=C)C(=O)NC(=O)NC1=O	172.0
63	Clc1ccc(C(c2ccccc2Cl)C(Cl)Cl)cc1	77.0
71	CC(=O)Nc1ccc2c(c1)Cc1ccccc1-2	193.0
72	COc1cc(CCN)cc(OC)c1OC	35.5
73	CN1CCCC1c1cccnc1	-79.0
75	CC(=O)Oc1cc(C(C)C)c(OCCN(C)C)cc1C	144.5
76	CC(C)(C(=O)c1cccnc1)c1cccnc1	50.5
78	CC(N)C(O)c1cccc(O)c1	107.5
80	NNC(=O)c1ccncc1	171.4
81	Cc1cc(N(C)C)ccc1/N=N/c1ccccc1	68.0
82	C1CCc2nnnn2CC1	59.5
83	O=C(O)c1ccncc1	315.0
87	C/N=C(\NC)NCc1ccccc1	196.0
88	Cc1cccc(/N=N/c2ccc(N(C)C)cc2)c1	138.5
91	N=C(N)NC(=N)N	136.0
92	NCCCNCCCN	-14.0
93	ClC(Cl)(Cl)Cl	-23.0
94	CC12C(=O)OC(=O)C1(C)C1CCC2O1	218.0
97	Cc1ccc2cc3c(ccc4ccccc43)c3c2c1CC3	180.0
100	OCC(O)CO	18.2
101	NC(CC(=O)O)C(=O)O	272.5
102	NCCc1c[nH]cn1	250.5
105	CC(=O)NCCCCCC(=O)O	104.5
106	CCCCCCCCCCCCCCCC(=O)O	61.8
107	CCCCCCCCCCCCCCCCCC(=O)O	68.8
108	NC(N)=O	132.7
109	CC(C)(O)C(Cl)(Cl)Cl	97.0
111	CN1CCC23c4c5ccc(O)c4OC2C(O)C=CC3C1C5	255.0
112	O=C1NC(=O)C(c2ccccc2)(c2ccccc2)N1	296.5
113	CCOC(=O)C1(c2ccccc2)CCN(C)CC1	270.0
114	CCC1(CCC(C)C)C(=O)NC(=O)NC1=O	157.0
115	CNC(=O)Oc1ccc2c(c1)C1(C)CCN(C)C1N2C	105.5
117	CCCC(C)(COC(N)=O)COC(N)=O	105.0
118	NNC(N)=O	96.0
119	O=C1CCO1	-33.4
129	Cc1c2ccccc2c(C)c2c1ccc1ccccc12	122.5
130	CCc1nc(N)nc(N)c1-c1ccc(Cl)cc1	233.5
131	Cc1c(N(C)C)c(=O)n(-c2ccccc2)n1C	134.5
136	OCCN(CCO)c1nc(N2CCCCC2)c2nc(N(CCO)CCO)nc(N3CCCCC3)c2n1	163.0
137	CC(CN1c2ccccc2Sc2ccccc21)N(C)C	228.5
139	COc1cc2c(cc1OC)C1CC(=O)C(CC(C)C)CN1CC2	128.0
140	C=C(CC)C(=O)c1ccc(OCC(=O)O)c(Cl)c1Cl	122.5
141	Cn1c(=O)c2[nH]cnc2n(C)c1=O	273.0
142	Nc1ncnc2c1ncn2C1OC(CO)C(O)C1O	246.375
143	C(=C(c1ccccc1)c1ccccc1)c1ccccc1	72.5
144	CN(C)CCOC(c1ccccc1)c1ccccc1	168.0
145	O=CC(O)C(O)C(O)CO	98.5
146	Oc1c(Cl)cc(Cl)c(Cl)c1Cl	70.0
148	O=C(O)c1cc(=O)c2cccc(O)c2[nH]1	289.0
149	CCOc1cc(NC(C)=O)ccc1C(=O)OC	148.5
150	O=c1[nH]c(=O)n(C2CC(O)C(CO)O2)cc1Br	192.5
151	O=c1ccc2ccccc2[nH]1	199.5
154	O=c1[nH]c2ccccc2o1	138.0
155	Cc1cc(O)ccc1Cl	67.0
156	Cc1cc(C(=O)NNCc2ccccc2)no1	105.5
157	O=C(O)c1cccnc1	236.6
160	Nc1ccc(/N=N/c2ccccc2)cc1	127.0
161	CN(C)c1ccc(/N=N/c2ccccc2)cc1	117.0
164	CCOCC	-116.3
165	CCCCC/C=C/C/C=C/CCCCCCCC(=O)O	-8.5
166	CNN	-52.4
167	CC(N)=O	81.0
168	CC(CC(C(N)=O)(c1ccccc1)c1ccccc1)N(C)C	137.0
170	Cn1cc[nH]c1=S	146.0
172	CC(CO)NC(=O)C1C=C2c3cccc4[nH]cc(c34)CC2N(C)C1	162.0
173	Cc1cc(=O)n(-c2ccccc2)n1C	114.0
177	CN(C)CCc1c[nH]c2ccccc12	46.0
178	NCCc1c[nH]c2ccccc12	118.0
180	Cc1cccc(Nc2ccccc2C(=O)O)c1C	230.5
181	CNCC(O)c1cccc(O)c1	142.5
182	Nc1ccc(C(=O)NCC(=O)O)cc1	198.5
183	Nc1nc[nH]n1	159.0
184	CC(C)CC(N)C(=O)O	293.0
186	CCOc1ccc(NC(C)=O)cc1	137.5
188	Nc1ccccc1	-6.0
189	NC(N)=S	182.0
190	CC(C)(N)C(=O)O	335.0
191	C=CCN1CCC23c4c5ccc(O)c4OC2C(O)C=CC3C1C5	208.5
195	CNC(=O)Oc1cccc2ccccc12	145.0
197	COc1ccc(CN(CCN(C)C)c2ncccn2)cc1	174.5
199	NC(=O)NC(=O)Cc1ccccc1	215.0
200	NCCc1ccccc1	-60.0
201	NC(=O)Nc1ccccc1	147.0
202	CCO	-114.1
203	CC(=O)O	16.6
204	CCC(C)C(C)(COC(N)=O)COC(N)=O	77.0
205	CCC1(C)CC(=O)NC(=O)C1	126.5
209	COc1cc2c(c(OC)c1OC)-c1ccc(OC)c(=O)cc1C(NC(C)=O)CC2	156.0
210	Cc1ncc(CO)c(C=O)c1O	165.0
211	Cc1ncc(CO)c(CO)c1O	160.5
212	NC(=O)c1ccccc1O	142.0
213	Cc1c[nH]c(=O)[nH]c1=O	316.0
215	O=C(O)c1cc(O)nc(O)n1	345.5
216	O=c1cc[nH]c(=O)[nH]1	338.0
217	CCCCCC=O	-56.0
218	O=[N+]([O-])c1cccc(O)c1[N+](=O)[O-]	144.5
219	c1cnc2c(c1)ccc1cccnc12	117.0
221	O=Cc1cccc2ccccc12	33.5
223	CC1CC(C)C(=O)C(C(O)CC2CC(=O)NC(=O)C2)C1	119.0
224	O=Cc1ccc2ccccc2c1	62.0
226	O=C1CN(/N=C/c2ccc([N+](=O)[O-])o2)C(=O)N1	263.0
227	O=C1OCCN1/N=C/c1ccc([N+](=O)[O-])o1	255.0
228	O=Cc1ccc(CO)o1	31.5
229	Cc1cc(C)[nH]n1	107.5
230	CO	-97.6
231	CC(C)O	-89.5
232	CC(C)=O	-96.55
234	CS(C)(=O)=O	109.0
235	ClC(Cl)(Cl)C(Cl)(Cl)Cl	187.0
237	CCN(CC)CCOC(=O)C1(C2CCCCC2)CCCCC1	165.0
238	CC1CCC(O)C/C1=C\C=C1/CCCC2(C)C1CCC2C(C)/C=C/C(C)C(C)C	126.0
240	CN(C)C=O	-60.4
244	NC1CONC1=O	139.5
248	O=C(O)c1ccccc1O	158.0
251	NCCCC(N)C(=O)O	140.0
253	Oc1c(Cl)cc(Cl)c(Cl)c1Cc1c(O)c(Cl)cc(Cl)c1Cl	166.5
254	NC(=O)CC(N)C(=O)O	234.5
256	CC(=O)N(O)CCCCCNC(=O)CCC(=O)N(O)CCCCCNC(=O)CCC(=O)N(O)CCCCCN	140.0
258	CCC(=O)c1ccc(N)cc1	140.0
259	CCCO	-126.1
260	CCCCO	-89.8
261	CCCCCO	-78.9
262	c1ccccc1	5.5
266	CC(C)C(N)C(=O)O	315.0
268	COc1ccc(C(c2ccc(OC)cc2)C(Cl)(Cl)Cl)cc1	87.0
269	O=C1c2ccccc2C(=O)c2c1ccc(O)c2O	289.5
270	Clc1ccc(C(c2ccc(Cl)cc2)C(Cl)Cl)cc1	109.5
271	ClC(Cl)=C(c1ccc(Cl)cc1)c1ccc(Cl)cc1	89.0
273	Cc1ccc2c(Cl)cc(Cl)c(O)c2n1	114.5
274	Nc1ncnc2c1ncn2C1OC(CO)CC1O	225.5
275	COc1ccc2[nH]cc(CCNC(C)=O)c2c1	117.0
278	CCN(CC)CC(=O)Nc1c(C)cccc1C	77.5
279	O=C(O)c1ccc(Cl)cc1	243.0
280	c1ccc(Nc2ccc(Nc3ccccc3)cc2)cc1	144.0
281	CCC(CO)NCCNC(CC)CO	89.0
285	C#C	-80.7
287	C#N	-13.4
292	C#CC	-102.7
296	CCN	-81.2
297	CC#N	-43.8
301	NC=O	2.55
304	C1CO1	-111.7
308	CC(C)C	-138.3
310	CC(C)N	-95.1
319	C[N+](=O)[O-]	-28.5
321	CC1CO1	-111.9
325	CC(C)(C)N	-72.65
326	CC(C)(C)O	25.4
330	FC(F)(F)F	-183.5
331	CS(=O)(=O)O	20.0
334	OCC(Br)(Br)Br	81.0
335	CCC(C)(C)C	-99.0
336	CC(C)(C)CO	52.5
337	CCC(C)(C)O	-9.1
338	O=CC(Cl)(Cl)Cl	-57.5
340	OCC(F)(F)F	-43.5
343	O=C(O)C(Br)(Br)Br	132.0
344	CC(C)(C)C(=O)O	35.0
346	CC(O)C(Cl)(Cl)Cl	50.5
347	O=C(O)C(Cl)(Cl)Cl	57.5
349	O=[N+]([O-])C(Cl)(Cl)Cl	-64.0
350	CC(C)(O)C(Br)(Br)Br	169.0
351	CC(C)(O)C(C)(C)O	43.0
355	FC(F)(F)C(F)(F)F	-100.7
357	FC(F)(F)C(F)(F)C(F)(F)F	-147.6
358	CC12CCC(CC1=O)C2(C)C	179.26666666669996
359	CCCC(CC)C1(CC)C(=O)NC(=O)NC1=O	122.0
362	O=C(O)C(O)(O)C(O)(O)C(=O)O	114.5
364	CC(C)(CO)[N+](=O)[O-]	89.5
370	COc1ccc2c3c1OC1C(O)C=CC4C(C2)N(C)CCC341	157.5
371	CCOc1ccc2c3c1OC1C(O)C=CC4C(C2)N(C)CCC341	200.0
374	CCN(CC)CCC1(c2ccccc2)C(=O)Oc2ccccc21	43.4
376	CCCC(C)C1(CC)C(=O)N=C(O)NC1=O	129.5
377	CCC1(C(C)C)C(=O)NC(=O)NC1=O	203.0
380	ClC(c1ccccc1)(c1ccccc1)c1ccccc1	113.5
381	OC(c1ccccc1)(c1ccccc1)c1ccccc1	164.2
382	COC(=O)C(O)(c1ccccc1)c1ccccc1	75.8
383	O=C(O)C(O)(c1ccccc1)c1ccccc1	151.0
384	CC1(c2ccccc2)C(=O)NC(=O)NC1=O	220.0
385	CCC1(CC)C(=O)CCNC1=O	104.0
386	CCC1(CC)C(=O)C=CNC1=O	90.7
389	c1ccc(C2(N3CCCCC3)CCCCC2)cc1	46.5
390	CCC1(c2ccccc2)CCC(=O)NC1=O	84.0
391	C=CCC1(C(C)CCC)C(=O)NC(=S)NC1=O	132.5
392	CCCCC1(CC)C(=O)NC(=O)NC1=O	128.5
393	CCC1(CC)C(=O)NC(=S)NC1=O	180.0
394	OC(CCN1CCCC1)(c1ccccc1)C1CCCCC1	86.0
396	CN1C(=O)CC(C)(c2ccccc2)C1=O	52.5
397	ClC1=C(Cl)C(Cl)(Cl)C(Cl)=C1Cl	-9.0
398	CC(CO)(CO)[N+](=O)[O-]	150.1
399	CCC(=O)OC(Cc1ccccc1)(c1ccccc1)C(C)CN(C)C	75.5
403	CCC(Br)(CC)C(=O)NC(N)=O	118.0
404	CCC(Br)(CC)C(=O)NC(=O)NC(C)=O	109.0
405	CCC1(C)CC(=O)NC1=O	65.0
406	C1=CC2C3C=CC(C3)C2C1	15.5
407	CCC(C)(O)CC	-23.6
408	C#CC(C)(O)CC	30.5
409	C=CS(=O)(=O)C=C	-26.0
410	COS(=O)(=O)OC	-27.0
411	O=S1(=O)CC=CC1	64.5
412	CCC(C)(CO)CO	40.3
413	CC(CO)(CO)CO	204.0
414	CCCCOC(=O)CC(CC(=O)OCCCC)(OC(C)=O)C(=O)OCCCC	-80.0
415	CCCCOC(=O)CC(O)(CC(=O)OCCCC)C(=O)OCCCC	-20.0
416	O=C(O)C1(O)CC(O)C(O)C(O)C1	162.5
420	CCCC(C)(CO)CO	62.5
421	CCC(C)(CC)OC(N)=O	56.0
426	CCCC(C)(COC(N)=O)COC(=O)NC(C)C	92.0
428	CC1=CC(=O)CC(C)(C)C1	-8.1
434	CCC(C)C	-159.9
435	C#CC(=C)C	-113.0
436	CC(C)CN	-85.0
437	CC(C)C#N	-71.5
438	CC(C)C=O	-65.9
439	C=C(C)C=O	-81.0
441	CCC(C)O	-114.7
442	CCC(C)=O	-86.6
443	CC(O)CN	25.0
444	CC(O)C#N	-40.0
448	C=CC(N)=O	84.5
451	C=CC(=O)O	13.5
453	O=C(O)CO	79.5
454	CNC(C)=O	28.0
455	NNC(N)=S	183.0
456	COC(C)=O	-98.0
458	CC[N+](=O)[O-]	-89.5
460	CC(C)C(C)C	-128.8
462	CC(C)C(=O)O	-46.0
466	C=C(C)C(=O)O	16.0
468	O=C(O)C(Cl)Cl	13.5
469	CC(C)[N+](=O)[O-]	-91.3
476	C=C1C2CCC(C2)C1(C)C	51.6
487	NNS(=O)(=O)c1ccccc1	102.0
497	C/C=C(/C)C(=O)O	64.5
498	CCC(N)C(=O)O	304.0
499	O=C(O)C(O)C(=O)O	157.0
500	CC1=C(O)C(=O)CC1	106.5
501	CN1CCN(C)C1=O	8.2
502	CN1C(=O)CCS(=O)(=O)C1c1ccc(Cl)cc1	116.2
505	O=C1OS(=O)(=O)c2ccccc21	129.5
508	Cc1cccc(C)c1[N+](=O)[O-]	15.0
511	O=C1c2ccccc2C(=O)c2c(O)c(O)cc(O)c21	259.0
512	O=C1c2ccccc2C(=O)c2c(O)ccc(O)c21	200.0
513	CC(=O)CC(c1ccc(Cl)cc1)c1c(O)c2ccccc2oc1=O	169.0
514	O=C1OC(=O)c2cccc3cccc1c23	270.0
515	CCN(CC)c1ccc2c(-c3ccccc3C(=O)O)c3ccc(N(CC)CC)cc3[o+]c2c1	165.0
516	OCc1ccccc1C(c1ccc(O)cc1)c1ccc(O)cc1	201.5
517	O=C1c2ccccc2-c2cccc3cccc1c23	170.0
519	Nc1c(C(=O)O)ccc2c1C(=O)c1ccccc1C2=O	295.5
520	Cc1ccc2c(c1N)C(=O)c1ccccc1C2=O	205.5
524	O=C1c2ccccc2C(=O)c2c(Cl)cccc21	163.0
526	CN1CC(C(=O)O)C=C2c3cccc4[nH]cc(c34)CC21	240.0
527	O=[N+]([O-])c1c(O)c(Cl)cc(Cl)c1Cl	92.5
530	Cc1ncc(CO)c(C(=O)O)c1O	247.5
531	CN1CCC2=C(C1)C(c1ccccc1)c1ccccc12	91.0
532	CN1CCN(C(c2ccccc2)c2ccccc2)CC1	105.5
534	Cc1c(N)c(=O)n(-c2ccccc2)n1C	109.0
535	O=C1c2ccccc2C(=O)C1c1ccccc1	150.0
536	CCOC(=O)C(C(=O)OCC)c1ccccc1	16.5
537	O=C1CCC(=O)N1c1ccccc1	156.0
539	CC(C)CC(=O)C1C(=O)c2ccccc2C1=O	68.5
540	O=C1CCc2ccccc21	42.0
541	Cc1c[nH]c2ccccc12	97.5
542	O=Cc1c(Cl)cccc1Cl	71.5
543	Cc1cccc([N+](=O)[O-])c1C	15.0
544	Cc1c(Cl)cccc1[N+](=O)[O-]	37.8
547	Brc1ccc(Br)c2ccccc12	83.0
548	Cn1ccc(=O)c2ccccc21	152.0
549	COc1ccc2c3c([nH]c2c1)C1CC2C(CC(O)C(OC)C2C(=O)O)CN1CC3	242.0
550	CC(=O)N(C(C)=O)c1ccc(/N=N/c2ccccc2C)cc1C	75.0
553	C=C(C)C1Cc2c(ccc3c2OC2COc4cc(OC)c(OC)cc4C2C3=O)O1	176.0
554	CCN(CC)C(=O)c1ccccc1C(=O)N(CC)CC	36.0
555	CCC1CC2CC3c4[nH]c5cc(OC)ccc5c4CCN(C2)C13	214.0
556	COc1ccc2c(OC)c3ccoc3nc2c1OC	177.0
558	c1ccc(-c2ccccc2-c2ccccc2)cc1	56.2
559	CCC(c1ccc(O)cc1)C(CC)c1ccc(O)cc1	186.5
560	C/C=C(C(=C/C)/c1ccc(O)cc1)\c1ccc(O)cc1	227.5
561	CCCCCC(=O)Cc1cc(O)cc2c1C(=O)Oc1cc(O)c(C(=O)O)c(CCCCC)c1O2	205.0
563	C=CC1CN2CCC1CC2C(=O)c1ccnc2ccc(OC)cc12	108.0
564	COC(=O)C1C(O)CCC2CN3CCc4c([nH]c5ccccc45)C3CC21	250.8333333333
565	Nc1cc2c(cc1Cl)C(=O)c1ccccc1C2=O	281.5
567	Cc1ccc2c(c1)C(=O)c1ccccc1C2=O	177.0
568	C=CC1CNCCC1CCC(=O)c1ccnc2ccc(OC)cc12	60.0
569	N#CC1=C(C#N)C(=O)C(Cl)=C(Cl)C1=O	214.5
570	O=C(Oc1ccccc1)c1ccccc1C(=O)Oc1ccccc1	73.0
571	O=C1c2ccccc2C(=O)c2ccccc21	286.0
572	CCOC(=O)c1ccccc1C(=O)OCC	-40.5
573	CCCCOC(=O)c1ccccc1C(=O)OCCCC	-35.0
574	CCCCCCOC(=O)c1ccccc1C(=O)OCCCCCC	-58.0
575	CC(C)=CCC1=C(O)C(=O)c2ccccc2C1=O	139.5
576	CC(CN(C)C)CN1c2ccccc2Sc2ccccc21	68.0
577	CN1CCN(CCCN2c3ccccc3Sc3ccccc32)CC1	52.0
579	c1ccc2c(c1)ccc1ccccc12	99.2
580	c1ccc2c(c1)ccc1ncccc12	94.0
581	CCc1c(Br)c(Br)c(Br)c(Br)c1Br	138.0
582	O=C(c1ccc(Cl)cc1)c1ccccc1Cl	67.0
583	C=C(C)c1ccc(C)c2ccc(C=O)c-2c1	58.0
584	O=C(O)Cc1c(Cl)ccc(Cl)c1Cl	161.0
585	O=C1NC(=O)c2ccccc21	238.0
586	O=C1OC(=O)c2ccccc21	130.8
587	O=C(O)c1ccccc1C(=O)c1ccccc1	127.0
588	Cc1ccc(C(=O)c2ccccc2C(=O)O)cc1	146.0
589	Cc1cccc(NC(=O)c2ccccc2C(=O)O)c1	150.0
591	COc1cc([N+](=O)[O-])c2ncccc2c1	159.0
592	Oc1ccc2ccccc2c1/N=N/c1ccc(/N=N/c2ccccc2)cc1	195.0
593	Cc1coc2ccccc2c1=O	68.0
594	CNc1ccccc1C(=O)OC	19.0
595	O=[N+]([O-])c1ccccc1-c1ccccc1	37.2
596	CN1CCC(N(Cc2cccs2)c2ccccc2)CC1	96.0
597	CCn1c2ccccc2c2ccccc21	68.0
598	N#CC(c1ccccc1)c1ccccc1	74.3
600	CCN1C(=O)NC(c2ccccc2)C1=O	94.0
601	O=C(O)c1ccc2ccccc2c1O	195.0
603	N#Cc1cccc2ccccc12	37.5
604	NNc1nncc2ccccc12	172.5
605	O=[N+]([O-])c1cccc2ccccc12	61.0
607	c1ccc2c(c1)Cc1ccccc1-2	114.8
608	c1ccc2c(c1)[nH]c1ccccc12	246.2
609	Brc1ccc2oc3ccccc3c2c1	110.0
610	Oc1ccc2c(c1)[nH]c1ccccc12	271.5
611	CCCCc1cc2ccccc2c(OCCN(C)C)n1	146.0
612	O=C(O)Cc1cccc2ccccc12	135.0
613	NC(=S)Nc1cccc2ccccc12	198.0
614	CC1=NN(c2ccc(C)cc2)C(=O)C1	137.5
615	Clc1ccc2c(Cl)ccnc2c1	93.0
616	CN1C2CCC1CC(OC(=O)C(O)c1ccccc1)C2	99.5
617	O=C(Nc1ccc(Br)cc1)c1cc(Br)cc(Br)c1O	227.0
618	O=C(Nc1ccccc1)c1ccccc1O	136.5
620	CC(C)COC(=O)c1ccccc1O	5.9
621	O=C(OCCO)c1ccccc1O	37.0
622	Nc1ccccc1C(=O)OC/C=C/c1ccccc1	61.0
624	COc1c(Cl)cc(Cl)cc1Cl	61.5
625	O=C1OCc2ccccc21	75.0
627	O=C(O)Cc1c[nH]c2ccccc12	168.5
628	CN(C)Cc1c[nH]c2ccccc12	138.5
629	O=C/C(Cl)=C(\Cl)C(=O)O	127.0
630	Clc1cccc(Cl)c1Cl	53.5
631	Cc1cccc(C)c1N	11.2
632	Cc1cccc(Cl)c1N	2.0
633	Oc1cccc(O)c1O	133.0
634	ClC(Cl)=C(Cl)C(Cl)=C(Cl)Cl	-21.0
635	O=C(O)C(O)C(O)C(=O)O	173.625
636	O=C(O)C(O)C(O)C(O)C(O)C(=O)O	125.5
637	O=C(O)C(O)C(O)C(O)C(O)C(O)CO	146.5
638	O=C(CO)C(O)C(O)C(O)CO	165.0
639	Brc1c(Br)c(Br)c(Br)c(Br)c1Br	326.0
640	Cc1c(Br)c(Br)c(Br)c(Br)c1Br	288.0
641	Cc1c(C)c(C)c(C)c(C)c1C	166.5
642	O=C1C(O)=C(Cl)C(=O)C(O)=C1Cl	283.5
643	OC1C(O)C(O)C(O)C(O)C1O	237.25
644	CCOC(=O)C(O)C(O)C(=O)OCC	17.0
645	Cc1cc(O)cc(C)c1Cl	115.0
646	Cc1cc(C)c(N)c(C)c1	-5.0
647	Oc1c(Cl)cc(Cl)cc1Cl	69.0
649	O=C(O)c1ccsc1	138.0
650	CC(=O)c1cccs1	10.5
652	Nc1ccccc1C(F)(F)F	35.5
653	Cc1ccccc1S(N)(=O)=O	156.3
654	CCc1cc(Cc2cc(CC)cc(C(C)(C)C)c2O)c(O)c(C(C)(C)C)c1	120.5
661	O=C(O)c1ccccc1Br	150.0
662	CC(C)c1ccccc1O	15.5
663	Cc1ccccc1[N+](=O)[O-]	-10.0
664	O=[N+]([O-])c1ccccc1Cl	32.5
665	O=[N+]([O-])c1ccccc1O	44.8
670	NC(=O)c1ccccc1C(N)=O	222.0
672	O=C(O)c1cc(C(=O)O)c(C(=O)O)cc1C(=O)O	276.0
673	CC1=NN(c2ccccc2)C(=O)C1	129.0
675	COc1ccc(OC)c([N+](=O)[O-])c1	72.5
676	CC(=O)Nc1ccccc1C(=O)O	185.5
677	Nc1ccc(Cl)c(C(=O)O)c1	188.0
678	Cc1ccc(O)c(C(=O)O)c1	151.0
679	Cc1ccc(C)c([N+](=O)[O-])c1	-25.0
680	Cc1ccc(Cl)cc1[N+](=O)[O-]	38.0
681	Cc1ccc(Cl)c([N+](=O)[O-])c1	7.0
682	Nc1ccc(Cl)cc1[N+](=O)[O-]	116.5
683	O=[N+]([O-])c1cc(Cl)ccc1O	88.5
684	Cc1cc(O)c(C(C)C)cc1Cl	63.0
685	CCC(C)c1ccccc1O	16.0
686	O=C(NO)c1ccccc1O	168.0
688	CC1CCC(C(C)C)C(O)C1	39.0
689	C=C(C)C1CCC(C)CC1O	78.0
690	Cc1ccc(C(C)C)c(O)c1	51.5
693	Cc1ccccc1CN	-30.0
694	CCc1ccccc1Cl	-82.7
695	O=Cc1ccccc1Cl	12.4
696	CCc1ccccc1O	18.0
697	O=Cc1ccccc1O	-7.0
698	COc1ccccc1N	6.2
699	COc1ccccc1O	32.0
700	Cc1cccc2ccccc12	-30.4
701	Clc1cccc2ccccc12	-2.5
703	O=c1nn[nH]c2ccccc12	217.0
704	CC(=O)OC(c1ccccc1)C(Cl)(Cl)Cl	87.5
705	COc1cc(O)c2c(=O)c(O)c(-c3ccc(O)c(O)c3)oc2c1	295.0
706	COc1cc(O)c(C(C)=O)c(OC)c1	82.0
707	CCC(C(N)=O)c1ccccc1	86.0
708	CCC(C(=O)O)c1ccccc1	47.5
709	Cc1cc(=O)oc2cc(O)ccc12	195.5
710	C1CCN2CC3CC(CN4CCCCC34)C2C1	30.5
711	Nc1ccccc1-c1ccccc1	51.0
712	Oc1ccccc1-c1ccccc1	59.0
713	O=C1c2ccccc2Cc2ccccc21	155.0
714	Nc1c2ccccc2nc2ccccc12	241.0
715	O=c1c2ccccc2oc2ccccc12	174.0
716	CCC(C(=O)NC(N)=O)c1ccccc1	162.0
717	COc1cc(/C=C/C(=O)O)cc(OC)c1OC	127.0
718	O=C(O)C(O)c1ccccc1	123.5
719	C=C(C)C(=O)/C(=C\C(=O)O)OC	83.0
720	CN1C(CC(=O)c2ccccc2)CCCC1CC(O)c1ccccc1	130.5
722	CNC(C)C(O)c1ccccc1	90.5
723	CC(C(O)c1ccccc1)N(C)C/C=C/c1ccccc1	75.0
724	O=C(c1ccccc1)c1ccc(Br)cc1	82.5
725	CN(C)c1ccc(C(=O)c2ccc(N(C)C)cc2)cc1	179.0
726	O=C(c1ccc(Cl)cc1)c1ccc(Cl)cc1	147.5
727	NC(c1ccccc1)c1ccccc1	34.0
728	OC(c1ccccc1)c1ccccc1	69.0
729	O=C(c1ccccc1)c1ccccn1	42.0
730	Cc1c(N=C=O)cccc1N=C=O	18.3
731	COc1cccc(OC)c1O	56.5
733	COc1ccccc1OC	22.5
734	C1CCC2CCCCC2C1	-38.7333333333
735	c1cnc2ncncc2n1	139.5
736	c1ccc2ccccc2c1	80.2
737	c1ccc2ncccc2c1	-14.78
738	COc1ccccc1[N+](=O)[O-]	10.5
739	O=C(O)c1ccccc1Nc1ccccc1	183.5
740	CCCCN(C(C)=O)c1ccccc1	24.5
741	COc1ccc(C(=O)O)c(OC)c1	109.0
742	Cc1ccc2ccccc2c1	34.4
743	Clc1ccc2ccccc2c1	61.0
744	Nc1ccc2ccccc2c1	113.0
745	Cc1ccc2ncccc2c1	-22.0
746	Cc1ccc2ccccc2n1	-1.5
747	O=c1ccc2ccccc2o1	71.0
748	CCN(CC)c1cccc(O)c1	78.0
749	c1ccc(CN(Cc2ccccc2)c2ccccc2)cc1	69.0
750	c1ccc(CN(CC2=NCCN2)c2ccccc2)cc1	120.0
751	c1ccc(N2CN(c3ccccc3)CN(c3ccccc3)C2)cc1	144.0
752	Clc1ccc(C/C(=C/CN2CCCC2)c2ccccc2)cc1	48.5
753	COc1cc(-c2ccc(N=C=O)c(OC)c2)ccc1N=C=O	114.0
754	Nc1ccc(-c2ccc(N)c(N)c2)cc1N	176.0
755	CC(=O)CC(=O)Nc1ccc(-c2ccc(NC(=O)CC(C)=O)c(C)c2)cc1C	212.0
756	Cc1cc(-c2ccc(N=C=O)c(C)c2)ccc1N=C=O	71.0
757	c1ccc(-c2cccc(-c3ccccc3)c2)cc1	87.0
759	COc1ccccc1NC(=O)CC(C)=O	86.0
762	Cc1ccc2nc(-c3ccc(N)cc3)sc2c1	194.8
763	O=C1CCN(c2ccccc2)N1	126.0
764	Oc1cc2ccccc2cc1O	162.0
765	Cc1ccc2oc(=O)ccc2c1	76.5
766	C1CCC(C2CCCCC2)CC1	4.0
767	c1ccc(-c2ccccc2)cc1	69.0
768	c1ccc(N2CCOCC2)cc1	52.5
769	CCN(Cc1ccccc1)c1ccccc1	35.0
770	COc1cc2ccc(=O)oc2cc1O	204.0
771	Nc1ccc2cc3ccc(N)cc3nc2c1	285.0
772	Nc1ccc(-c2ccccc2)cc1	53.5
773	Oc1ccc(-c2ccccc2)cc1	166.0
774	O=C(O)c1cc2ccccc2cc1O	222.5
775	O=C(Nc1ccccc1)c1cc2ccccc2cc1O	248.5
776	c1ccc2nc3ccccc3nc2c1	176.5
777	c1ccc2c(c1)Cc1ccccc1O2	100.5
779	Brc1ccc(-c2ccc(Br)cc2)cc1	164.0
780	Nc1ccc(-c2ccc(N)cc2)cc1	120.0
781	CC(=O)c1ccc(-c2ccccc2)cc1	121.0
782	O=C(O)c1ccc(-c2ccccc2)cc1	228.0
784	O=C=Nc1ccc(-c2ccccc2)cc1	56.0
785	Cc1ccc2cc(N(C)C)ccc2n1	101.0
787	COc1ccc(C(=O)O)cc1OC	181.0
788	CC(=O)c1ccc2ccccc2c1	56.0
789	O=C(O)c1ccc2ccccc2n1	156.0
791	COc1ccccc1OCC(O)CO	78.5
792	COc1ccc(CC#N)cc1OC	62.75
793	CCOc1ccc2ccccc2c1	37.5
794	OCCOc1ccc2ccccc2c1	76.7
795	COc1ccccc1NC(C)=O	87.5
796	C=CCc1ccc(OC(C)=O)c(OC)c1	30.5
797	O=c1ccc2ccc(O)cc2o1	230.5
799	O=C(Oc1ccc2ccccc2c1)c1ccccc1	107.0
800	Oc1ccc(Nc2ccc3ccccc3c2)cc1	140.0
801	COc1ccc(/C=N/NC(=O)c2ccncc2)cc1OC	189.0
802	COc1cc(Cl)ccc1N	52.0
803	COc1cc(C)ccc1O	5.5
804	CCC(=O)c1ccccc1	18.6
805	OCC(O)c1ccccc1	67.5
806	COC(=O)c1ccccc1	-15.0
807	COC(=O)c1cccnc1	42.5
808	CN(C=O)c1ccccc1	14.5
809	O=C(O)CN(CCO)CC(=O)O	178.0
810	CC(=O)CC(=O)Nc1ccccc1C	105.0
811	Cc1ccccc1NC(=N)NC(=N)N	144.0
812	CC(=O)CC(=O)Nc1ccccc1Cl	105.0
814	O=C(O)COc1cc(Cl)c(Cl)cc1Cl	153.0
815	CC(C)OC(=O)COc1cc(Cl)c(Cl)cc1Cl	45.0
816	CCOC(=O)c1ccccc1	-34.0
817	CC(=O)CC(=O)c1ccccc1	56.0
818	O=C(OC(=O)c1ccccc1)c1ccccc1	42.5
819	O=C(Oc1ccccc1)c1ccccc1	71.0
820	CNCC(O)c1ccc(O)cc1	184.5
821	CC(C)OC(=O)COc1ccc(Cl)cc1Cl	5.0
822	CCCOC(=O)c1ccc(N)cc1	75.0
823	CCCOC(=O)c1ccc(O)cc1	97.0
825	CCOc1ccc(C(=O)OCCN(CC)CC)cc1	173.0
826	CCCCOC(=O)c1ccc(N)cc1	58.0
827	CCOC(=O)c1ccc(OC)cc1	7.5
828	O=C(OCCO)c1ccccc1	45.0
829	NC(=O)OCC(O)c1ccccc1	111.5
831	O=C(/C=C/c1ccccc1)c1ccccc1	57.5
832	O=C(OCCOC(=O)c1ccccc1)c1ccccc1	73.5
833	O=C(O)c1ccc2c(c1)OCO2	229.0
834	C=CCc1ccc2c(c1)OCO2	11.2
835	O=C(/C=C/C=C/c1ccc2c(c1)OCO2)N1CCCCC1	131.5
836	Cc1ccccc1NC=O	62.0
837	CCOc1ccccc1O	29.0
838	Cc1cc(Cl)ccc1OCC(=O)O	120.0
839	Nc1ccc(/N=N/c2ccccc2)c(N)n1	139.0
840	Cc1cc(Cl)ccc1OCCCC(=O)O	100.0
841	O=C(O)CCCOc1ccc(Cl)cc1Cl	118.0
842	C/C=C/c1ccc(OCC)c(O)c1	87.0
843	Oc1ccccc1/C=N/CC/N=C/c1ccccc1O	127.5
844	CCCC(O)C(CC)CO	-40.0
845	O=Cc1ccc(O)cc1O	135.0
846	C/C=C(\CC)C(=O)NC(N)=O	198.0
848	C1=Cc2ccccc2C1	-1.8
849	c1ccc2[nH]nnc2c1	100.0
850	c1ccc2sccc2c1	32.0
851	Cc1cc2ccccc2[nH]1	61.0
852	Cc1nc2ccccc2o1	9.5
853	Nc1nc2ccc(Cl)cc2s1	200.0
854	Cc1ccc2sc(C)nc2c1	38.0
858	Cc1ccccc1Br	-27.8
859	Cc1ccccc1C	-25.2
860	Cc1ccccc1Cl	-35.6
861	Clc1ccccc1Cl	-16.7
862	Nc1ccccc1Cl	-14.0
863	Cc1ccccc1N	-16.3
864	Nc1ccccc1N	102.5
865	Nc1ccccc1O	174.0
866	Oc1ccccc1Cl	9.8
868	Cc1ccc(C)c(C)c1	-43.8
869	Cc1ccc(O)cc1C	60.8
870	Cc1ccc(Cl)c(C)c1	-32.5
871	Cc1ccc(N)c(C)c1	-14.3
872	Cc1cc(N)ccc1N	64.0
873	Cc1cc(O)ccc1O	128.0
874	Cc1ccc(C)c(Cl)c1	1.6
875	Cc1ccc(N)cc1Cl	26.0
876	Cc1ccc(Cl)c(Cl)c1	-15.2
877	Nc1ccc(Cl)c(Cl)c1	72.0
878	Cc1ccc(C)c(N)c1	15.5
879	Cc1ccc(Cl)cc1N	26.0
880	Cc1ccc(N)cc1N	99.0
881	Nc1cc(Cl)ccc1Cl	50.0
882	Nc1ccc(Cl)cc1N	76.0
883	Cc1ccc(O)c(N)c1	136.0
884	Cc1ccc(C)c(O)c1	74.8
885	Oc1ccc(Cl)c(O)c1	107.0
886	CCOC(=O)C(=O)OCC	-40.6
887	Clc1cc(Cl)c(Cl)cc1Cl	139.5
888	Oc1cc(Cl)c(Cl)cc1Cl	69.0
889	CC1OC(=O)C(C)OC1=O	117.5
890	O=C1CCCCCCCCC1O	42.0
891	O=C1CCCCCCCCC1=O	40.5
892	O=C1C=C(Cl)C(=O)O1	33.0
895	CCC(C)CC	-162.9
897	CCC(N)CO	-2.0
898	CCC(=O)CC	-39.0
900	CNC(=O)NC	108.0
901	C=CC(=O)OC	-76.5
902	CC1CCCC1	-142.5
903	OC1CCCC1	-19.0
905	O=C1CCCO1	-43.3
906	O=C1OCCO1	39.5
907	Nc1nccs1	93.0
912	CC(C)N(CCO)C(C)C	-39.0
914	Cc1cccc(C)c1NC(=O)C1CCCCN1C	150.5
916	COc1ccc(N)c([N+](=O)[O-])c1	124.0
922	Oc1ccc(Cl)cc1Cc1cc(Cl)ccc1O	177.5
924	COC1OC(CO)C(O)C(O)C1O	168.0
925	CC(=O)CC(=O)Nc1ccc(C)cc1C	90.0
928	C=CCc1ccc(O)c(OC)c1	-9.1
929	NC(=O)NC1NC(=O)NC1=O	238.0
930	CCOC(=O)C(C)C	-88.2
931	C=C(CC(=O)O)C(=O)O	175.0
935	C=C(C)C(=O)OCCCC	-75.0
937	OCc1ccco1	-14.6
939	CC(C)(C)c1ccccc1	-57.8
940	ClC(Cl)(Cl)c1ccccc1	-5.0
942	NS(=O)(=O)c1ccccc1	151.0
943	O=S(=O)(O)c1ccccc1	65.0
945	Nc1cccc(C(F)(F)F)c1	5.5
946	Oc1cccc(C(F)(F)F)c1	-1.8
961	O=C1CCC(C(=O)O)N1	184.7
963	CC(C)c1ccccc1	-96.0
964	C=C(C)c1ccccc1	-23.2
965	CC(=O)c1ccccc1	20.0
966	ClC(Cl)c1ccccc1	-17.0
969	NC(=O)c1cccnc1	130.0
970	O=[N+]([O-])c1ccccc1	5.7
971	O=C(O)c1ccccn1	136.5
973	CC(=O)c1cccc(N)c1	98.5
974	Nc1cccc(C(=O)O)c1	173.0
975	O=C(O)c1cccc(O)c1	202.0
976	CN(C)c1cccc(O)c1	86.0
977	Nc1cccc([N+](=O)[O-])c1	114.0
978	Cc1cc(C)cc([N+](=O)[O-])c1	75.0
979	O=C(O)CC(CC(=O)O)C(=O)O	166.0
980	OCC1OC(OC2OC(CO)C(O)C(O)C2O)C(O)C(O)C1O	203.0
981	O=C(O)c1cc(O)c(O)c(=O)c(O)c1	317.0
982	O=C(O)c1cc(=O)cc(C(=O)O)o1	262.0
992	O=Cc1cccc([N+](=O)[O-])c1	58.5
995	CCC(C)c1ccc(O)cc1	61.5
996	COC(=O)c1ccc(C)cc1	33.2
997	COC(=O)c1ccc(O)cc1	131.0
999	CC1CCC(C(C)C)CC1	-87.9333333333
1000	CC1=CCC(C(C)C)=CC1	-10.0
1001	Cc1ccc(C(C)C)cc1	-68.45
1002	CC(=O)c1ccc(Br)cc1	50.5
1003	CC(=O)c1ccc(Cl)cc1	20.0
1004	Cc1ccc(C(=O)O)cc1	179.6
1005	O=C(O)c1ccc(O)cc1	214.5
1006	CN(C)c1ccc(N)cc1	53.0
1010	COc1ccc(C(C)=O)cc1	38.5
1012	COc1ccc(C(=O)O)cc1	185.0
1017	CC(C)c1ccc(C(C)C)cc1	-17.0
1019	CN(C)c1ccc(N(C)C)cc1	51.0
1026	C=CC1CC=CCC1	-108.9
1027	CCc1ccccc1	-94.9
1029	N#Cc1ccccc1	-12.7
1030	OCC1CCCCC1	-43.0
1031	O=CC1CC=CCC1	2.0
1032	OCc1ccccc1	-15.2
1034	N#Cc1cccnc1	51.0
1035	OCc1cccnc1	-6.5
1036	NNc1ccccc1	19.6
1038	ONc1ccccc1	83.5
1039	N#Cc1ccccn1	29.0
1040	CCc1ccccn1	-63.1
1041	CCN1CCOCC1	-64.0
1042	C=Cc1cccc(C)c1	-86.3
1043	O=Cc1cccc(O)c1	108.0
1044	COc1cccc(C)c1	-47.0
1045	O=S(=O)(O)NC1CCCCC1	169.5
1049	Clc1nc(Cl)nc(Nc2ccccc2Cl)n1	160.0
1050	Nc1ccc(Cc2ccc(N)c(Cl)c2)cc1Cl	110.0
1051	Oc1cccc(Nc2ccccc2)c1	81.5
1052	O=C(Nc1ccc(Cl)cc1)Nc1ccc(Cl)c(Cl)c1	255.6
1053	CC(C)OC(=O)Nc1cccc(Cl)c1	41.0
1056	CCCC(CC(OCC)OCC)OCC	-100.0
1058	CN(C)C(=O)Nc1ccccc1	133.5
1059	Oc1ccc(Cc2ccccc2)cc1	84.0
1060	Brc1ccc(Oc2ccccc2)cc1	18.72
1063	CN(C)c1ccc(Cc2ccc(N(C)C)cc2)cc1	91.5
1064	N=C(N)c1ccc(Oc2ccc(C(=N)N)cc2)cc1	215.5
1065	COc1ccc(Nc2ccc(N)cc2)cc1	102.0
1066	NC(=O)Oc1ccc(Cc2ccccc2)cc1	148.5
1067	CC(C)Nc1ccc(Nc2ccccc2)cc1	74.0
1068	CC(C)Oc1ccc(Nc2ccccc2)cc1	79.0
1069	Clc1ccc(Cc2ccc(Cl)cc2)cc1	55.5
1070	Nc1ccc(Cc2ccc(N)cc2)cc1	92.5
1071	c1ccc(Cc2ccccc2)cc1	25.2
1072	C1CCC(NC2CCCCC2)CC1	-0.1
1073	c1ccc(Oc2ccccc2)cc1	26.8
1074	CCCCCC/C(C=O)=C/c1ccccc1	39.2
1075	CCCC(=O)Nc1ccc(O)cc1	139.5
1076	CC(=O)CC(=O)Nc1ccc(Cl)cc1	132.5
1077	CCC(C)Nc1ccc(NC(C)CC)cc1	18.0
1078	CCOC(=O)Nc1ccccc1	53.0
1079	CC(=O)CC(=O)Nc1ccccc1	86.0
1080	NC(N)=N/C(N)=N\c1ccccc1	143.0
1081	N=C(Nc1ccccc1)Nc1ccccc1	150.0
1082	O=C(Nc1ccccc1)Nc1ccccc1	239.0
1083	S=C(Nc1ccccc1)Nc1ccccc1	154.5
1084	O=C(O)CCC(=O)Nc1ccccc1	148.5
1085	O=C(Cc1ccccc1)OCCc1ccccc1	26.5
1087	O=C(O)Cc1ccc(O)c(O)c1	128.5
1088	O=C=Nc1ccc(Cl)c(Cl)c1	43.0
1090	COc1ccc(OC)c(N)c1	82.5
1091	CCCN(CCC)CCC	-93.5
1093	CCCCN(CCO)CCCC	-75.0
1096	O=C(O)CNc1ccccc1	127.5
1097	NC(=O)NNc1ccccc1	172.0
1098	O=C(O)CSc1ccccc1	65.0
1099	CC(C)(O)CCc1ccccc1	24.5
1100	C=CC(=O)OCC(CC)CCCC	-90.0
1102	Oc1ccc(NCc2ccccc2)cc1	88.0
1105	CCCCC(CC)COC(=O)CCCCC(=O)OCC(CC)CCCC	-67.8
1106	COC(=O)/C=C/c1ccccc1	36.0
1107	c1ccc(CCc2ccccc2)cc1	52.5
1108	c1ccc(CNc2ccccc2)cc1	37.5
1110	CCOC(=O)/C=C/c1ccccc1	7.0
1111	O=C(/C=C/c1ccccc1)OCc1ccccc1	39.0
1112	C=COCC(CC)CCCC	-100.0
1113	CC(=O)OCCc1ccccc1	-31.1
1114	O=C(O)CSCc1ccccc1	61.0
1115	c1ccc(CNCc2ccccc2)cc1	-26.0
1116	c1ccc(COCc2ccccc2)cc1	3.6
1118	CCCc1ccccc1	-99.5
1119	CCNc1ccccc1	-63.5
1120	O=CNc1ccccc1	46.0
1121	OCCc1ccccn1	-7.8
1122	CC(=O)Cc1ccccc1	-15.0
1123	NC(=O)Cc1ccccc1	157.0
1124	CC(=O)Nc1ccccc1	114.3
1125	NC(=S)Nc1ccccc1	154.0
1126	CC(N)Cc1ccc(O)cc1	125.5
1127	CC(=O)Nc1ccc(C)cc1	152.0
1128	CC(=O)Nc1ccc(O)cc1	170.0
1129	CCOc1ccc(NC(=O)CN)cc1	100.5
1130	COc1ccc(CC(=O)O)cc1	87.0
1133	Cc1ccc(CC=O)cc1	40.0
1134	O=C=Nc1ccc(Cl)cc1	30.0
1136	COc1ccc(COC(C)=O)cc1	84.0
1138	CCOCCOC(=O)/C=C/c1ccc(OC)cc1	-25.0
1139	CCCCOc1ccc(OCCCC)cc1	45.5
1140	CCCCCCCCCc1ccc(O)cc1	42.0
1141	CCCCCCCCCCCCc1ccc(N)cc1	40.5
1142	O=C=Nc1ccc(N=C=O)cc1	97.5
1143	CCCCc1ccccc1	-87.9
1144	O=C/C=C/c1ccccc1	-7.5
1145	O=COC/C=C/c1ccccc1	0.0
1146	c1ccc(OCCOc2ccccc2)cc1	98.0
1147	CCCCC(CC)CN	-76.0
1148	CCCCC(CC)CO	-70.0
1150	Cc1ccc(CN)cc1	12.5
1151	Cc1ccc(C#N)cc1	29.5
1152	Cc1ccc(C=O)cc1	-6.0
1153	CCc1ccc(C)nc1	-70.9
1154	COc1ccc(Br)cc1	13.5
1155	COc1ccc(C)cc1	-32.0
1156	O=C(O)/C=C/c1c[nH]cn1	225.0
1157	CCC(CC)COC(=O)CCCCCCCC(=O)OCC(CC)CC	-45.0
1158	CCc1ccc(CC)cc1	-42.83
1159	N#Cc1ccc(C=O)cc1	100.5
1160	OCC1CCC(CO)CC1	51.0
1161	COc1ccc(CO)cc1	25.0
1162	COC(=O)CC#N	-22.5
1163	CCOC(=O)CC	-73.9
1164	C=COC(=O)CC	-80.0
1165	CCC(C)OC(C)=O	-98.9
1166	CCOC(=O)CC(=O)OCC	-50.0
1167	CCNC(=S)NCC	78.0
1168	CCOC(=O)CC#N	-22.5
1169	CCOC(C)OCC	-100.0
1170	CN(CCO)CCO	-21.0
1171	O=C1CCCCCN1	69.3
1173	Cc1ccc(O)c(C)c1	24.5
1175	CCCCOC(=O)/C=C/C(=O)OCCCC	-85.0
1177	CCCCOC(=O)CCCCC(=O)OCCCC	-32.4
1178	O=C1CCCCCCCCCCCCCCO1	32.0
1179	CCCOC(=O)CCCCC(=O)OCCC	-15.7
1180	CCCCC(CC)CNCC(CC)CCCC	-60.0
1181	CCCC(=O)OCCC(C)C	-73.2
1182	CCCC(=O)OC(=O)CCC	-75.0
1183	CCCCCCCC(=O)OCC	-43.1
1184	CCCCCCCCCCCC(=O)OCC	-10.0
1185	CCCOC(=O)CC	-75.9
1186	Brc1ccc(Br)cc1	87.3
1187	Cc1ccc(Br)cc1	28.5
1188	Nc1ccc(Br)cc1	66.4
1189	Oc1ccc(Br)cc1	66.4
1190	Cc1ccc(C)cc1	13.2
1191	Cc1ccc(O)cc1	35.5
1193	Clc1ccc(Cl)cc1	52.09
1194	Oc1ccc(Cl)cc1	42.7
1195	Cc1ccc(N)cc1	43.7
1196	Nc1ccc(N)cc1	146.0
1197	CN1CCC(O)CC1	29.0
1200	C=CC(=O)OCC(C)C	-61.0
1201	COC(=O)CCC(=O)OC	19.0
1202	CCCCCC(=O)OC	-71.0
1203	C=CC(=O)OCCOCC	-47.0
1204	COC(=O)CCCCCCCCC(=O)OC	38.0
1208	C=CCC	-185.3
1209	C=CC=C	-108.9
1210	C#CCC	-125.7
1216	CCCN	-83.0
1217	CCC#N	-92.8
1218	C=CC#N	-83.5
1219	NCCN	11.1
1220	C#CCO	-51.8
1222	OCCO	-13.0
1223	C=COC	-122.0
1227	NCCS(=O)(=O)O	328.0
1229	CC(C)=CC(C)(C)C	-106.3
1230	CC(O)CC(C)(C)O	-50.0
1232	CC(C)(C)SC(C)(C)C	-9.0
1233	CC(C)(C)CC1(C)CO1	-64.0
1237	O=S1(=O)CCOCC1	132.0
1238	CNCCS(=O)(=O)O	241.5
1239	NC(=O)OCC(Cl)(Cl)Cl	64.0
1242	CCCC(C)=O	-76.9
1243	CCCC(=O)O	-5.7
1244	C/C=C/C(=O)O	72.0
1246	COCC(C)O	-95.0
1247	CN(C)CCO	-59.0
1248	CCC[N+](=O)[O-]	-108.0
1249	CC(C)CC(C)C	-119.9
1250	CC(=O)CC(C)C	-84.0
1251	CC(C)CC(C)O	-90.0
1252	CC(C)NC(C)C	-61.0
1253	CC(C)OC(C)C	-86.8
1254	CC(=O)OC(C)C	-73.4
1255	CC(=O)OC(C)=O	-73.0
1256	CC1=NNC(=O)C1	221.0
1257	CC1CCC(=O)N1	43.0
1258	O=C1CCC(=O)O1	119.0
1259	O=C1C=CC(=O)O1	52.8
1260	CC1COC(=O)O1	-48.8
1261	Brc1cccc(Br)c1	-7.0
1263	Cc1cccc(C)c1	-47.8
1265	Cc1cccc(Cl)c1	-47.8
1266	Nc1cccc(Cl)c1	-10.4
1267	Cc1cccc(N)c1	-31.2
1268	Nc1cccc(N)c1	63.5
1269	Oc1cccc(O)c1	111.0
1270	Cc1cccc(C)n1	-6.1
1271	Cc1cncc(C)n1	47.5
1272	Cc1ccnc(N)n1	160.3
1273	C=Cc1cccc(C=C)c1	-52.3
1274	COC(=O)CC(=O)OC	-61.9
1276	Cc1cc(C)cc(C)c1	-44.7
1277	Cc1cc(C)cc(O)c1	63.6
1278	Cc1cc(C)cc(N)c1	9.8
1279	Oc1cc(O)cc(O)c1	218.5
1280	CN1CN(C)CN(C)C1	-27.0
1281	Cc1cc(C)nc(C)c1	-46.0
1282	Oc1nc(O)nc(O)n1	360.0
1283	CC(C)CC(=O)CC(C)C	-41.5
1284	CC(=O)OC(C)CC(C)C	-64.0
1285	Brc1ccccc1	-30.6
1286	CC1CCCCC1	-126.6
1287	Cc1ccccc1	-94.9
1288	Clc1ccccc1	-45.2
1289	NC1CCCCC1	-17.7
1290	OC1CCCCC1	25.4
1291	Oc1ccccc1	40.9
1292	O=c1ccocc1	32.5
1294	CN1CCNCC1	-6.0
1295	Cc1ccccn1	-66.7
1296	Cc1cnccn1	-29.0
1297	Clc1ccccn1	-46.5
1298	Nc1ncccn1	127.5
1299	CCCCCCOC(=O)CCCCCCCC(=O)OCCCCCC	-8.0
1300	CCCCOC(=O)CCCCCCCCC(=O)OCCCC	-10.0
1301	CCCCNC(=S)NCCCC	64.0
1302	C=COCC(C)C	-112.0
1303	CN(C)CCCN	-60.0
1304	CC(C)NCCO	128.5
1305	CCCOC(C)=O	-93.0
1308	C=CCCC	-165.2
1311	CCCC#N	-111.9
1312	C=CCC#N	-87.0
1313	N#CCC#N	32.0
1316	C=NCC#N	129.0
1317	NNCCO	-70.0
1318	COCCO	-85.1
1319	COCOC	-104.8
1320	C=COCC	-115.8
1321	C=COC=C	-101.0
1322	CCOC=O	-79.6
1323	C1CCOC1	-108.3
1324	c1ccoc1	-85.6
1325	C1CCSC1	-96.1
1328	CC(=O)CCC(C)C	-74.0
1329	CC(=O)CCC(C)=O	-5.5
1330	O=C(O)CCC(=O)O	188.0
1331	CN(C)CCN(C)C	-55.0
1332	CC(=O)OCC(C)C	-98.8
1334	CCCCCCCCCCOC(=O)CCCCC(=O)OCCCCCCCC	-50.0
1335	CCCCCCCCCC(=O)OCC	-20.0
1336	CCCCCCCCOC(=O)CCC	-55.6
1337	CCCCCCCCCC(=O)OC	-18.0
1338	CCCCCC(C)=O	-35.0
1339	C/C=C/C=C/C(=O)O	134.5
1340	COCCOC(C)=O	-70.0
1345	CCCCCN	-55.0
1346	NCCCCN	27.5
1347	N#CCCC#N	54.5
1348	CCCCC=O	-91.5
1349	OCC#CCO	50.0
1351	CCCCNC	-75.0
1352	COCCOC	-58.0
1353	CCCOC=O	-92.9
1355	CCOCCO	-70.0
1357	C1CCCCC1	6.6
1358	c1ccncc1	-41.6
1359	C1=COCCC1	-70.0
1360	C1CCNCC1	-7.0
1361	C1COCCN1	-4.9
1362	CC(=O)CCC=C(C)C	-67.1
1363	CC(C)CNCC(C)C	-73.5
1364	CC(O)CNCC(C)O	44.5
1365	O=C(O)COCC(=O)O	148.0
1366	CC(C)CCCC(C)CCCC(C)CCCCC(C)CCCC(C)CCCC(C)C	-38.0
1367	CCCCCCCC/C=C/CCCCCCCC(=O)OCC(O)CO	35.0
1368	CCCCCCCCCCCCCCCC(=O)OCCCC	16.9
1369	CCCCCCC(C)=O	-16.0
1370	CCCCCCC(=O)O	-7.5
1371	CCOCCOC(C)=O	-61.7
1372	O=C(O)CCSCCC(=O)O	129.0
1374	O=C(O)CCCCCCCCC(=O)O	130.8
1377	CCCCCCN	-22.9
1378	C/C=C/C=C/CO	30.5
1379	OCCCCCO	-18.0
1381	CCOCCCO	160.5
1382	NCCNCCN	-39.0
1383	NCCNCCO	-38.0
1384	CCCOCCC	-122.0
1386	OCCOCCO	-10.4
1387	OCCSCCO	-10.2
1388	CC(=O)OCCOC(C)=O	-31.0
1390	CCCCCCCCCCCCCCCCCC(=O)OCC	33.0
1391	CCCCCCCC/C=C/CCCCCCCC(=O)OCC	-13.1
1393	C=CCCCCCC	-101.7
1394	C/C=C/CCCCC	-80.0
1395	CCCCCCCN	-18.0
1396	CCCCCCCO	-34.0
1397	CCCCCCC=O	-43.3
1398	CCCCNCCO	-2.0
1399	C1=C\CC/C=C\CC/1	-56.4
1400	C=CCCCCCCCCC(=O)OC	-27.5
1401	CCCCCCCCCCCC(=O)OC	5.2
1402	CCCCCCCCC	-53.5
1404	CCCCCCCCN	0.0
1406	CCOCCOCCO	-76.0
1408	COCCOCCOC	-68.0
1409	CCCCCCCCC(=O)O	12.3
1410	CCCCCCCOC(C)=O	-50.2
1411	CCCCCCCCCCCCCCCCCC(=O)OC(C)C	28.0
1412	CCCCCCCCCC(C)=O	15.0
1414	CCOCCOCCOC(C)=O	-25.0
1416	CCCCCCCCCCOC(C)=O	-15.0
1417	CCCCCCCCCN	-1.0
1418	NCCNCCNCCN	12.0
1419	CCCCCCOCCO	-45.1
1420	OCCOCCOCCO	-7.0
1422	CCCCCCCCCCO	6.9
1423	CCCCCCCCOC=O	-39.1
1424	CCCCOCCOCCO	-68.0
1425	COCCOCCOCCO	-44.0
1426	CCCCCCCCCCC(=O)O	28.6
1427	C=CCCCCCCCCC(=O)O	24.5
1428	CCCCCCCCCCCCCCCC(=O)OC	30.0
1429	C=CCCCCCCCCCC	-35.2
1430	CCCCCCCCCCCO	19.0
1431	C=CCCCCCCCCCO	-2.0
1432	C/C=C/CCCCCCCCO	6.0
1433	OCCCCCCCCCCO	74.0
1434	CCCCOCCOCCCC	-69.1
1435	CCOCCOCCOCCO	-18.7
1437	CCCCCCCCCCCCO	24.0
1439	NCCNCCNCCNCCN	-30.0
1440	CCCCCCOCCOCCO	-40.0
1441	CCCCCCCCCCCCCCCCCC(=O)OC	39.1
1442	CCCCCCCC/C=C/CCCCCCCC(=O)OC	-19.9
1443	CCCCC/C=C/C/C=C/CCCCCCCC(=O)OC	-35.0
1444	CCCCCCCCCCCCNC(=N)N	136.0
1445	CCCCCCCCCCCCOC(C)=O	1.3
1448	CCCCCCCCCCCCCCO	39.5
1449	CCCCOCCOCCOCCCC	-60.0
1450	CCCCCCCC/C=C/CCCCCCCC(=O)O	29.2
1452	CCCCCCCC/C=C/CCCCCCCCCCCC(N)=O	77.5
1453	CCCCCCCC/C=C/CCCCCCCCCCCC(=O)O	33.5
1454	C=CCCCCCCCCCCCCCCCC	17.5
1456	CCCCCCCC/C=C/CCCCCCCC#N	-1.0
1457	CCCCCCCCCCCCCCCCCCO	59.5
1458	CCCCCCCCCCCCCCCCCCCC	36.8
1460	CCC(CO)NC(=O)C1C=C2c3cccc4[nH]cc(c34)CC2N(C)C1	172.0
1463	CN(C)CCC(c1ccc(Cl)cc1)c1ccccn1	132.5
1465	CNC(=O)c1cccnc1	103.5
1468	CC(=O)NNc1ccccc1	129.5
1469	N=C(N)NC(=N)NCCc1ccccc1	176.5
1471	C=CC	-185.0
1473	COC	-141.5
1474	O=CC(Br)(Br)Br	-57.5
1475	C=CC(C)(C)O	-28.0
1476	C#CC(C)(C)O	3.0
1479	FC1(F)C(F)(F)C(F)(F)C1(F)F	-40.1
1480	O=C(O)C1C(C(=O)O)C2(Cl)C(Cl)=C(Cl)C1(Cl)C2(Cl)Cl	209.0
1483	COC1=CC=C2C3Cc4ccc(OC)c5c4C2(CCN3C)C1O5	193.0
1484	CCC1(c2ccccc2)C(=O)NC(=O)N(C)C1=O	176.0
1486	C=CCC1(C(C)CC)C(=O)NC(=O)NC1=O	109.0
1487	OC(c1ccccc1)(c1ccccc1)C1CCNCC1	160.5
1488	COC1=CC2C3Cc4ccc(OC)c(O)c4C2(CCN3C)CC1=O	162.0
1491	CC(N)(CO)CO	110.0
1492	CCC(CC)(CO)CO	61.5
1493	OCC(CO)(CO)CO	260.0
1495	CCCCC(CC)(CO)CO	43.8
1498	CC(=O)CO	-17.0
1499	FC(F)=C(F)F	-142.5
1500	O=C(C(Cl)(Cl)Cl)C(Cl)(Cl)Cl	-2.0
1501	CC1(C)C(=O)NC(=O)N1CO	100.0
1506	COC(=O)C(Cl)Cl	-51.9
1509	Nc1ccc(O)c2c1C(=O)c1ccccc1C2=O	216.0
1510	Cc1c(O)cc2c(c1O)C(=O)c1ccccc1C2=O	290.0
1511	O=C1OC(=O)c2c(Cl)c(Cl)c(Cl)c(Cl)c21	254.5
1512	O=C1c2c(O)cccc2C(=O)C2C(O)=CC=CC12	280.0
1513	O=[N+]([O-])c1c(Cl)c(Cl)cc(Cl)c1Cl	99.5
1514	O=C(O)C(c1ccccc1)c1ccccc1	147.0
1515	O=c1c(O)c(-c2ccc(O)c(O)c2)oc2cc(O)cc(O)c12	316.5
1516	CC(=O)CC(c1ccco1)c1c(O)c2ccccc2oc1=O	124.0
1517	O=C(O)c1ccc2c(c1)C(=O)c1ccccc1C2=O	291.0
1518	O=C1C(Cl)=C(Cl)C(=O)c2ccccc21	195.0
1519	CCCCC(CC)COC(=O)c1ccccc1C(=O)OCC(CC)CCCC	-55.0
1520	COCCOC(=O)c1ccccc1C(=O)OCCOC	-45.0
1521	O=C(c1ccccc1)c1ccccc1O	40.0
1523	COc1ccc2c(c1OC)C(=O)OC2C1c2cc3c(cc2CCN1C)OCO3	132.0
1524	COc1cc(C(=O)O)cc(OC)c1OC	172.3
1525	CCN(CCO)CCCC(C)Nc1ccnc2cc(Cl)ccc12	90.0
1526	Nc1cccc2ccc(O)cc12	206.0
1527	CC(=O)Nc1ccc(OC(=O)c2ccccc2O)cc1	187.0
1528	CCOC(=O)c1ccccc1O	1.0
1529	Cc1occc(=O)c1O	161.5
1530	Clc1c(Cl)c(Cl)c(Cl)c(Cl)c1Cl	231.8
1531	O=C1C(Cl)=C(Cl)C(=O)C(Cl)=C1Cl	290.0
1532	Cc1ccccc1C(=O)O	103.7
1533	O=C(O)c1ccccc1Cl	140.2
1534	Nc1ccccc1C(=O)O	145.0
1540	Cc1ccc(O)c([N+](=O)[O-])c1	36.5
1541	COC(=O)c1ccccc1O	-8.0
1542	O=c1[nH]ncc2ccccc12	188.0
1543	CCOC(=O)COc1ccc2c(=O)cc(-c3ccccc3)oc2c1	123.7
1544	CCCCN(CCN(CCCC)C(=O)N1CCOCC1)C(=O)N1CCOCC1	41.5
1546	O=C(c1ccccc1)C(O)c1ccccc1	137.0
1547	CN(C)c1ccc(C(O)c2ccc(N(C)C)cc2)cc1	101.0
1549	O=C(c1ccccc1)c1ccccc1	47.8
1550	c1ccc2cnccc2c1	26.47
1551	O=Cc1ccccc1C(=O)O	98.0
1552	CNc1ccccc1C(=O)O	180.5
1554	O=C1CCc2ccccc2O1	25.0
1555	COc1cc(-c2ccc(N)c(OC)c2)ccc1N	137.0
1556	Cc1cc(-c2ccc(N)c(C)c2)ccc1N	131.5
1557	O=C1/C(=C/c2ccc(O)c(O)c2)Oc2cc(O)ccc21	303.0
1558	OCCN(CCO)c1ccccc1	57.0
1559	c1ccc2cc3ccccc3cc2c1	215.0
1560	COc1ccc(C=O)cc1OC	43.0
1561	COc1ccc2c(c1)CCCN2	42.5
1562	CCN(CC)c1ccc(C=O)cc1	41.0
1564	O=C(O)COc1ccc2ccccc2c1	156.0
1565	CN1C2CCC1CC(O)C2	86.5
1566	Oc1ccc(Cl)cc1Cc1ccccc1	48.5
1568	O=C(CC(=O)c1ccccc1)c1ccccc1	70.5
1569	CCOC(=O)c1ccc(O)cc1	117.0
1572	O=C(OCCOCCOC(=O)c1ccccc1)c1ccccc1	33.5
1573	O=Cc1ccc2c(c1)OCO2	37.0
1574	COC(=O)c1ccc(C(=O)OC)cc1	141.0
1575	CC(=O)Nc1ccccc1C	110.0
1576	COc1ccc(C)cc1N	53.0
1577	c1ncc2nc[nH]c2n1	216.5
1578	Cc1nc2ccccc2s1	14.0
1580	Clc1ccc(Cl)c(Cl)c1	17.0
1581	Oc1ccc(Cl)cc1Cl	45.0
1583	O=C1CCCC1	-51.3
1584	O=C1NCCN1	131.0
1589	COc1cc(C=O)ccc1O	81.5
1590	COc1cc(C(=O)O)ccc1O	211.5
1591	CC1=C(O)C(=O)C2OC2C1=O	127.0
1592	CCN(CC)CC	-114.7
1593	C1=CC2C=CC1C2	-19.1
1598	CC(=O)c1cccc(O)c1	96.0
1599	O=[N+]([O-])c1cccc(Cl)c1	46.0
1608	COC(=O)c1ccc(OC)cc1	49.0
1609	CC(=O)c1ccc(C)cc1	28.0
1614	CC(O)CN(CC(C)O)CC(C)O	45.0
1615	O=C(O)c1cc(Cc2ccc(O)c(C(=O)O)c2)ccc1O	243.5
1616	CCNc1nc(Cl)nc(NCC)n1	226.0
1617	Oc1ccc(Nc2ccccc2)cc1	73.0
1618	c1ccc(Nc2ccccc2)cc1	52.9
1619	CC(C)OC(=O)Nc1ccccc1	87.3
1620	CC(=O)Oc1cccc(C)c1	12.0
1621	COc1cc(CCC(C)=O)ccc1O	40.5
1622	O=C(O)COc1ccccc1	98.5
1623	c1ccc(OCC2CO2)cc1	3.5
1624	CCCCC(CC)COC(=O)CCCCCCCCC(=O)OCC(CC)CCCC	-48.0
1625	O=C(/C=C/c1ccccc1)OC/C=C/c1ccccc1	44.0
1626	O=CCc1ccccc1	33.5
1627	CC(=O)Oc1ccccc1	-30.0
1628	CC(=O)Nc1ccc(C=O)cc1	157.0
1629	O=C(O)COc1ccc(Cl)cc1	164.0
1630	CCCCOc1ccc(O)cc1	65.5
1631	OCCN1CCN(CCO)CC1	134.75
1632	OCCNc1ccccc1	11.0
1633	OCCOc1ccccc1	14.0
1634	CCCCCCCCCCCCc1ccccc1	3.0
1635	CCCCCCCCCCCCCc1ccccc1	10.0
1636	CCOC=C(C#N)C#N	66.0
1637	O=Cc1ccc(O)cc1	117.0
1638	COc1ccc(C=O)cc1	0.0
1639	CCCC(=O)CCC	-33.0
1641	CCOC(=O)CCC(=O)OCC	-21.0
1642	CCCCCCCCCCCCOC(=O)CCSCCC(=O)OCCCCCCCCCCCC	41.0
1643	Nc1ccc(O)cc1	187.5
1644	Oc1ccc(O)cc1	172.3
1645	Cc1cnc(C)cn1	15.0
1646	CCC=O	-80.0
1647	CC(=O)CC(C)(C)O	-44.0
1648	O=C(O)CS(=O)(=O)O	85.0
1649	CC(C)CCO	-117.2
1650	CC(=O)CC(C)=O	-23.0
1651	O=C1CCC(=O)N1	126.5
1652	CCC(=O)OC(=O)CC	-45.0
1653	CC1OC(C)OC(C)O1	12.6
1654	CCCCCC(=O)OCC	-67.0
1655	C/C=C/C=O	-76.25
1656	C1CCNC1	-57.8
1657	CC(=O)CCC(=O)O	33.0
1658	CCCCCCCCOC(=O)CCCCC(=O)OCCCCCCCC	-70.0
1659	CC(O)CNCCN	-50.0
1660	CCCCOC(C)=O	-78.0
1661	CC(=O)OCCC(C)C	-78.5
1662	O=C(O)CSCC(=O)O	129.0
1663	CCCCCCCCCCCCCCCCCC(=O)OCCCC	27.0
1664	O=C(O)CCCCCCCC(=O)O	106.5
1665	C=CCNCC=C	-88.4
1667	CCCCCCCCCCCCCC(=O)OCC	12.3
1668	CCCCCCCC(=O)O	16.3
1669	NCCCCCCN	41.5
1670	C=CCCCCCCC	-81.3
1671	CCCCCCCC#N	-45.6
1672	CCCCCCCC=O	-23.0
1673	CCCCCCCCCC	-29.7
1674	CCCCCCCCCCCCN	28.3
1675	CCCCCCCCCCCCCC=O	20.5
1676	CCCCCCCCCCCCCCCCCCN(C)C	22.89
1677	CCCCCCCCCCCCCCCCCCN	52.9
1678	O=C=O	-56.5
1684	CC1(C)C2CCC1(C)C(O)C2	209.33333333329998
1688	CCC(C)C1(CC)C(=O)NC(=O)NC1=O	166.5
1696	O=[N+]([O-])C(CO)(CO)CO	214.0
1697	O=CC12CC=CCC1C1CC=CCC1O2	-80.0
1700	O=S1(=O)CCCC1	27.6
1701	C#CC1(OC(N)=O)CCCCC1	96.0
1702	C1OCC2(CO1)COCOC2	48.3
1705	CCCC1OC1(CC)C(N)=O	90.0
1708	NC(=O)NO	141.0
1710	CC(=O)C(=O)O	13.8
1711	ClC(Cl)=C(Cl)Cl	-22.3
1716	CN1C(=O)OC(C)(C)C1=O	46.0
1717	O=S(=O)(c1ccccc1)c1ccccc1	128.5
1721	ClC(COCC(Cl)C(Cl)(Cl)Cl)C(Cl)(Cl)Cl	-50.0
1722	C=C1CCC2CC1C2(C)C	-61.25
1727	CCN1C(=O)C=CC1=O	45.5
1728	COc1ccc2c(c1OC)C(=O)OC2C1c2c(cc3c(c2OC)OCO3)CCN1C	176.0
1729	CC1=CC(=O)C(C2=C(O)C(=O)C(C)=CC2=O)=C(O)C1=O	230.0
1730	Cc1ccc(Nc2ccc(Nc3ccc(C)cc3)c3c2C(=O)c2ccccc2C3=O)cc1	218.0
1731	Nc1ccc(N)c2c1C(=O)c1ccccc1C2=O	268.0
1732	c1cc2ccc3cccc4ccc(c1)c2c34	151.2
1733	CN1CCC(=C2c3ccccc3C=Cc3ccccc32)CC1	112.8
1735	O=c1[nH]c2ccccc2c(-c2ccccc2)c1O	268.0
1736	Cc1ccc2c(c1Cl)C(=O)c1ccccc1C2=O	170.5
1737	O=C1c2ccccc2C(=O)c2c(O)cccc21	193.8
1738	O=C1OC(=O)C2C3C=CC(C3)C12	164.5
1740	O=C1Nc2cccc3cccc1c23	175.5
1741	Oc1ccc(Cl)c2cccnc12	130.0
1743	CCC(c1ccc(O)c(C)c1)C(CC)c1ccc(O)c(C)c1	145.0
1744	CCC(=O)Oc1ccc(/C(CC)=C(\CC)c2ccc(OC(=O)CC)cc2)cc1	104.0
1745	O=C(O)c1cc2ccccc2c(Cc2c(O)c(C(=O)O)cc3ccccc23)c1O	315.0
1746	CN1CCc2cc3c(cc2C(=O)Cc2ccc4c(c2C1)OCO4)OCO3	208.0
1747	COC(=O)C1C2CC3c4[nH]c5ccccc5c4CCN3CC2CC(OC(=O)c2cc(OC)c(OC)c(OC)c2)C1OC	230.5
1748	O=C1c2ccccc2C(=O)c2cc(Cl)ccc21	211.0
1749	COC(=O)c1ccccc1C(=O)OC	5.5
1750	COc1ccc(C(=O)Cc2c(CCN(C)C)cc3c(c2OC)OCO3)c(C(=O)O)c1OC	138.0
1751	COc1ccc(C(=O)c2ccccc2O)c(O)c1	68.0
1752	COc1ccc(C(=O)c2ccc(OC)cc2O)c(O)c1	139.5
1753	O=C(c1ccccc1)c1ccc(O)cc1O	144.0
1754	COc1ccc(C(=O)c2ccccc2)c(O)c1	65.5
1756	CCCCOC(=O)c1ccccc1C(=O)O	73.5
1757	Cc1ccccc1/N=N/c1c(N)ccc2ccccc12	125.5
1760	CN1CCC(OC(c2ccccc2)c2ccccc2)CC1	204.0
1762	c1ccc2c(c1)oc1ccccc12	86.5
1763	c1ccc2c(c1)sc1ccccc12	97.0
1764	O=C(O)c1ccccc1C(=O)Nc1cccc2ccccc12	185.0
1765	N#CCc1cccc2ccccc12	32.5
1766	Oc1cc(O)c2ccccc2c1	123.5
1770	O=C(O)CCCc1c[nH]c2ccccc12	124.5
1771	Cc1cc(O)c(Cl)c(C)c1Cl	83.0
1772	Nc1cc(Cl)cc(C(=O)O)c1Cl	200.0
1774	COC(=O)c1ccccc1N	24.5
1775	Nc1cccc2ccccc12	49.2
1776	Nc1cccc(-n2ccccc2=O)c1	183.0
1777	Nc1nc2nn[nH]c2c(=O)[nH]1	300.0
1778	CCN(CC)C(=O)c1cccc(C)c1	-45.0
1779	O=C(C(=O)c1ccccc1)c1ccccc1	94.8
1780	O=C(c1ccccc1)c1ccc(Cl)cc1	77.5
1781	COc1cc(C=O)cc(OC)c1O	113.0
1782	O=C(c1ccccc1)c1cccs1	56.5
1783	COc1ccccc1C=O	37.5
1788	c1ccc2cc3cc4cc5ccccc5cc4cc3cc2c1	257.0
1789	Nc1ccc(-c2ccc(Cl)cc2)cc1	134.0
1790	c1ccc(-c2ccc(-c3ccc(-c4ccccc4)cc3)cc2)cc1	320.0
1791	c1ccc(Nc2ccc3ccccc3c2)cc1	108.0
1793	c1ccc(/N=N/Nc2ccccc2)cc1	98.0
1794	O=C(Oc1cccc(O)c1)c1ccccc1	134.0
1795	CCCCCCc1ccc(O)cc1O	68.0
1797	Cc1ccc2[nH]nnc2c1	81.0
1798	CCN(CC)CCOc1ccc2nc(N(C)C)sc2c1	241.5
1801	Oc1cc(O)c(Cl)cc1Cl	113.0
1804	Cc1ccccc1NC(=S)Nc1ccccc1C	158.0
1805	CCCCOC(=O)C(C)O	-28.0
1806	COc1cc(C(=O)NCc2ccc(OCCN(C)C)cc2)cc(OC)c1OC	188.7
1807	C=C(C)C1CC=C(C)CC1	-86.4333333333
1810	Nc1ccc(Oc2ccccc2)cc1	83.0
1812	c1ccc(Sc2ccccc2)cc1	-25.9
1813	CCNC(=O)Nc1ncc([N+](=O)[O-])s1	228.0
1814	O=C(O)/C=C/c1ccccc1	133.0
1815	CC(=O)OCc1ccccc1	-51.3
1816	CCCCCCCCCCCC(=O)OCc1ccccc1	8.5
1817	c1ccc(CNCCNCc2ccccc2)cc1	26.0
1818	N#CCc1ccccc1	-23.8
1821	CCCCCCCCCCCCCCCC[n+]1ccccc1	63.0
1822	C=CC(=O)OCC	-71.2
1823	O=C(NCO)NCO	126.0
1824	CCCCC(CC)COC(=O)/C=C/C(=O)OCC(CC)CCCC	-10.0
1825	CC(C)COC(=O)CCCCC(=O)OCC(C)C	-20.0
1826	CCOC(=O)/C=C/C(=O)OCC	-3.65
1827	CCCCC(=O)OCCC	-70.7
1828	CCCCCCCCCCCC(=O)OCCOCCO	17.5
1829	CCCCCCC(O)C/C=C/CCCCCCCC(=O)O	5.5
1830	CCOC(=O)CCCCC(=O)OCC	-19.8
1831	C=CC(=O)OCCCC	-64.6
1832	NCCO	10.5
1833	O=CCO	97.0
1838	CCOC(C)=O	-83.6
1839	CC(=O)C=C(C)C	-59.0
1841	Nc1cccc(N)n1	121.5
1842	CC1CNCC(C)O1	-88.0
1843	CCOC(=O)CC(C)=O	-45.0
1845	O=c1cccc[nH]1	107.8
1846	CC(=O)NCCO	16.0
1848	C1=CCCC1	-135.1
1849	CCCCCCCCOC(=O)CC	-42.6
1851	CCCCCC(=O)O	-3.0
1852	O=C(O)CNCC(=O)O	247.5
1853	CCCCCCCC/C=C/CCCCCCCC(=O)OCCCC	-26.5
1854	CCCCCCC	-90.6
1855	C=C(C)C(=O)OCCCCCCCCCCCC	-7.0
1856	CCCCCCCCCCCCCCCC(=O)OC(C)C	13.5
1857	CCCCCCOC(C)=O	-80.9
1858	CCCCCCCCCCCC(=O)O	43.2
1859	CCCCCCCCCO	-5.0
1862	CCCCCCNCCCCCC	-13.1
1864	NCCCCCCNCCCCCCN	33.0
1865	CCCCCCCCCCCCCCCCN	46.8
1867	CCOC(=O)C1(c2ccccc2)CCN(CCc2ccc(N)cc2)CC1	83.0
1868	CC(C)C(O)C(C)(C)CO	51.5
1876	O=C(O)C1C2CCC(O2)C1C(=O)O	144.0
1877	Oc1ccc(Cl)c2c1CCC2	92.0
1879	CC1=CC(C)(C)Nc2ccccc21	26.5
1880	Nc1c(Br)cc(Br)cc1Br	122.0
1881	Nc1ccn(C2OC(CO)C(O)C2O)c(=O)n1	212.5
1883	Oc1cccc2cccnc12	75.5
1884	COc1cccc(C=O)c1O	44.5
1885	CC(=O)Oc1ccc(-c2ccccc2)cc1	89.0
1888	OCC(O)C(O)CO	121.5
1889	Nc1ccc(C(=O)O)cc1	188.5
1892	c1ccc(NCCNc2ccccc2)cc1	74.0
1893	CCOc1ccc(NC(N)=O)cc1	173.5
1894	COc1ccc(O)cc1	57.0
1895	COc1ccc(OC)cc1	59.0
1896	CCC(C)CCC(C)(O)CC	-67.5
1898	C1CN1	-77.9
1899	C=CCN1CCC23CCCCC2C1Cc1ccc(O)cc13	181.0
1907	Nc1ccc2c(c1)Cc1ccccc1-2	129.0
1910	O=C(O)Cc1ccc(O)cc1	152.0
1911	CCOc1ccc(N)cc1	2.4
1914	NCCCO	11.0
1915	c1ccc2c(c1)cc1ccc3cc4ccccc4c4ccc2c1c34	281.5
1916	c1ccc2c(c1)cc1ccc3c4ccccc4cc4ccc2c1c43	317.0
1917	c1cc2ccc3ccc4ccc5ccc6ccc1c1c2c3c4c5c61	437.3
1918	c1ccc2c(c1)cc1ccc3cccc4c5ccccc5c2c1c34	162.4
1919	c1ccc2c(c1)cc1c3ccccc3c3cccc4ccc2c1c43	233.5
1920	c1ccc2c(c1)c1cccc3ccc4cccc2c4c31	177.5
1921	c1ccc2c(c1)ccc1[nH]c3ccc4ccccc4c3c12	158.0
1922	c1ccc2c(c1)ccc1ccc3ccccc3c12	68.0
1923	c1cc2cccc3c4cccc5cccc(c(c1)c23)c54	274.0
1924	c1ccc2c(c1)ccc1[nH]c3ccccc3c12	134.0
1925	c1ccc2c3c(ccc2c1)-c1cccc2cccc-3c12	166.0
1926	c1ccc2c(c1)-c1cccc3c1c-2cc1ccccc13	168.0
1927	c1ccc2cc3c(cc2c1)-c1cccc2cccc-3c12	217.0
1928	C1=Cc2cccc3cccc1c23	92.5
1929	c1ccc2c(c1)ccc1c2ccc2c3ccccc3ccc21	368.0
1930	c1ccc2c(c1)c1ccccc1c1ccccc21	199.0
1931	c1ccc2c(c1)ccc1c3ccccc3ccc21	258.2
1932	c1ccc2cc3c(ccc4cc5ccccc5cc43)cc2c1	257.0
1933	c1ccc2c(c1)ccc1nc3c(ccc4ccccc43)cc12	226.0
1934	c1ccc2c(c1)cnc1ccccc12	107.4
1935	c1cnc2ccc3ncccc3c2c1	177.0
1936	c1ccc2c(c1)ccc1cccnc12	52.0
1937	c1ccc2c(c1)Cc1c-2ccc2ccccc12	189.5
1938	c1ccc2c(c1)ccc1c3ccccc3sc21	189.0
1939	c1ccc2c(c1)[nH]c1cnccc12	199.0
1940	c1ccc2cnncc2c1	90.5
1941	c1ccc2nnccc2c1	38.0
1942	c1cnc2cccnc2c1	75.0
1943	c1ccc2nncnc2c1	75.8
1944	c1ccc2nc3ccccc3cc2c1	108.0
1945	c1ccc2c(c1)Oc1ccccc1O2	122.0
1946	c1ccc2[nH]ncc2c1	148.0
1947	c1cnc2[nH]ccc2c1	106.0
1948	c1ccc2nsnc2c1	43.0
1949	c1ccc2ocnc2c1	31.0
1951	c1ccc2cccc-2cc1	99.0
1952	C1CC2CCC1C2	87.5
1953	C1CN2CCN1CC2	159.0
1954	C1C2CC3CC1CC(C2)C3	205.0
1955	C1CCC2NC2C1	21.0
1956	C1CCC1	-90.6
1957	C1CCCC1	-93.8
1958	c1cn[nH]c1	68.0
1959	c1c[nH]cn1	90.5
1960	c1nnn[nH]1	157.0
1961	c1ccnnc1	-8.0
1962	c1cncnc1	22.0
1963	c1ncncn1	86.0
1965	C1CCCCCC1	-8.0
1966	C1CCCCCCC1	14.8
1967	C1CCCCCCCCC1	10.0
1968	C1CCCCCCCCCCC1	60.4
1969	C1CNCCNCCCNCCNC1	185.0
1970	C1CCCCCCCCCCCCCC1	61.3
1977	COc1ccc2c(c1O)-c1c3c(cc4c1C(C2)N(C)CC4)OCO3	199.5
1978	NC(=O)N1c2ccccc2C=Cc2ccccc21	190.2
1983	C=CCc1ccccc1	-40.0
1985	CC1OC(OCC2OC(Oc3c(-c4ccc(O)cc4)oc4cc(OC5OC(C)C(O)C(O)C5O)cc(O)c4c3=O)C(O)C(O)C2O)C(O)C(O)C1O	250.0
1986	OC(O)C(Cl)(Cl)Cl	57.0
1988	CCN(CC)CCOC(=O)C(O)(c1ccccc1)c1ccccc1	51.0
1989	N#CC(CCN1CCC(C(N)=O)(N2CCCCC2)CC1)(c1ccccc1)c1ccccc1	149.5
1996	O=C(O)c1cccc(O)c1O	204.0
1997	CN(C)CCCN1c2ccccc2CCc2ccc(Cl)cc21	189.5
1998	O=C(O)c1cccc(-c2ccccc2)c1O	186.5
2000	O=c1ccc2cc(O)c(O)cc2o1	276.0
2002	NNc1cc(Cl)ccc1Cl	102.5
2004	COc1cc(CC(=O)O)ccc1O	143.5
2016	FC(F)(F)c1nc2ccccc2[nH]1	209.5
2017	Fc1c(F)c(F)c2c(F)c(F)c(F)c(F)c2c1F	87.5
2019	CCC(C)n1c(=O)[nH]c(C)c(Br)c1=O	158.0
2021	CNC(=O)Oc1cc(C)c(N(C)C)c(C)c1	85.0
2022	Oc1ncnc2[nH]ncc12	350.0
2023	CC(C)NCC(O)COc1cccc2ccccc12	164.0
2025	Nc1ncn(C2OC(CO)C(O)C2O)c(=O)n1	229.0
2026	O=C(O)c1cc(Cl)ccc1O	171.5
2027	COc1ccccc1F	-39.0
2028	Fc1cccc2ccccc12	-9.0
2029	Fc1ccccc1-c1ccccc1	73.5
2030	Nc1c2c(nc3ccccc13)CCCC2	183.5
2032	Fc1ccc2ccccc2c1	61.0
2033	Fc1ccc(-c2ccccc2)cc1	74.2
2034	COC(=O)c1ccc2c(c1)OCO2	53.0
2035	Fc1cc(F)c(F)cc1F	4.5
2037	O=C(O)CCC(=O)C(=O)O	115.5
2039	NC(=O)c1ccc(N)nc1	246.5
2041	CN(C)C(=O)Nc1ccc(Cl)c(Cl)c1	158.0
2042	CON(C)C(=O)Nc1ccc(Cl)c(Cl)c1	93.0
2044	CCCCCCCCCC(=O)O	31.9
2052	CC(N)C(=O)O	292.0
2055	Cc1nc2ccccc2c(=O)n1-c1ccccc1Cl	127.0
2059	O=C(c1ccc(F)cc1)c1ccc(F)cc1	103.5
2062	Nc1ccccc1F	-34.6
2067	CC(=O)Nc1cccc(F)c1	83.0
2068	CC(=O)Nc1cccc(C(F)(F)F)c1	104.5
2069	Cc1ccc(F)cc1	-56.0
2070	Fc1ccc(Cl)cc1	-26.8
2072	CCSCC	-103.9
2083	NC(=O)C(F)(F)F	72.5
2091	O=[N+]([O-])C(F)(F)C(F)(F)[N+](=O)[O-]	-41.5
2093	CC(CN1CCOCC1)C(C(=O)N1CCCC1)(c1ccccc1)c1ccccc1	182.0
2101	CC(C)=CCN1CCC2(C)c3cc(O)ccc3CC1C2C	146.3
2103	O=C1C=CC(=O)C(c2ccccc2)=C1	114.0
2104	CCCCCC(O)/C=C/C1C(O)CC(=O)C1C/C=C/CCCC(=O)O	67.0
2105	Nc1c(F)cc(F)cc1F	35.0
2106	CCN(CC)CCNC(=O)c1cc(Cl)c(N)cc1OC	147.25
2107	O=[N+]([O-])c1cc(F)ccc1F	-11.7
2109	CNC(C)C(O)c1ccc(O)cc1	153.0
2110	c1ccc(-c2ccccn2)nc1	72.0
2111	Fc1ccccc1F	-34.0
2112	Oc1ccccc1F	16.1
2114	O=CC(O)CO	145.0
2115	CC(C)SC1OC(CO)C(O)C(O)C1O	121.0
2117	N#Cc1cccc(C(F)(F)F)c1	14.5
2120	CNC(C)Cc1ccc(O)cc1	161.0
2121	Nc1ccc(F)cc1	-0.8
2122	Oc1ccc(F)cc1	48.0
2124	N#CCC(=O)O	66.0
2125	Fc1cccc(F)c1	-69.0
2126	Oc1cccc(F)c1	13.7
2127	Fc1cc(F)cc(F)c1	-5.5
2130	NCCCCCCCCN	52.0
2131	CCCCCC/C=C/CCCCCCCC(=O)O	0.2
2132	NCC(F)(F)F	195.0
2134	O=C(O)C(F)(F)C(F)(F)C(F)(F)F	-17.5
2138	OCC(F)(F)C(F)(F)C(F)(F)CO	79.5
2139	O=C(O)C(F)(F)C(F)(F)C(=O)O	119.0
2144	O=C(O)c1c(F)cccc1F	159.0
2145	CCn1cc(C(=O)O)c(=O)c2ccc(C)nc21	229.5
2146	COc1c(F)c(F)c(F)c(F)c1F	-37.0
2147	Fc1c(F)c(F)c(F)c(F)c1F	5.3
2150	CC(COc1ccccc1)NC(C)C(O)c1ccc(O)cc1	103.0
2151	Nc1nc(N)c2nc(-c3ccccc3)c(N)nc2n1	316.0
2152	Fc1ccc(-c2ccc(F)cc2)cc1	94.5
2157	O=[N+]([O-])c1cccc(F)c1	41.0
2160	N#Cc1cccc(F)c1	-16.0
2161	COc1cc(CNC(=O)CCCC/C=C/C(C)C)ccc1O	65.0
2162	O=C(O)Cc1ccc(F)cc1	86.0
2163	O=C(O)COc1ccc(F)cc1	104.25
2164	C=Cc1ccc(F)cc1	-34.5
2178	CCOC(=O)C(F)(F)C(F)(F)F	75.5
2180	CC(=O)C(C)=O	-1.2
2186	O=C(O)c1ccccc1C(F)(F)F	111.0
2193	Fc1c(F)c(F)c(-c2c(F)c(F)c(F)c(F)c2F)c(F)c1F	67.5
2194	CCC(=O)N(c1ccccc1)C1CCN(CCc2ccccc2)CC1	87.5
2195	COc1cc(O)c2c(=O)c3cc(O)ccc3oc2c1	266.5
2199	OCc1c(F)c(F)c(F)c(F)c1F	37.5
2200	COc1ccc2c(c1)[nH]c1c(C)nccc12	273.0
2201	Clc1ccc(Cn2c(CN3CCCC3)nc3ccccc32)cc1	167.0
2202	O=C(O)C1CSCN1	196.5
2203	NC(=O)c1ccccc1F	118.0
2204	O=C(O)c1ccccc1F	126.5
2205	Cc1ccc(F)cc1[N+](=O)[O-]	27.0
2210	O=C(c1ccccc1)C(Cl)c1ccccc1	68.5
2211	CC(CCc1ccccc1)NC(C)C(O)c1ccc(O)cc1	111.5
2212	N#Cc1ccccc1C(F)(F)F	18.0
2214	O=C(O)Cc1cc(O)ccc1O	153.0
2215	CCOC(=O)c1ccc(F)cc1	26.0
2216	O=C(O)/C=C/c1ccccc1F	179.0
2217	CCOc1ccccc1F	-16.7
2219	Cc1cc(F)ccc1N	14.2
2220	Cc1ccc(N)cc1F	31.0
2227	O=C(O)c1cc(F)cc(F)c1	122.0
2228	O=C(O)c1ccc(F)c(F)c1	123.0
2229	O=C(O)c1ccc(F)cc1	185.0
2232	CCOc1cccc(F)c1	-27.5
2233	COc1cc(/C=C/C=O)ccc1O	84.0
2234	COc1cc(/C=C/C(=O)CC(=O)/C=C/c2ccc(O)c(OC)c2)ccc1O	183.0
2235	CCOc1ccc(F)cc1	-8.5
2236	OCc1ccc(F)cc1	23.0
2237	O=Cc1ccc(F)cc1	-10.0
2238	Fc1ccc(Br)cc1	-17.4
2239	C#CC#C	-36.4
2244	Nc1ccnc(N)c1	107.0
2245	O=c1cn[nH]c(=O)[nH]1	274.5
2246	Cc1cc(N)nc(C)n1	183.0
2247	Nc1cccnc1	64.5
2248	CCCCCCC(=O)CCCCCC	33.0
2249	NCCCCCN	9.0
2252	CC/C=C/C/C=C/C/C=C/CCCCCCCC(=O)O	-16.5
2254	N=CN	81.0
2256	CC(C)C(C)(C)C	-25.0
2257	CC(O)C(C)(C)C	4.8
2258	O=[N+]([O-])C(Br)(Br)Br	10.0
2259	CC12C=CC(CC1)C2(C)C	113.0
2260	CC1(C)C2CCC1(C)C(Cl)C2	132.0
2261	OC(c1ccccc1)(c1ccccc1)C(O)(c1ccccc1)c1ccccc1	182.0
2262	CC1CCC(C)(C(=O)O)C1(C)C	106.0
2268	COC1C=CC2=CCN3CCC4=C(CC(=O)OC4)C23C1	99.5
2269	Oc1ccc2c3c1OC1C(O)C=CC4C(C2)NCCC341	273.0
2270	CN1CCC23c4c5ccc(O)c4OC2C(=O)CCC3C1C5	266.5
2271	C=CCC1(C2C=CCCC2)C(=O)NC(=S)NC1=O	149.0
2273	CCC(=O)C(CC(C)N1CCOCC1)(c1ccccc1)c1ccccc1	75.5
2274	Oc1ccc2c(c1)C13CCCCC1C(C2)N(CCc1ccccc1)CC3	244.0
2275	CC(C)=CCC1=C(O)C(C(=O)CC(C)C)=C(O)C(CC=C(C)C)(CC=C(C)C)C1=O	93.0
2276	CCOC(=O)C1(c2cccc(O)c2)CCN(C)CC1	110.0
2277	CCC(=O)C1(c2cccc(O)c2)CCN(C)CC1	156.5
2278	CC(C)C12CCC(C)(CC1)O2	1.0
2279	CC12CCC(CC1)C(C)(C)O2	1.5
2280	C#CC(=O)O	9.0
2289	Fc1ccc(C(c2ccc(F)cc2)C(Cl)(Cl)Cl)cc1	44.5
2291	O=C1C=CC(=O)c2c(O)ccc(O)c21	232.0
2292	CN1Cc2c(ccc3c2OCO3)C2C(O)Cc3cc4c(cc3C21)OCO4	135.5
2293	COc1cc2c(c(OC)c1OC)-c1ccc(O)c(=O)cc1C(NC(C)=O)CC2	178.5
2294	c1ccc2c(c1)C1c3ccccc3C2c2ccccc21	253.5
2295	CCN(CC)C(=O)C1C=C2c3cccc4[nH]c(Br)c(c34)CC2N(C)C1	123.5
2297	COc1cc(O)c(C(=O)c2ccccc2)c(O)c1	130.5
2298	c1cc2c3c(c4ccc5ccccc5c4cc3c1)CC2	174.0
2299	Nc1cccc2cccc(N)c12	66.5
2300	c1cc2c3c(c1)CCCN3CCC2	40.0
2301	Cc1c(C(C)C)c(=O)n(-c2ccccc2)n1C	103.0
2302	O=c1c(O)c(-c2ccc(O)cc2O)oc2cc(O)cc(O)c12	303.5
2303	O=C1CC(c2ccc(O)cc2)Oc2cc(O)cc(O)c21	251.0
2304	COc1ccc(-c2cc(=O)c3c(O)cc(O)cc3o2)cc1	263.0
2307	c1cc2c3c(c1)CCC3CCC2	12.8
2309	O=C1NCc2ccccc21	151.0
2310	[O-][n+]1onc2ccccc21	70.0
2315	O=C1C=CC(=O)c2c(O)cccc21	155.0
2316	CC1=CC(=O)c2c(O)cccc2C1=O	78.5
2317	O=C1c2cccc(O)c2C(=O)c2c(O)cc(CO)cc21	223.5
2318	Cc1cc(O)c2ccccc2c1O	169.0
2319	O=C(O)c1ccccc1-c1ccccc1C(=O)O	233.5
2320	C=CC1CN2CCC1CC2c1[nH]c2ccccc2c1CCO	186.0
2321	CCC1CN2CCc3cc(OC)c(OC)cc3C2CC1CC1NCCc2cc(O)c(OC)cc21	115.5
2322	CCC1CN2CCc3cc(OC)c(OC)cc3C2CC1CC1NCCc2cc(OC)c(OC)cc21	74.0
2323	c1ccc2c(c1)CC1c3ccccc3CCN1C2	85.0
2324	Cc1cccc2c1ccc1cc(C(C)C)ccc12	101.0
2325	Cc1ccc2ccc3ccc(C)nc3c2n1	159.5
2326	COc1ccc2ccc(=O)oc2c1CC=C(C)C	83.5
2327	COc1c2ccccc2nc2occc12	133.5
2328	C=CCc1cc2c(c(OC)c1OC)OCO2	29.5
2329	c1ccc(-c2nc(-c3ccccc3)c(-c3ccccc3)[nH]2)cc1	275.0
2331	O=c1cccc2n1CC1CNCC2C1	152.5
2332	CC1CCC2C(C)C(=O)OCC12	60.5
2333	CCC1CN2CCC1CC2C(O)c1ccnc2ccccc12	268.5
2334	COc1ccc(-c2coc3cc(O)ccc3c2=O)cc1	256.5
2335	COc1ccc2c(c1OC)CN(C)CCc1cc3c(cc1C(=O)C2)OCO3	160.5
2336	O=C1c2ccccc2-c2ccccc21	84.0
2337	O=c1ccc2ccc(O)c(O)c2o1	262.0
2338	COc1cc2c(cc1O)C(Cc1ccc(O)cc1)NCC2	220.0
2339	CN1C(=O)CCC1c1cccnc1	41.0
2340	OCC1CCCN2CCCCC12	70.0
2341	O=C(O)c1ccnc2ccccc12	254.5
2342	Cc1nccc2c1[nH]c1ccccc12	236.5
2344	COc1cc(OC)c2ccc(=O)oc2c1	149.0
2345	Oc1nc(O)c2nccnc2n1	348.5
2346	O=C1CC(c2ccccc2)Oc2ccccc21	77.0
2347	CC(=O)NC(=O)c1ccccc1O	148.0
2348	Cc1cc(C)c(C=O)c(C)c1	14.0
2349	O=Cc1c[nH]c2ccccc12	196.5
2350	CN(C)CCc1c[nH]c2ccc(O)cc12	146.5
2351	Cc1ccc(C)c(C)c1C	-6.2
2352	NCC(O)C(O)C(O)C(O)CO	127.0
2353	Oc1c(O)c(Br)c(Br)c(Br)c1Br	191.0
2354	Cc1cc(O)c(C)c(C)c1C	85.3
2355	OC1CC(O)C(O)C(O)C1O	236.0
2356	O=c1c(O)c(O)c(=O)c1=O	150.0
2357	O=C(O)c1ccoc1	122.5
2358	O=C1C2CC(CN3CCCCC23)C2CCCCN12	111.0
2359	Cc1ccc(C(C)C)cc2c(C)ccc1-2	31.5
2360	CC1=C(O)C(=O)C(C(C)C)CC1	83.0
2361	O=C(O)c1ccncc1C(=O)O	256.0
2362	COc1cc(OC)c(C(=O)O)cc1OC	145.0
2363	O=C(O)c1cc(O)ccc1O	199.5
2364	CC1=CC(=O)C(C(C)C)=CC1=O	45.5
2365	O=c1occc2ccccc12	47.0
2366	O=c1[nH]cnc2ccccc12	217.5
2367	O=C1CCOc2ccccc21	36.5
2368	O=c1ccoc2ccccc12	59.0
2369	Cc1cc(O)c2c(O)c3c(O)cccc3cc2c1	203.7
2371	Nc1ccc(-c2ccccc2N)cc1	54.5
2372	O=C(O)c1cc(O)c2ccccc2n1	282.5
2373	C=C(C(=O)O)c1ccccc1	106.5
2374	OC(c1ccccc1)C(O)c1ccccc1	138.5
2375	CCC(C)C(=O)NC1CCC(=O)N(CCc2ccccc2)C1=O	108.5
2376	CCOc1cccc(C=O)c1O	67.0
2377	CCCCCCCCCCCCCCCc1cccc(O)c1O	59.5
2378	c1csc(-c2cccs2)c1	33.0
2380	c1ccc2c(c1)CCCO2	215.0
2381	CN(C)c1ccc(/N=N/c2ccccc2C(=O)O)cc1	183.0
2383	c1cncc(-c2ccnc(-c3cccnc3)c2)c1	147.5
2384	c1ccc(C2CCc3ccccc3O2)cc1	46.3
2385	c1ccc2c(c1)CCc1ccccc1N2	106.5
2386	CN(C)c1ccc2cc3ccc(N(C)C)cc3nc2c1	165.0
2387	c1cncc(C2CCCCN2)c1	9.0
2388	CN1CCc2cc3c(cc2C1)OCO3	66.0
2389	COc1ccc(C)cc1OC	24.0
2390	O=C(NO)c1ccccc1	128.0
2391	CCC(O)C1CCCCN1	121.0
2392	CCCC(=O)c1ccccc1	12.0
2393	CNCC(O)c1ccccc1	44.0
2394	[O-]/[N+](=N\c1ccccc1)c1ccccc1	36.0
2395	O=C(O)CNC(=O)c1ccccc1	191.5
2396	O=C(N/N=C/c1ccccc1O)c1ccncc1	232.0
2397	N=C(N)c1ccc(/C=C/c2ccc(C(=N)N)cc2O)cc1	235.0
2398	C1CCC2CCCC2C1	-53.0
2399	c1ccc2c(c1)CCO2	-21.5
2400	O=C(O)c1cc2ccccc2o1	192.5
2401	O=c1occcc1O	93.8
2402	Cc1ccc(N)c(N)c1	89.5
2403	Cc1ccc(O)cc1O	106.0
2405	NNC(=O)NN	154.0
2406	O=C1C=CCO1	4.5
2407	OC1CC2CCC1C2	132.6666666667
2409	CC1CC(N(C)C)C(O)C(OC2C(C)CC(C)C(=O)/C=C\C(C)C(C(C)O)OC(=O)C2C)O1	157.0
2410	OCC1OC(Oc2ccc(O)cc2)C(O)C(O)C1O	199.5
2411	COc1cc(C(C)=O)ccc1O	115.0
2412	OC1C2COC(O2)C(O)C1O	183.0
2413	CC(CC(=O)O)C(=O)O	117.5
2416	O=C(O)C1CCNCC1	336.0
2417	Cc1ccc(C(C)C)cc1O	1.0
2418	O=C(O)c1ccnc(C(=O)O)c1	249.0
2419	O=C(O)c1cncc(C(=O)O)c1	324.0
2423	Nc1ncnc(Nc2ccc(Cl)cc2)n1	233.5
2424	COc1ccc(/C=C/c2cc(OC)cc(=O)o2)cc1	156.0
2425	COC1=CC(=O)OC(/C=C/c2ccccc2)C1	105.5
2426	O=C1C=CC(=Nc2ccc(O)cc2)C=C1	160.0
2427	CC(C)NC(=N)NC(=N)Nc1ccc(Cl)cc1	129.0
2428	COc1cc(O)cc(OC)c1	37.0
2429	CCCCCCCCCCCCCCCc1cccc(O)c1	53.5
2430	O=c1cc(CO)occ1O	153.5
2431	Oc1ccc(/C=C/c2cc(O)cc(O)c2)cc1	254.0
2432	C(#Cc1ccccc1)c1ccccc1	62.5
2434	O=C(O)Cc1cccnc1	144.0
2435	OCCc1ccc(O)cc1	90.0
2436	O=C(O)CCc1ccc(O)cc1	130.8
2437	OC1CCCCCC1	2.0
2438	CC(C)=CCCC(C)CC(=O)O	257.0
2439	O=C1CCCCCCC1	29.0
2441	CC(C)=CCC/C(C)=C/C=C/C(C)=C/C=C/C(C)=C/C=C/C=C(C)/C=C/C=C(C)/C=C/C=C(\C)CCC=C(C)C	175.0
2442	CC#CC	-32.3
2443	C/N=N/C	-78.0
2446	CC(C)CC(=O)O	-29.3
2447	O=C1CCCC(=O)C1	105.5
2448	Cc1cc(O)cc(O)c1	107.5
2449	Nc1ccncc1	158.5
2450	Nc1ccccn1	57.5
2451	O=c1cccco1	8.5
2452	CCCCCCCCCC(=O)CCCCCCCCC	65.5
2453	OCCCO	-26.7
2454	O=C=C=C=O	-107.0
2456	C1COCOC1	-45.0
2459	O=C(O)CCCCCCC(=O)O	144.0
2460	O=C(O)CCCCCCCCCCCC(=O)O	111.0
2461	C1CNCCNC1	43.5
2462	CCCC(O)/C=C/C=C/C=C/C#CC#CCCCO	54.0
2463	CCCOCOCCC	-97.3
2464	CCCCCCCCCCCCCCCCC(=O)O	61.3
2465	O=C(O)CCCCCCCCCCCCCCCO	98.0
2466	CCCCCCCCC#CCCCCCCCC(=O)O	48.0
2467	CCCCCCCCCC/C=C/CCCCCCCC(=O)O	23.0
2468	CCCCC/C=C/C/C=C/C/C=C/C/C=C/CCCC(=O)O	-49.5
2469	CCCCCCCCCCCCCCCCCCCCCCCCCC(=O)O	88.5
2470	CCCCCCCCCCCCCCCCCCCCCCCCCCCCCC(=O)O	93.6
2471	CCCCCCCCCCCCCCCCCCCCCCCCCCO	80.0
2472	CNC	171.5
2478	OC(O)C(Br)(Br)Br	53.5
2482	CC12CCC(C(Cl)C1=O)C2(C)C	106.0
2483	CC1(C)C2CC3C(C2)C31C	67.5
2484	O=C1C=CC2(CCC23C=CC(=O)O3)O1	158.0
2492	CCC1(C2=CCCCCC2)C(=O)NC(=O)NC1=O	174.0
2493	CCC1(N2CCCCC2)C(=O)NC(=O)NC1=O	215.0
2497	CCC(Br)(CC)C(N)=O	67.0
2499	CC12CCC(C1)C(C)(C)C2O	45.75
2503	N#CCCS(=O)(=O)O	243.5
2504	CC=C(C)C	-133.7
2507	C=C(C)C(=C)C	-76.0
2508	CC(O)C(C)O	16.3
2510	N#CC(O)C(Cl)(Cl)Cl	61.0
2512	OC(CCN1CCCCC1)(c1ccccc1)C1CC2C=CC1C2	114.0
2516	O=CNC(O)C(Cl)(Cl)Cl	120.0
2519	CC1(C)N=C(N)N=C(N)N1c1ccc(Cl)cc1	146.0
2524	O=[N+]([O-])C([N+](=O)[O-])[N+](=O)[O-]	15.0
2525	O=C(O)c1cccc2cccc(C(=O)O)c12	260.0
2526	COc1cc(C2c3cc4c(c(O)c3CC3COC(=O)C32)OCO4)cc(OC)c1OC	234.0
2527	COc1ccc2cc1Oc1ccc(cc1)CC1c3cc(c(OC)cc3CCN1C)Oc1c(OC)c(OC)cc3c1C(C2)N(C)CC3	217.5
2528	O=C(O)c1ccccc1C1c2ccc(O)cc2Oc2cc(O)ccc21	126.0
2529	O=C1CCCC2C3CCCN4CCCC(CN12)C34	76.0
2530	COc1ccc(C=O)c(C(=O)O)c1OC	150.0
2531	Cc1c2ccncc2c(C)c2c1[nH]c1ccccc12	313.0
2532	O=C(c1ccc(O)c(O)c1)c1c(O)cc(O)cc1O	222.5
2535	CC(=O)N(c1ccccc1)c1ccccc1	103.0
2536	CCCCN(CCCC)C(C(N)=O)c1ccc(OC)cc1	134.0
2537	O=C(O)CCC(=O)c1ccc2c(c1)-c1cccc3cccc-2c13	208.0
2538	COc1ccc(-c2cc(=O)c3c(O)c(OC)c(O)cc3o2)cc1	221.0
2539	O=c1c(O)c(-c2ccc(O)cc2)oc2cc(O)cc(O)c12	277.0
2540	COc1ccc(C2CC(=O)c3c(O)cc(OC4OC(COC5OC(C)C(O)C(O)C5O)C(O)C(O)C4O)cc3O2)cc1O	262.0
2541	COc1ccc(-c2cc(=O)c3c(O)cc(O)cc3o2)cc1O	253.5
2542	O=c1cc(-c2ccc(O)cc2)oc2cc(O)cc(O)c12	347.5
2543	CC(=O)C1C(=O)C=C(C)OC1=O	109.0
2544	CN(C)CCc1c[nH]c2cccc(O)c12	174.5
2545	CCN1C(=O)OC(C)(C)C1=O	76.5
2550	Nc1cccc2c(O)nnc(O)c12	330.5
2552	Oc1c(Br)cc(Br)c2cccnc12	196.0
2553	CC1OC(Oc2c(-c3ccc(O)c(O)c3)oc3cc(O)cc(O)c3c2=O)C(O)C(O)C1O	170.0
2555	CCC1CN2CCC1CC2C(O)c1ccnc2ccc(OC)cc12	170.5
2556	Brc1c2ccccc2c(Br)c2ccccc12	226.0
2557	O=C(OCc1ccccc1)c1ccccc1C(=O)OCc1ccccc1	44.0
2558	C=CCc1cc(OC)c2c(c1OC)OCO2	29.5
2559	COc1ccn(C)c(=O)c1C#N	201.5
2560	C=CC1CN2CCC1CC2C(O)c1ccnc2ccc(O)cc12	202.0
2562	COc1ccc(C(=NCc2ccccc2)c2ccc(OC)cc2)cc1	90.0
2563	Nc1ccc2c(c1)Cc1cc(N)ccc1-2	166.0
2564	COc1ccc(CCc2cc(OC)c3ccccc3n2)cc1OC	115.5
2565	O=c1cc(-c2ccccc2)oc2ccccc12	100.0
2566	Cc1cc(C)c(O)c(C(=O)CC2CC(=O)NC(=O)C2)c1	201.0
2567	c1cc2c(cc1OC1OCC3C(c4ccc5c(c4)OCO5)OCC13)OCO2	93.5
2568	O=C(Nc1ccc(O)cc1)c1ccccc1O	179.0
2569	NC(Cc1n[nH]c2ccccc12)C(=O)O	240.0
2571	Cc1cccc(C)c1C	-25.4
2572	Cc1cccc(O)c1C	72.8
2573	CC1=C(C)C(=O)C=CC1=O	55.0
2574	O=C(O)C(O)C(O)C(O)C(O)CO	131.0
2575	CC1=C(C)C(=O)C(C)=C(C)C1=O	111.5
2576	Nc1c(Cl)c(Cl)c(Cl)c(Cl)c1Cl	235.0
2577	O=C1C(F)=C(F)C(=O)C(F)=C1F	184.0
2578	Cc1cc(C)c(C)c(O)c1C	118.5
2579	Cc1cc(O)cc(O)c1C	136.0
2580	Cc1cc(C)c(O)c(C)c1	73.0
2581	CC1=CC(=O)C=C(C)C1=O	72.5
2582	O=C(O)c1cccs1	129.5
2583	Cc1ccccc1C(C)C	-71.5
2584	Cc1ccccc1C(N)=O	147.0
2585	COc1c(Cl)c(C)c2c(c1Cl)OC(=O)c1c(C)c(Cl)c(O)c(Cl)c1O2	232.0
2586	CC(=O)c1ccc(O)c(O)c1O	173.0
2587	O=[N+]([O-])c1ccccc1[N+](=O)[O-]	118.5
2589	O=c1c(O)c(-c2ccc(O)c(O)c2)oc2cc(O)ccc12	330.0
2590	O=CC(O)C(O)C(OC1OC(CO)C(O)C(O)C1O)C(O)CO	240.0
2592	Cc1cc(C)c(C(=O)O)cc1C	152.5
2593	C=CCC(C(=O)NC(N)=O)C(C)C	194.0
2594	Cc1ccccc1C#N	-13.5
2595	Nc1ccccc1C=O	39.0
2596	O=C1CCCc2ccccc21	8.0
2597	O=c1c(O)c(-c2cc(O)c(O)c(O)c2)oc2cc(O)cc(O)c12	357.0
2598	O=C(O)C(CO)c1ccccc1	118.0
2599	CCN(C(C)=O)c1ccccc1	55.0
2600	Oc1c2ccccc2cc2ccccc12	152.0
2601	CC(=O)c1ccc(OC2OC(CO)C(O)C(O)C2O)cc1	195.5
2602	CN(C)c1ccc(C(=O)c2ccccc2)cc1	92.5
2603	NN(c1ccccc1)c1ccccc1	50.5
2604	COC1=CC(=O)C=C(OC)C1=O	256.0
2605	COc1cc(C(=O)O)cc(OC)c1O	207.5
2606	CC(=O)Oc1ccccc1C(=O)Oc1ccccc1C(=O)O	159.0
2607	O=C(O)c1ccccc1Nc1cccc(C(F)(F)F)c1	133.5
2608	OC1CCc2ccccc2C1	15.5
2609	Oc1cc(O)cc(-c2cc(O)cc(O)c2)c1	310.0
2610	OCN(CO)c1nc(N(CO)CO)nc(N(CO)CO)n1	137.0
2611	COc1ccccc1OC(=O)c1ccccc1	57.5
2612	Oc1ccc(C2COc3cc(O)ccc3C2)cc1	189.5
2613	COc1ccccc1OCC(O)COC(N)=O	93.0
2614	O=C(Nc1ccc2ncccc2c1)Nc1ccc2ncccc2c1	262.0
2615	CN1C2CCC1CC(=O)C2	43.0
2617	N#CC(O)c1ccccc1	-10.0
2618	CC(CNC1CCCCC1)OC(=O)c1ccccc1	178.0
2619	Nc1ccc(/N=N/c2ccccc2)c(N)c1	118.5
2620	O=C(NNc1ccccc1)c1ccccc1	168.0
2621	CCCCCc1ccc(O)cc1O	72.5
2622	Nc1ccc2ncsc2c1	87.0
2623	CC1NC(=O)NC1CCCCCC(=O)O	157.0
2624	O=CCC(O)C(O)CO	91.0
2625	Oc1ccc(O)c(O)c1	140.5
2627	O=C(O)CCCCCCCC(O)C(O)CCCCCCO	100.5
2630	COC(C)OC	-113.2
2631	Cc1ccco1	-87.5
2632	CC1=NCCN1	107.0
2633	Nc1ccccc1Nc1ccccc1	79.5
2635	O=C(O)C1CCCCN1	264.0
2636	O=C(O)c1cccc(Cl)c1	158.0
2637	Nc1cc(N)cc(C(=O)O)c1	228.0
2638	Cc1cc(N(C)C)nc(Cl)n1	87.0
2643	CC(C)c1ccc(CO)cc1	28.0
2644	CC(C)c1ccc(C(=O)O)cc1	117.5
2645	C#Cc1ccccc1	-44.8
2646	CCc1ccncc1	-90.5
2647	CCc1cccnc1	-76.9
2648	O=C(O)c1ccc(NS(=O)(=O)Cc2ccccc2)cc1	229.5
2649	Nc1ncnc(Nc2ccccc2)n1	235.5
2650	CN1C2CCC1CC(OC(=O)c1ccccc1)C2	49.0
2651	NNC(=O)Nc1ccccc1	128.0
2652	CNC(Cc1ccc(O)cc1)C(=O)O	293.0
2653	Nc1ccc(Nc2ccc(N)cc2)cc1	158.0
2654	CC(=O)Nc1cccc(C)c1	65.5
2656	CCCCCCCC(=O)OCC(COC(=O)CCCCCCC)OC(=O)CCCCCCC	10.0
2657	NC(=O)NCc1ccccc1	148.0
2658	Cc1ccc(CCc2ccc(C)cc2)cc1	85.0
2659	Nc1ccc(/N=N/c2ccc(N)cc2)cc1	250.5
2660	C(=N/c1ccccc1)\c1ccccc1	54.0
2662	c1ccc(CSCc2ccccc2)cc1	49.5
2663	COCc1ccccc1	-52.6
2664	CC(=O)Nc1ccc(Cl)cc1	179.0
2665	CCOc1ccc(NC(=O)C(C)O)cc1	118.0
2666	O=C(O)CCCCCC1NC(=O)CS1	139.5
2667	O=C(O)/C=C/c1ccco1	143.0
2668	O=c1cccccc1	-7.0
2669	CCCCCOC(=O)CCCCC	-47.0
2670	CCCCCCCCC(=O)CCCCCCCC	53.0
2671	CCCCCCCCCCCC(=O)CCCCCCCCCCC	70.2
2672	CCCCCOC(=O)CCC	-73.2
2673	Fc1ccc(F)cc1	-13.0
2675	CCC(=O)OCC(C)C	-71.4
2676	COC1CC1	-119.0
2679	N#CCN	101.0
2681	O=CO	116.0
2683	CNNC	-9.0
2691	CC(C)CC(N)=O	137.0
2692	CC(C)=CC(=O)O	69.5
2693	CC(=O)CC(=O)O	36.5
2694	O=C1C=CC(=O)N1	94.0
2695	Clc1cccc(Cl)c1	-24.8
2696	CC(=O)CC(=O)OC(C)C	-27.3
2697	CC(=O)OC(C)OC(C)=O	18.9
2698	ClC1CCCCC1	-44.0
2699	O=C1CCCCCCC/C=C\CCCCCCC1	32.5
2700	CCCCCCCCCCCCCC(=O)CCCCCCCCCCCCC	77.5
2701	CC(C)CCC#N	-51.0
2708	C1=CCC=C1	-85.0
2710	CC(=O)NCC(=O)O	206.0
2711	N=C(N)NOCCC(N)C(=O)O	184.0
2713	CC(C)=CCN=C(N)N	62.5
2714	CC(C)CCSCCC(C)C	-74.6
2716	N#CCCCC#N	-29.0
2717	CCCCCCCCCCCCCCCC(=O)NCCO	98.5
2718	CCCCSCCCC	-79.7
2719	NC(=O)C#CC#CC#CCO	140.0
2721	CCCCCCCCCCCCCCCCCCOCC(O)CO	70.5
2722	CCCCCCCCCCCCCC(=O)O	53.9
2723	CCCCCCCCCCCCCCCC	18.1
2725	CCCCCCCCCCCCCCCCCCCCCCCCCCCCCCCC	69.7
2732	CC(=O)NO	90.5
2733	COC(=O)C(C)C	-84.7
2734	COC(=O)C(C)O	-66.0
2735	CCOC(=O)C(c1c(O)c2ccccc2oc1=O)c1c(O)c2ccccc2oc1=O	154.0
2736	Cc1ccc(C(C)C)c(O)c1C(=O)O	127.0
2737	CCN(CC)CCNc1ccc(C)c2sc3ccccc3c(=O)c12	195.5
2739	O=c1c(O)c(-c2ccccc2)oc2cc(O)cc(O)c12	214.5
2740	COc1c2c(cc3c1OCO3)CCN(C)C2	56.0
2741	CCCCCCCCCCCC1=C(O)C(=O)C=C(O)C1=O	142.5
2742	OCC1OC(n2cnc3cncnc32)C(O)C1O	181.0
2743	O=[N+]([O-])c1c(O)ccc2ccccc12	104.0
2746	CCCCCC(O)/C=C/C1C(O)CC(O)C1C/C=C/CCCC(=O)O	30.0
2747	Fc1ccc(F)c(F)c1F	-42.0
2748	Cc1ncc([N+](=O)[O-])n1C	138.5
2749	O=C(O)c1ccccc1[N+](=O)[O-]	147.5
2750	O=C(O)c1ccc2c(c1)C(=O)OC2=O	162.0
2751	COc1ccc(C(C)=O)c(O)c1	52.5
2752	COc1cc(O)c2c(=O)c(-c3ccc(O)cc3)coc2c1	239.5
2753	CN1C2CCCC1CC(=O)C2	54.0
2754	CN(c1ccccc1)c1ccccc1	-7.5
2755	O=Cc1ccccc1[N+](=O)[O-]	43.5
2756	O=C(Oc1ccccc1C(=O)O)c1ccccc1O	147.0
2757	O=C1CCc2ccccc2N1	163.5
2758	O=C(NC(Cc1ccccc1)c1ccccc1)c1cccnc1	159.0
2759	COc1ccccc1OC(=O)Oc1ccccc1OC	89.0
2760	c1cc(-c2ccncc2)ccn1	111.0
2762	OC(CNc1ccccn1)c1ccccc1	83.5
2763	COc1ccc(Cl)cc1Cl	28.5
2764	O=C1Cc2ccccc2O1	50.0
2765	COC(=O)C(=O)OC	54.3
2766	CC1=CC(=O)C=CC1=O	69.0
2767	Nc1ccc(Cl)cc1Cl	63.5
2769	Cc1cccs1	-63.4
2773	O=[N+]([O-])c1cccc(O)c1	96.8
2775	COc1cccc([N+](=O)[O-])c1	38.5
2778	O=C(O)/C=C/c1cccc([N+](=O)[O-])c1	179.0
2780	Clc1ccc(OCOc2ccc(Cl)cc2)cc1	70.5
2781	Nc1ccc(C=O)cc1	71.5
2782	CCCCCCCCCCCCCCCCCC1=NCCN1	65.0
2787	C=CCNC(N)=O	85.0
2788	NC(=O)/C=C/C(=O)O	172.5
2789	C=CCOCC=C	-6.0
2790	CCCCCCCCCCCCCCCCCCCCCCCCCCCCO	83.3
2795	BrC(Br)(Br)Br	90.1
2796	C=CC(C)(C)C	-115.2
2799	CCC(C)(C)C(C)C	-100.9
2800	C=C(C)C(C)(C)CC	-69.0
2801	O=[N+]([O-])C(Br)([N+](=O)[O-])[N+](=O)[O-]	17.5
2804	CCC(C)(C)CC	-134.9
2807	CCCC(C)(C)CC	-126.1
2808	C=C(C)CC	-137.5
2809	C=C(C)C(C)C	-157.3
2810	CC(C)=C(C)C	-74.6
2811	CC(C)C(N)=O	128.0
2812	CCC(C)C(C)(C)C	-112.2
2813	CCC(=O)C(C)(C)C	-45.0
2815	CC(C)C(C)C(C)C	-109.2
2816	CC(C)=C(C)C(C)C	-113.4
2818	Cc1cccc(O)c1C(=O)O	173.0
2819	COc1ccc2c(c1OC)C(=O)OC2	102.5
2820	Cc1cccc2cccc(C)c12	65.0
2821	O=C(O)c1cccc(C(=O)O)c1C(=O)O	200.0
2822	COc1ccc(C(Cl)=C(c2ccc(OC)cc2)c2ccc(OC)cc2)cc1	115.0
2823	Cc1cccc([N+](=O)[O-])c1N	96.0
2825	Cc1ccc(C)c2ccccc12	7.6
2827	O=C1c2ccccc2C(=O)c2cc(Br)ccc21	205.8
2828	O=C1c2ccc(O)cc2C(=O)c2cc(O)ccc21	353.8
2829	Brc1cc2ccccc2c2ccccc12	64.5
2830	CC(=O)Oc1cc(C)c(OC(C)=O)c2ccccc12	113.0
2831	CC(=O)N(C)c1ccccc1C	55.5
2834	Oc1ccc2ccccc2c1Br	84.0
2835	CCOC(C(=O)c1ccccc1)c1ccccc1	62.0
2836	COc1cc2ccc(=O)oc2c(O)c1O	231.0
2838	Oc1ccc2cccc(O)c2c1	180.5
2839	Cc1cc(C)c2ccccc2c1	-6.0
2840	Cc1ccc2c(C)cccc2c1	-16.9
2841	O=C1O/C(=C\c2ccccc2)c2ccccc21	100.5
2842	CCCCNC(=O)c1ccc(Cl)cc1O	91.5
2843	Oc1cccc(Cl)c1Cl	58.0
2844	Cc1c(O)c(Br)c(Br)c(Br)c1Br	208.0
2845	Cc1cc(C)c(Br)c(C)c1	-1.0
2846	CCCCC(CC)COC(=O)CC(C(=O)OCC(CC)CCCC)S(=O)(=O)O	176.0
2848	Oc1ccc2c(O)c3ccccc3cc2c1O	208.0
2849	CC(C)c1ccccc1C(C)C	-57.0
2850	CC(=O)c1ccccc1[N+](=O)[O-]	28.5
2852	O=c1c(O)c(-c2ccccc2)oc2ccccc12	171.5
2853	Nc1cccc2cc3ccccc3nc12	108.0
2854	Cc1ccc(C(C)C)c(OC(=O)NCCC(C)C)c1	57.0
2855	CCc1ccccc1N	-46.5
2856	COc1ccccc1C	-34.1
2857	Nc1cccc2cccnc12	70.0
2858	Nc1ccnc2ccccc12	154.8
2860	CC(=O)N(C)c1ccccc1	103.0
2861	COc1cc(/C=C2\CCC/C(=C\c3ccc(O)c(OC)c3)C2=O)ccc1O	178.5
2862	CCc1cccc(CC)c1N	3.5
2863	COc1ccccc1C(=O)O	101.0
2864	COC(=O)c1ccccc1OC(C)=O	51.5
2865	Nc1ccc2ncccc2c1	114.0
2866	Oc1ccc2ncccc2c1	195.0
2867	Nc1cnc2ccccc2c1	91.5
2868	Nc1ccc2ccccc2n1	131.5
2869	CCN(CC)c1nc(Cl)nc(N(CC)CC)n1	27.0
2870	Oc1cccc(-c2ccccc2)c1	78.0
2871	Cc1cc2ccccc2cc1C	105.0
2872	Cc1ccc2cc(C)ccc2c1	112.0
2873	Oc1ccc2cc(O)ccc2c1	220.0
2874	c1ccc(-c2ccncc2)nc1	61.5
2875	CC(=O)OC(OC(C)=O)c1ccccc1	46.0
2877	Cc1ccc2ccc(C)cc2c1	97.0
2878	Oc1ccc2ccc(O)cc2c1	193.0
2879	O=C(CO)c1ccccc1	90.0
2881	Cc1cccc(NC(=O)c2ccccc2)c1	125.0
2882	Cc1ccc(NC(=O)c2ccccc2)cc1	158.0
2883	Brc1ccccc1Br	7.1
2885	Cc1ccncc1C	-11.0
2886	Oc1ccc(O)c(Br)c1	111.5
2887	Cc1ccc(Br)c(C)c1	-17.0
2888	Cc1ccc(Br)cc1C	-0.2
2889	Oc1cc(Cl)ccc1Cl	59.0
2890	Nn1cnnc1	82.5
2892	Cc1ccc(N=C=O)cc1N=C=O	20.5
2893	Cc1ccccc1/N=N/c1ccccc1C	55.5
2894	O=C(O)/C=C(\Br)C(=O)O	162.65
2895	CC(C)(C)c1cccc(O)c1	42.3
2897	O=C(O)c1cccc(Br)c1	155.0
2898	O=[N+]([O-])c1cccc(Br)c1	56.0
2899	CC(C)NCC(O)c1cc(O)cc(O)c1	100.0
2900	COc1cccc(C(=O)O)c1	107.0
2901	C=Cc1cccc([N+](=O)[O-])c1	-10.0
2903	O=C(O)c1ccc(Br)cc1	254.5
2904	CN(C)c1ccc(Br)cc1	55.0
2905	CC(=O)c1ccc(C(=O)O)cc1	208.0
2906	OCc1ccncc1	53.0
2908	O=Cc1cccc(Cl)c1	17.5
2910	O=C(O)COc1ccc(Cl)c(Cl)c1	139.0
2911	CC(=O)NCc1ccccc1	61.0
2912	CCOc1ccc(/N=N/c2ccc(OCC)cc2)cc1	162.0
2913	CCOc1ccc(Br)cc1	4.0
2917	Cc1ccc(CO)cc1	61.5
2918	NNc1ccc(Br)cc1	108.0
2919	CCCC(C)CC	-119.0
2920	CCCC(=O)CC	-55.5
2921	CCCC(C)CCC	-121.0
2922	CCCCCCCC(=O)OCCCC	-42.9
2923	CCCCC(C)CC	-100.0
2925	CC1CCC(=O)CC1	-40.6
2926	Cc1ccc(C)nc1	-16.0
2927	CCCCCC(O)CC	-45.0
2929	C/C=C/C	-122.2
2931	CCCC(C)(C)C	-123.8
2932	CCCC(C)(C)O	-103.0
2934	CC(=O)CC(C)(C)C	-64.0
2935	CCC(C)(C)OC(N)=O	86.0
2936	CC1(C)CCCCC1	-33.3
2937	CCCCC(C)(C)C	-121.1
2938	CC(C)CC=O	-51.0
2940	CC(=O)NC(N)=O	218.0
2941	CC(=O)NC(N)=S	165.0
2942	CC1=CCC(=O)O1	18.0
2944	Nc1cccc(Br)c1	18.5
2945	Oc1cccc(Br)c1	33.0
2946	Nc1cccc(O)c1	123.0
2947	Oc1cc(Cl)cc(Cl)c1	68.0
2948	CC1CC=CCC1	-115.5
2950	Nc1ccncn1	155.0
2951	CCCCOC(=O)CC(C)=O	-35.6
2952	CCCCOC(=O)CCCC	-92.8
2953	CCCCC(C)C	-118.2
[truncated: 5,317 more rows]
