# Supplementary material for: Toward Quantum-Informed Atom Pairs
Source: ACS Omega. 2024 Jan 26;9(5):5966–71. doi: 10.1021/acsomega.3c09744 (PMC10851243; doi:10.1021/acsomega.3c09744)
Supplement: Supplementary file 1 — ao3c09744_si_001.zip [file ao3c09744_si_001.zip › solubility.csv.txt]

	smiles	target
0	OCC3OC(OCC2OC(OC(C#N)c1ccccc1)C(O)C(O)C2O)C(O)C(O)C3O	-0.77
1	Cc1occc1C(=O)Nc2ccccc2	-3.3
2	CC(C)=CCCC(C)=CC(=O)	-2.06
3	c1ccc2c(c1)ccc3c2ccc4c5ccccc5ccc43	-7.87
4	c1ccsc1	-1.33
5	c2ccc1scnc1c2	-1.5
6	Clc1cc(Cl)c(c(Cl)c1)c2c(Cl)cccc2Cl	-7.32
9	COc5cc4OCC3Oc2c1CC(Oc1ccc2C(=O)C3c4cc5OC)C(C)=C	-4.42
10	O=C1CCCN1	1.07
11	Clc1ccc2ccccc2c1	-4.14
12	CCCC=C	-2.68
13	CCC1(C(=O)NCNC1=O)c2ccccc2	-2.64
14	CCCCCCCCCCCCCC	-7.96
16	CCC(C)CO	-0.47
17	N#Cc1ccccc1	-1.0
19	CCCCCCCCCC(C)O	-2.94
20	Clc1ccc(c(Cl)c1)c2c(Cl)ccc(Cl)c2Cl	-7.43
21	O=c2[nH]c1CCCc1c(=O)n2C3CCCCC3	-4.593999999999999
23	CCOc1ccc(NC(=O)C)cc1	-2.35
25	CCCCCCCO	-1.81
26	Cn1c(=O)n(C)c2nc[nH]c2c1=O	-1.39
27	CCCCC1(CC)C(=O)NC(=O)NC1=O	-1.661
28	ClC(Cl)=C(c1ccc(Cl)cc1)c2ccc(Cl)cc2	-6.9
29	CCCCCCCC(=O)OC	-3.17
30	CCc1ccc(CC)cc1	-3.75
32	COC(=O)Nc1cccc(OC(=O)Nc2cccc(C)c2)c1	-4.805
34	Cc1cccc2c1Cc3ccccc32	-5.22
35	CCCCC=O	-0.85
36	N(c1ccccc1)c2ccccc2	-3.504
37	CN(C)C(=O)SCCCCOc1ccccc1	-3.927
40	c1c(Cl)cccc1c2ccccc2	-4.88
41	OCCCC=C	-0.15
42	O=C2NC(=O)C1(CCC1)C(=O)N2	-1.655
43	CC(C)C1CCC(C)CC1O	-2.53
44	CC(C)OC=O	-0.63
45	CCCCCC(C)O	-1.55
46	CC(=O)Nc1ccc(Br)cc1	-3.083
47	c1ccccc1n2ncc(N)c(Br)c2(=O)	-3.127
49	c2c(C)cc1nc(C)ccc1c2	-1.94
50	CCCCCCC#C	-3.66
51	CCC1(C(=O)NC(=O)NC1=O)C2=CCCCC2	-2.17
52	c1ccc2c(c1)ccc3c4ccccc4ccc23	-8.057
53	CCC(C)n1c(=O)[nH]c(C)c(Br)c1=O	-2.523
54	Clc1cccc(c1Cl)c2c(Cl)c(Cl)cc(Cl)c2Cl	-8.6
55	Cc1ccccc1O	-0.62
56	CC(C)CCC(C)(C)C	-5.05
57	Cc1ccc(C)c2ccccc12	-4.14
58	Cc1cc2c3ccccc3ccc2c4ccccc14	-6.57
59	CCCC(=O)C	-0.19
60	Clc1cc(Cl)c(Cl)c(c1Cl)c2c(Cl)c(Cl)cc(Cl)c2Cl	-9.15
61	CCCOC(=O)CC	-0.82
63	Nc1ccc(O)cc1	-0.8
65	OC4=C(C1CCC(CC1)c2ccc(Cl)cc2)C(=O)c3ccccc3C4=O	-5.931
66	CCNc1nc(Cl)nc(n1)N(CC)CC	-4.06
67	NC(=O)c1cnccn1	-0.667
68	CCC(Br)(CC)C(=O)NC(N)=O	-2.68
69	Clc1ccccc1c2ccccc2Cl	-5.27
70	O=C2CN(N=Cc1ccc(o1)N(=O)=O)C(=O)N2	-3.38
72	CC1(C)C2CCC1(C)C(=O)C2	-1.96
73	O=C1NC(=O)NC(=O)C1(CC=C)c1ccccc1	-2.369
74	CCCCC(=O)OCC	-2.25
75	CC(C)CCOC(=O)C	-1.92
76	O=C1N(COC(=O)CCCCC)C(=O)C(N1)(c2ccccc2)c3ccccc3	-5.886
77	Clc1cccc(c1)c2cc(Cl)ccc2Cl	-6.01
81	Cc1ncnc2nccnc12	-0.466
82	NC(=S)N	0.32
83	Cc1ccc(C)cc1	-2.77
84	CCc1ccccc1CC	-3.28
85	ClC(Cl)(Cl)C(Cl)(Cl)Cl	-3.67
87	CCCN(=O)=O	-0.8
88	CC(C)C1CCC(C)CC1=O	-2.35
89	CCN2c1cc(Cl)ccc1NC(=O)c3cccnc23	-5.36
90	O=N(=O)c1c(Cl)c(Cl)ccc1	-3.48
91	CCCC(C)C1(CC=C)C(=O)NC(=S)NC1=O	-3.46
92	c1ccc2c(c1)c3cccc4cccc2c34	-6.0
93	CCCOC(C)C	-1.34
94	Cc1cc(C)c2ccccc2c1	-4.29
95	CCC(=C(CC)c1ccc(O)cc1)c2ccc(O)cc2	-4.07
96	c1(C#N)c(Cl)c(C#N)c(Cl)c(Cl)c(Cl)1	-5.64
97	Clc1ccc(Cl)c(c1)c2ccc(Cl)c(Cl)c2	-7.25
98	C1OC1c2ccccc2	-1.6
99	CC(C)c1ccccc1	-3.27
101	c2(Cl)c(Cl)c(Cl)c1nccnc1c2(Cl)	-5.43
104	CCc1cccc2ccccc12	-4.17
105	COC=O	0.58
106	Oc1ccccc1N(=O)=O	-1.74
107	Cc1c[nH]c(=O)[nH]c1=O	-1.506
108	CC(C)C	-2.55
109	OCC1OC(C(O)C1O)n2cnc3c(O)ncnc23	-1.23
112	CCCCC	-3.18
113	c1ccccc1O	0.0
114	Nc3ccc2cc1ccccc1cc2c3	-5.17
116	c1ccc2cnccc2c1	-1.45
118	CCCCCCc1ccccc1	-5.21
119	Clc1ccccc1c2ccccc2	-4.54
120	CCCC(=C)C	-3.03
121	CC(C)C(C)C(C)C	-4.8
122	Clc1cc(Cl)c(Cl)c(Cl)c1Cl	-5.65
123	Oc1cccc(c1)N(=O)=O	-1.01
124	CCCCCCCCC=C	-5.51
125	CC(=O)OCC(COC(=O)C)OC(=O)C	-0.6
126	CCCCc1c(C)nc(nc1O)N(C)C	-2.24
128	c1ccncc1	0.76
130	Cc1ccncc1C	0.36
132	CCSCc1ccccc1OC(=O)NC	-2.09
133	CCOC(=O)CC(=O)OCC	-0.82
134	CC1=CCC(CC1)C(C)=C	-4.26
135	C1Cc2ccccc2C1	-3.04
137	O=C2NC(=O)C1(CC1)C(=O)N2	-1.886
139	Brc1cccc2ccccc12	-4.35
140	CC/C=C/C	-2.54
141	Cc1cccc(C)n1	0.45
143	Nc1cccc2ccccc12	-1.92
144	Cc1cccc(C)c1	-2.82
145	Oc2ncc1nccnc1n2	-1.947
146	CO	1.57
147	CCC1(CCC(C)C)C(=O)NC(=O)NC1=O	-2.468
148	CCC(=O)C	0.52
149	Fc1c[nH]c(=O)[nH]c1=O	-1.077
150	Nc1ncnc2n(ccc12)C3OC(CO)C(O)C3O	-1.95
151	Oc1cccc(O)c1	0.81
152	CCCCCCO	-1.24
154	C=CC=C	-1.87
155	CCCOC(=O)C	-0.72
156	Oc2ccc1CCCCc1c2	-1.99
159	Cc1ccc(Cl)cc1	-3.08
162	CCCCCC=O	-1.3
163	CCCCOC(=O)c1ccc(N)cc1	-3.082
164	O2c1cc(C)ccc1N(C)C(=O)c3cc(N)cnc23	-3.043
165	CC(C)=CCC/C(C)=C\CO	-2.46
166	Clc1ccc(cc1)c2ccccc2Cl	-5.28
167	O=C1N(COC(=O)CCCCCCC)C(=O)C(N1)(c2ccccc2)c3ccccc3	-6.523
168	CCN(=O)=O	-0.22
170	Clc1ccc(Cl)c(Cl)c1Cl	-4.57
171	CCCC(C)(COC(N)=O)COC(N)=O	-1.807
174	CC1CC(C)C(=O)C(C1)C(O)CC2CC(=O)NC(=O)C2	-1.13
175	O=C1N(COC(=O)CCCCCC)C(=O)C(N1)(c2ccccc2)c3ccccc3	-6.301
176	CC1=CC(=O)CC(C)(C)C1	-1.06
177	O=C1NC(=O)NC(=O)C1(CC)C(C)CC	-2.39
178	CCCCC(=O)CCCC	-2.58
179	CCC1(CCC(=O)NC1=O)c2ccccc2	-2.337
180	CCC(C)CC	-3.68
182	Cc1ccccc1n3c(C)nc2ccccc2c3=O	-2.925
186	c1ccnnc1	1.1
187	Clc1cc(Cl)c(Cl)c(Cl)c1	-4.63
189	Nc1ccccc1O	-0.72
190	CCCCCCCCC(=O)OCC	-3.8
191	COCC(=O)N(C(C)C(=O)OC)c1c(C)cccc1C	-1.601
192	CNC(=O)Oc1ccccc1OC(C)C	-2.05
194	Oc1ccc2ccccc2c1	-2.28
196	CCCCC#C	-2.36
197	CCCCCCCC#C	-4.24
198	Cc1ccccc1Cl	-3.52
199	CC(C)OC(C)C	-1.1
201	CNN	1.34
202	CC#C	-0.41
205	C=CC=O	0.57
206	O=c1[nH]cnc2nc[nH]c12	-2.296
207	Oc2ccc1ncccc1c2	-2.16
208	Fc1ccccc1	-1.8
210	CCOC(=O)C	-0.04
211	CCCC(C)(C)C	-4.36
212	Cc1cc(C)c(C)c(C)c1C	-4.0
213	CC12CCC(CC1)C(C)(C)O2	-1.64
214	CCCCOC(=O)CCCCCCCCC(=O)OCCCC	-3.896
215	Clc1ccc(cc1)c2ccc(Cl)cc2	-6.56
216	Cc1cccnc1C	0.38
217	CC(=C)C1CC=C(C)C(=O)C1	-2.06
219	COc1cc(cc(OC)c1O)C6C2C(COC2=O)C(OC4OC3COC(C)OC3C(O)C4O)c7cc5OCOc5cc67	-3.571
220	c1cc2cccc3c4cccc5cccc(c(c1)c23)c54	-8.804
222	c1c(Br)ccc2ccccc12	-4.4
223	CNC(=O)Oc1cccc(N=CN(C)C)c1	-2.34
224	COc2cnc1ncncc1n2	-1.139
225	Cc3ccnc4N(C1CC1)c2ncccc2C(=O)Nc34	-3.19
227	CC(=C)C=C	-2.03
230	OC1CCCCC1	-0.44
231	O=C1NC(=O)NC(=O)C1(C)CC=C	-1.16
233	OCC(O)C(O)C(O)C(O)CO	0.06
234	Cc1ccc(cc1)c2ccccc2	-4.62
235	CCNc1nc(Cl)nc(NC(C)C)n1	-3.85
236	NC(=S)Nc1ccccc1	-1.77
237	CCCC(=O)CCC	-1.3
238	CC(=O)C(C)(C)C	-0.72
239	Oc1ccc(Cl)cc1	-0.7
240	O=C1CCCCC1	-0.6
241	Cc1cccc(N)c1	-0.85
242	ClC(Cl)(Cl)C#N	-2.168
244	CCCCCCCCC(=O)C	-3.3
245	CCN(CC)c1nc(Cl)nc(NC(C)C)n1	-3.785
246	CCOC(=O)c1ccc(N)cc1	-2.616
247	Clc1ccc(Cl)c(Cl)c1	-3.59
249	Oc1ccccc1O	0.62
250	CCN2c1ncccc1N(C)C(=O)c3cccnc23	-2.62
252	Cc1ccccc1Br	-2.23
253	CCOC(=O)N	0.85
255	CC(C)C(O)C(C)C	-1.22
256	c1ccc2ccccc2c1	-3.6
257	CCNc1ccccc1	-1.7
258	O=C1NC(=O)C(N1)(c2ccccc2)c3ccccc3	-4.097
259	Cc1c2ccccc2c(C)c3ccc4ccccc4c13	-7.02
261	COc1ccc(cc1)C(c2ccc(OC)cc2)C(Cl)(Cl)Cl	-6.89
263	O=C1N(COC(=O)CCCC)C(=O)C(N1)(c2ccccc2)c3ccccc3	-4.678
264	CN(C)C(=O)Nc1ccc(Cl)cc1	-2.89
268	Brc1cc(Br)c(Br)cc1Br	-6.98
269	CC(C)CC(=O)C	-0.74
270	CCSC(=O)N(CC)C1CCCCC1	-3.4
271	COc1ccc(Cl)cc1	-2.78
273	CCC(C)C1(CC=C)C(=O)NC(=O)NC1=O	-2.016
276	OCC(O)C(O)C(O)C(O)CO	1.09
280	NC(=O)c1ccccc1O	-1.82
281	Cc1ccccc1N(=O)=O	-2.33
282	O=C1NC(=O)NC(=O)C1(C(C)C)C(C)C	-2.766
283	CCc1ccccc1C	-3.21
285	O=C1NC(=O)NC(=O)C1(CC)CC	-2.4
286	C(Cc1ccccc1)c2ccccc2	-4.62
287	ClC(Cl)C(Cl)Cl	-1.74
288	CCN2c1cc(OC)cc(C)c1NC(=O)c3cccnc23	-5.153
289	Cc1ccc2c(ccc3ccccc32)c1	-5.84
290	CCCCOC(=O)c1ccccc1C(=O)OCCCC	-4.4
291	COc1c(O)c(Cl)c(Cl)c(Cl)c1Cl	-4.02
294	CCOC(=O)c1ccccc1S(=O)(=O)NN(C=O)c2nc(Cl)cc(OC)n2	-4.5760000000000005
297	Clc1cc(c(Cl)c(Cl)c1Cl)c2cc(Cl)c(Cl)c(Cl)c2Cl	-9.16
299	CCCCCCCCCCCCCCCCCCCCCCCCCC	-8.334
300	CCN2c1ccccc1N(C)C(=O)c3cccnc23	-3.324
304	ClC1C(Cl)C(Cl)C(Cl)C(Cl)C1Cl	-4.64
306	Clc1cccc(Cl)c1Cl	-4.0
307	ClC(Cl)(Cl)Cl	-2.31
309	OC1CCCCCCC1	-1.29
311	CCOc1ccc(NC(N)=O)cc1	-2.17
312	C/C1CCC(\C)CC1	-4.47
313	c1cnc2c(c1)ccc3ncccc23	-2.68
314	COC(C)(C)C	-0.24
315	COc1ccc(C=CC)cc1	-3.13
316	CCCCCCCCCCCCCCCCO	-7.0
317	O=c1cc[nH]c(=O)[nH]1	-1.4880000000000002
318	Nc1ncnc2nc[nH]c12	-2.12
319	Clc1cc(Cl)c(cc1Cl)c2cccc(Cl)c2Cl	-7.21
321	c1ccc2c(c1)c3cccc4c3c2cc5ccccc54	-8.23
322	O=C(Nc1ccccc1)Nc2ccccc2	-3.15
323	CCC1(C(=O)NC(=O)NC1=O)c2ccccc2	-2.322
324	Clc1ccc(cc1)c2cccc(Cl)c2Cl	-6.29
325	CC(C)c1ccc(NC(=O)N(C)C)cc1	-3.536
327	CCC(C)(C)CO	-1.04
328	CCCOC(=O)CCC	-1.75
331	C1CCCCCC1	-3.51
332	CCCOC=O	-0.49
333	CC(C)c1ccccc1C	-3.76
334	Nc1cccc(Cl)c1	-1.37
335	CC(C)CC(C)C	-4.26
336	o1c2ccccc2c3ccccc13	-4.6
338	CN(C)C(=O)Nc1cccc(c1)C(F)(F)F	-3.43
339	c3ccc2nc1ccccc1cc2c3	-3.67
342	Cc1cccc(O)c1	-0.68
344	CCC(C)C(=O)OC2CC(C)C=C3C=CC(C)C(CCC1CC(O)CC(=O)O1)C23	-6.005
347	CCCCCCCCCC(=O)OCC	-4.1
348	CN(C)C(=O)Nc1ccccc1	-1.6
349	CCCOCC	-0.66
350	CC(C)O	0.43
351	Cc1ccc2ccccc2c1	-3.77
353	CCC(C(CC)c1ccc(O)cc1)c2ccc(O)cc2	-4.43
356	C/C=C/C=O	0.32
358	Cc1c2ccccc2c(C)c3ccccc13	-6.57
359	CCCCCC(=O)OC	-1.87
361	CC(=O)Nc1ccc(F)cc1	-1.78
363	C1CCC=CC1	-2.59
365	c1cncnc1	1.1
367	CCC(=O)OC	-0.14
368	Clc1ccccc1N(=O)=O	-2.55
369	CCCCN(C)C(=O)Nc1ccc(Cl)c(Cl)c1	-4.77
371	O=N(=O)c1ccccc1	-1.8
374	COc1ccccc1OCC(O)COC(N)=O	-0.985
376	Oc1cccc(Cl)c1Cl	-1.3
377	CCCC(=O)OC	-1.92
378	CCC(=O)Nc1ccc(Cl)c(Cl)c1	-3.0
379	Nc3nc(N)c2nc(c1ccccc1)c(N)nc2n3	-2.404
380	CCCCCC(=O)OCC	-2.35
382	CN(C=Nc1ccc(C)cc1C)C=Nc2ccc(C)cc2C	-5.47
383	COc1nc(NC(C)C)nc(NC(C)C)n1	-2.478
384	CCCCCCC=C	-4.44
385	Cc1ccc(N)cc1	-1.21
386	Nc1nccs1	-0.36
387	c1ccccc1(OC(=O)NC)	-1.803
388	CCCC(O)CC	-0.8
389	c3ccc2c(O)c1ccccc1cc2c3	-4.73
390	Cc1ccc2cc3ccccc3cc2c1	-6.96
391	Cc1cccc(C)c1C	-3.2
392	CNC(=O)Oc1ccc(N(C)C)c(C)c1	-2.36
393	CCCCCCCC(C)O	-2.74
395	CCCC(=O)CC	-0.83
396	Oc1c(Br)cc(C#N)cc1Br	-3.33
397	Clc1ccc(cc1Cl)c2ccccc2	-6.39
398	CN(C(=O)COc1nc2ccccc2s1)c3ccccc3	-4.873
399	Oc1cccc2ncccc12	-2.54
402	Oc1c(Cl)c(Cl)c(Cl)c(Cl)c1Cl	-4.28
404	CCC1(CC)C(=O)NC(=O)N(C)C1=O	-2.23
406	NC(=O)NCc1ccccc1	-0.95
407	CN(C)C(=O)Nc1ccc(C)c(Cl)c1	-3.483
408	CON(C)C(=O)Nc1ccc(Cl)c(Cl)c1	-3.592
409	OC1CCCCCC1	-0.88
411	CCCC(C)C1(CC)C(=O)NC(=S)NC1=O	-3.36
414	ClC1=C(Cl)C2(Cl)C3C4CC(C=C4)C3C1(Cl)C2(Cl)Cl	-6.307
415	C1CCOC1	0.49
416	Nc1ccccc1N(=O)=O	-1.96
417	Clc1cccc(c1Cl)c2cccc(Cl)c2Cl	-7.28
418	CCCCC1C(=O)N(N(C1=O)c2ccccc2)c3ccccc3	-3.81
421	CCN(CC)c1nc(Cl)nc(n1)N(CC)CC	-4.4110000000000005
423	c1(Br)c(Br)cc(Br)cc1	-4.5
424	OC3N=C(c1ccccc1)c2cc(Cl)ccc2NC3=O	-3.952
425	O=C1NC(=O)NC(=O)C1(C(C)CCC)CC=C	-2.356
426	c1(O)c(C)ccc(C(C)C)c1	-2.08
428	Oc1ccc(c(O)c1)c3oc2cc(O)cc(O)c2c(=O)c3O	-3.083
431	C1CCCCC1	-3.1
433	CN(C)C=Nc1ccc(Cl)cc1C	-2.86
435	CCCCCCCCO	-2.39
436	CCSCC	-1.34
442	CCN2c1ncccc1N(CC)C(=O)c3cccnc23	-2.86
443	Clc1ccccc1	-2.38
444	CCCCCCCC=C	-5.05
446	CCC(C)(O)CC	-0.36
447	CCCCCc1ccccc1	-4.64
448	NC(=O)NC1NC(=O)NC1=O	-1.6
449	OCC(O)COC(=O)c1ccccc1Nc2ccnc3cc(Cl)ccc23	-4.571000000000001
450	ClC(Cl)C(c1ccc(Cl)cc1)c2ccc(Cl)cc2	-7.2
452	Clc1cccc2ccccc12	-3.93
453	CCN2c1ccccc1N(C)C(=O)c3ccccc23	-4.749
454	CCCCC(C)O	-0.89
455	CCCC1CCCC1	-4.74
456	CCOC(=O)c1cncn1C(C)c2ccccc2	-4.735
457	Oc1ccc(Cl)c(Cl)c1	-1.25
459	c2ccc1ocnc1c2	-1.16
460	CCCCCO	-0.6
461	CCN(CC)c1ccccc1	-3.03
462	Fc1cccc(F)c1	-2.0
464	CC(C)(C)Cc1ccccc1	-4.15
465	O=C1NC(=O)NC(=O)C1(CC)c1ccccc1	-2.322
467	c2ccc1[nH]nnc1c2	-0.78
468	CNC(=O)Oc1cccc2CC(C)(C)Oc12	-2.8
469	Cc1cccc(C)c1O	-1.29
470	CC(C)C(C)O	-0.18
471	c1ccccc1C(O)c2ccccc2	-2.55
472	CCCCCCCCCC(=O)OC	-4.69
476	CN(C)C(=O)Oc1nc(nc(C)c1C)N(C)C	-1.95
478	CCCC(C)C	-3.74
481	ON=Cc1ccc(o1)N(=O)=O	-2.19
483	Nc1nc[nH]n1	0.522
487	OCc1ccccc1	-0.4
488	O=c2c(C3CCCc4ccccc43)c(O)c1ccccc1o2	-2.84
489	Oc1ccc(Br)cc1	-1.09
491	CC(C)CC(C)(C)C	-4.74
494	CCC	-1.94
496	Nc2cccc3nc1ccccc1cc23	-4.22
497	c1ccc2cc3c4cccc5cccc(c3cc2c1)c45	-8.49
499	C1Cc2cccc3cccc1c23	-4.63
501	Brc1ccc(Br)cc1	-4.07
503	Oc1ccc(cc1)c2ccccc2	-3.48
504	CC1=C(CCCO1)C(=O)Nc2ccccc2	-2.56
505	CCOC=C	-0.85
506	CCC#C	-1.24
507	COc1ncnc2nccnc12	-1.11
508	CCCCC(C)(O)CC	-1.6
509	Clc1ccc(Cl)cc1	-3.27
510	O=C1N(COC(=O)C)C(=O)C(N1)(c2ccccc2)c3ccccc3	-4.47
512	Cc1c[nH]c2ccccc12	-2.42
513	COc2ncc1nccnc1n2	-1.11
514	CNC(=O)Oc1ccccc1C2OCCO2	-1.57
515	C1N(C(=O)NCC(C)C)C(=O)NC1	-2.15
516	CC#N	0.26
517	CCOC(=O)NCCOc2ccc(Oc1ccccc1)cc2	-4.7
520	CCCCO	0.0
521	CC1CCCCC1NC(=O)Nc2ccccc2	-4.11
522	Clc1cc(Cl)cc(Cl)c1	-4.48
523	O=Cc1ccco1	-0.1
524	CC(C)CCO	-0.51
525	O=Cc2ccc1OCOc1c2	-1.63
526	CC(=C)C	-2.33
527	O=Cc1ccccc1	-1.19
528	CC(=C)C(=C)C	-2.4
530	O2c1ccccc1N(C)C(=O)c3cccnc23	-3.672
531	C1c2ccccc2c3ccccc13	-5.0
532	CC1CCCCC1	-3.85
534	COC(=O)c1ccc(O)cc1	-1.827
535	CC1CCCO1	0.11
537	OCC2OC(Oc1ccccc1CO)C(O)C(O)C2O	-0.85
540	CCCO	0.62
542	CCCC(C)O	-0.29
543	OC(C(=O)c1ccccc1)c2ccccc2	-2.85
544	Cc1ccc(O)c(C)c1	-1.19
545	Clc1cccc(c1)N(=O)=O	-2.77
546	Cc2c(N)c(=O)n(c1ccccc1)n2C	-0.624
547	Clc1ccc(c(Cl)c1)c2cc(Cl)ccc2Cl	-6.57
548	ClC(=C(Cl)C(=C(Cl)Cl)Cl)Cl	-4.92
550	CCC(C)CCO	-0.71
551	Cc2ncc1nccnc1n2	-0.12
554	Brc1ccc2ccccc2c1	-4.4
556	FC(F)(F)c1ccccc1	-2.51
557	CCCCCCOC(=O)c1ccccc1C(=O)OCCCCCC	-6.144
558	c1ccc2c(c1)sc3ccccc23	-4.38
559	Clc1ccc(c(Cl)c1)c2ccc(Cl)c(Cl)c2Cl	-7.8
560	Clc1ccc(c(Cl)c1Cl)c2ccc(Cl)c(Cl)c2Cl	-8.01
561	CC(=O)CC(c1ccccc1)c3c(O)c2ccccc2oc3=O	-3.893
562	c1ccccc1C(O)C(O)c2ccccc2	-1.93
563	COC(=O)c1ccccc1C(=O)OC	-1.66
564	CCCCCCCC(=O)OCC	-3.39
566	CCOCCOCC	-0.77
567	Clc1cc(Cl)c(Cl)cc1Cl	-5.56
568	Nc1ccc(cc1)c2ccc(N)cc2	-2.7
569	CCCCCC=C	-3.73
570	CCCCc1c(C)nc(NCC)[nH]c1=O	-3.028
571	O=C1NC(=O)NC(=O)C1(CC)C(C)CCC	-2.39
572	Nc1ccccc1Cl	-1.52
573	COc1cccc(Cl)c1	-2.78
574	CCCCN(CC)C(=O)SCCC	-3.53
575	CCCCOC=O	-1.37
579	c1ccc(cc1)c2ccc(cc2)c3ccccc3	-7.11
580	Oc1ccc(C=O)cc1	-0.96
583	CC(=O)CC(c1ccc(Cl)cc1)c2c(O)c3ccccc3oc2=O	-5.839
584	CCc1ccc2ccccc2c1	-4.29
585	Nc1c(C)c[nH]c(=O)n1	-1.4580000000000002
586	Clc2c(Cl)c(Cl)c(c1ccccc1)c(Cl)c2Cl	-7.92
590	Oc1ccc(Cl)cc1Cl	-1.55
592	CN2C(=C(O)c1ccccc1S2(=O)=O)C(=O)Nc3ccccn3	-4.16
593	O=C1N(COC(=O)CC)C(=O)C(N1)(c2ccccc2)c3ccccc3	-4.907
594	C1CCCC1	-2.64
595	Cc1ccccc1N	-2.21
596	c1(OC)ccc(CC=C)cc1	-2.92
598	CC(C)C=C	-2.73
599	Oc1ccccn1	1.02
600	CC	-1.36
601	Clc1ccccc1Cl	-3.05
603	Clc1c(Cl)c(Cl)c(c(Cl)c1Cl)c2c(Cl)c(Cl)c(Cl)c(Cl)c2Cl	-11.6
605	CC(=O)N	1.58
606	Cc1cccc2ccccc12	-3.7
607	CCN(CC)C(=O)C(C)Oc1cccc2ccccc12	-3.57
608	CC(O)C(C)(C)C	-0.62
609	CCCC(=O)OCC	-1.36
610	CC2=CC(=O)c1ccccc1C2=O	-3.03
611	c1ccc2c(c1)ccc3ccccc32	-5.26
612	Cc1ccnc(C)c1	0.38
613	CCCCCCCCCO	-3.01
616	Cc1ccc2cc(C)ccc2c1	-4.89
617	CCSC(=O)N(CC(C)C)CC(C)C	-3.68
619	Nc1cccc(c1)N(=O)=O	-2.19
621	ClC(Cl)(Cl)C(NC=O)N1C=CN(C=C1)C(NC=O)C(Cl)(Cl)Cl	-4.19
623	Nc3cc2c1ccccc1ccc2c4ccccc34	-6.2
626	CC1CO1	-0.59
628	CCNC(=S)NCC	-1.46
629	Oc1cc(Cl)cc(Cl)c1Cl	-2.67
630	CCCCC(=O)OC	-1.34
631	Nc1ccccc1	-0.41
632	Cc1cccc2c(C)cccc12	-4.678999999999999
634	C1=Cc2cccc3cccc1c23	-3.96
635	CCCCCOC(=O)CC	-1.28
636	CCNc1nc(NC(C)C)nc(OC)n1	-2.084
637	c1ccc2c(c1)cc3ccc4cccc5ccc2c3c45	-8.699
639	CCC#CCC	-1.99
641	CCC(=C)C	-2.73
642	Oc1cccc2cccnc12	-2.42
643	C1CCc2ccccc2C1	-4.37
645	Brc1cc(Br)cc(Br)c1	-5.6
647	Cc1cc(=O)[nH]c(=S)[nH]1	-2.436
648	COc1cc(CC=C)ccc1O	-1.56
649	O=C1NC(=O)NC(=O)C1(C(C)C)CC=C	-1.7080000000000002
650	c1cc2ccc3cccc4ccc(c1)c2c34	-6.176
651	CCOC(C)OCC	-0.43
653	CCCCOCCO	-0.42
657	c1ccc2ncccc2c1	-1.3
658	COC(=O)c1cc(O)c(O)c(O)c1	-1.24
660	Clc2ccc1oc(=O)[nH]c1c2	-2.8310000000000004
661	Clc1ccc(c(Cl)c1)c2c(Cl)c(Cl)c(Cl)c(Cl)c2Cl	-7.92
662	O=C1NC(=O)C(=O)C(=O)N1	-1.25
665	Clc1ccc(Br)cc1	-3.63
666	CC(C)C(C)C	-3.65
667	CCC=C	-1.94
668	Clc1ccc(Cl)c(c1)c2cc(Cl)c(Cl)c(Cl)c2Cl	-7.68
669	Nc1cc[nH]c(=O)n1	-1.155
671	CCC#N	0.28
672	ClC(Cl)C(c1ccc(Cl)cc1)c2ccccc2Cl	-6.51
673	COc1ccccc1N(=O)=O	-1.96
675	CC12CC2(C)C(=O)N(C1=O)c3cc(Cl)cc(Cl)c3	-4.8
676	c1cc2ccc3ccc4ccc5cccc6c(c1)c2c3c4c56	-9.018
678	c1c(OC)c(OC)C2C(=O)OCC2c1	-1.899
679	OCC(O)CO	1.12
680	COc1ccccc1O	-1.96
682	Cc1c2ccccc2cc3ccccc13	-5.89
683	Cc1cc(=O)n(c2ccccc2)n1C	0.715
684	CCCCOC	-0.99
685	Cc2cnc1cncnc1n2	-0.8540000000000001
686	CCNc1nc(Cl)nc(NCC)n1	-4.55
687	CN(C)C(=O)C	1.11
690	CC(C)(C)CCO	-0.5
691	O=C1NC(=O)NC(=O)C1(CC)CC=C	-1.614
692	Oc1ccc(Cl)c(Cl)c1Cl	-2.67
693	COc1ccccc1	-1.85
696	COc2ccc(Oc1ccc(NC(=O)N(C)C)cc1)cc2	-4.16
697	CCc1ccc(C)cc1	-3.11
698	CC(C)SC(C)C	-2.24
701	CCC1(C(C)C)C(=O)NC(=O)NC1=O	-2.21
703	Cc1ncc(N(=O)=O)n1CCO	-1.22
704	Nc1ccc(Cl)cc1	-1.66
705	CCCC(C)(C)CO	-1.52
706	c1ccoc1	-0.82
708	CN(C)C(=O)NC1CC2CC1C3CCCC23	-3.1710000000000003
709	CC(C)(C)c1ccccc1	-3.66
710	CC(=O)CCC1C(=O)N(N(C1=O)c2ccccc2)c3ccccc3	-3.27
712	CCCOC	-0.39
713	CC(C)OC(=O)C	-0.55
714	Brc1ccccc1	-2.55
715	CCOC(=O)c1ccc(O)cc1	-2.35
716	O=C1N(COC(=O)CCC)C(=O)C(N1)(c2ccccc2)c3ccccc3	-5.071000000000001
718	c1cc2ccc3ccc4ccc5ccc6ccc1c7c2c3c4c5c67	-9.332
719	O=c1[nH]cnc2[nH]ncc12	-2.266
721	CN(C)C(=O)C(c1ccccc1)c2ccccc2	-2.98
722	BrC(Br)(Br)Br	-3.14
723	CCN2c1cc(N(C)C)cc(C)c1NC(=O)c3cccnc23	-4.871
724	O=C1NC(=O)c2ccccc12	-2.61
726	COC(=O)c1ccccc1	-1.85
727	Cn1ccc(=O)[nH]c1=O	-0.807
728	CCCCC1C(=O)N(N(C1=O)c2ccc(O)cc2)c3ccccc3	-3.73
729	Clc1ccc(Cl)c(c1)c2cccc(Cl)c2Cl	-6.47
731	CN(C)C(=O)Nc1ccc(Cl)c(Cl)c1	-3.8
732	C1CC=CC1	-2.1
734	CCCCCCCCC	-5.88
735	Oc1ccccc1Cl	-1.06
736	c1cccc2c3c(C)cc4ccccc4c3ccc12	-6.59
737	CCOc1ccccc1	-2.33
738	CCOC(=O)C=Cc1ccccc1	-3.0
742	CC(OC(=O)Nc1cccc(Cl)c1)C#C	-2.617
743	CCCCCC(C)C	-5.08
745	CCCC1C(=O)N3N(C1=O)c2cc(C)ccc2N=C3N(C)C	-3.5380000000000003
746	CN2C(=O)CN=C(c1ccccc1)c3cc(Cl)ccc23	-3.754
747	CCC(O)C(C)C	-0.7
749	CC1(C)C2CCC1(C)C(O)C2	-2.32
751	CCCCCCC	-4.53
752	Oc1cccc2ccccc12	-2.22
753	C/C1CCCCC1\C	-4.3
755	C1Cc2c3c1cccc3cc4c2ccc5ccccc54	-7.85
757	CCCCCC(=O)C	-1.45
760	c1cC2C(=O)NC(=O)C2cc1	-2.932
762	CC=C(C)C	-2.56
763	Cc1ccc(C)c(C)c1	-3.31
764	Oc1cc(Cl)c(Cl)cc1Cl	-2.21
765	c1ccc2c(c1)cnc3ccccc23	-2.78
766	CCCC(C)(O)CC	-0.98
767	CCCCCCCC	-5.24
768	c1ccc2cc3ccccc3cc2c1	-6.35
769	NNc1ccccc1	0.07
770	CCC=O	0.58
771	C1CCCCCCC1	-4.15
772	O=C1NC(=O)NC(=O)C1(CC=C)CC=C	-2.077
773	ClC(Cl)Cl	-1.17
775	Clc1ccc(CN(C2CCCC2)C(=O)Nc3ccccc3)cc1	-5.915
776	CC1=CCCCC1	-3.27
777	CCCCC(CC)C=O	-2.13
779	O=C1NC(=O)NC(=O)C1(CC)CCC(C)C	-2.658
780	c1ccc2c3c(ccc2c1)c4cccc5cccc3c45	-8.0
781	CCC(CC)C=O	-1.52
782	CCCOCCC	-1.62
783	CCCCCCCCCCCCCCO	-5.84
784	Oc1c(Cl)ccc(Cl)c1Cl	-2.64
785	NC(=O)N	0.96
786	CCCC#C	-1.64
787	Brc1cccc(Br)c1	-3.54
788	CCCCCCCCCCCCCCCCCCO	-8.4
789	CC(=O)Nc1ccccc1	-1.33
791	c1nccc(C(=O)NN)c1	0.009
792	OC1C=CC2C1C3(Cl)C(=C(Cl)C2(Cl)C3(Cl)Cl)Cl	-5.46
793	CC(C)CCOC=O	-1.52
794	CC(=O)c1ccccc1	-1.28
795	c2ccc1nc(ccc1c2)c4ccc3ccccc3n4	-5.4
797	CC2(C)C1CCC(C)(C1)C2=O	-1.85
798	COc2cnc1cncnc1n2	-0.91
799	ClC2=C(Cl)C3(Cl)C1C=CCC1C2(Cl)C3(Cl)Cl	-5.64
800	CC(C)N(=O)=O	-0.62
801	c1ccc2c(c1)[nH]c3ccccc32	-5.27
802	OCC(O)C(O)CO	0.7
803	CCCOC(=O)c1ccc(N)cc1	-2.452
805	O=C1CCC(=O)N1	0.3
806	CCC(C)C(C)C	-4.28
809	O2c1ccccc1N(CC)C(=O)c3ccccc23	-3.68
810	C1CCOCC1	-0.03
811	CCCCCC#C	-3.01
812	c1cc2ccc(OC)c(CC=C(C)(C))c2oc1=O	-4.314
813	c1cc(C)cc2c1c3cc4cccc5CCc(c45)c3cc2	-7.92
814	CCOC(=O)c1ccccc1	-2.32
817	CCCCCCCCCCCC(=O)OC	-4.69
818	CCCSCCC	-2.58
819	c1ccc2cc3cc4ccccc4cc3cc2c1	-8.6
821	CCCC/C=C/C	-3.82
822	Cc1ncc(N(=O)=O)n1CCO	-1.26
823	CCCCCC1CCCC1	-6.08
824	Clc1ccc(Cl)c(c1)c2c(Cl)c(Cl)cc(Cl)c2Cl	-7.42
825	O=C1NC(=O)NC(=O)C1(CC)C(C)C	-2.148
827	CON(C)C(=O)Nc1ccc(Cl)cc1	-2.57
828	O=C2NC(=O)C1(CCCCC1)C(=O)N2	-3.06
830	Cc1ccc(Br)cc1	-3.19
831	CCOCC	-0.09
832	CC(C)NC(=O)N1CC(=O)N(C1=O)c2cc(Cl)cc(Cl)c2	-4.376
834	Cc1cc(C)c(O)c(C)c1	-2.05
835	c1ccccc1	-1.64
837	COc1ccc(NC(=O)N(C)C)cc1Cl	-2.564
839	C=Cc1ccccc1	-2.82
840	COCOC	0.48
841	Cc1ccccc1C	-2.8
842	CCC(C)O	0.47
843	Oc1ccc(O)cc1	-0.17
845	C1c2ccccc2c3cc4ccccc4cc13	-8.04
846	O=C1CNC(=O)N1	-0.4
847	c1(O)cc(O)ccc1CCCCCC	-2.59
850	Cc1c(C)c2c3ccccc3ccc2c4ccccc14	-7.01
852	O=c2[nH]c(=O)c1[nH]c(=O)[nH]c1[nH]2	-3.93
853	Oc1c(Cl)cc(Cl)c(Cl)c1Cl	-3.1
854	Clc1cccc(Cl)c1	-3.04
855	Clc1ccc(cc1)C(c2ccc(Cl)cc2)C(Cl)(Cl)Cl	-7.15
856	CC(C)COC=O	-1.01
859	CCCCCC	-3.84
860	COC(=O)c1cccnc1	-0.46
862	Clc1ccc(cc1Cl)c2cc(Cl)c(Cl)c(Cl)c2Cl	-7.82
863	CC1(OC(=O)N(C1=O)c2cc(Cl)cc(Cl)c2)C=C	-4.925
865	c1ccc2c(c1)c3ccccc3c4ccccc24	-6.726
866	CC=C(C(=CC)c1ccc(O)cc1)c2ccc(O)cc2	-4.95
867	CCCCC(CC)COC(=O)c1ccccc1C(=O)OCC(CC)CCCC	-6.96
868	CCc1ccccn1	0.51
870	c1ccc(cc1)c2ccccc2	-4.345
871	Clc1cc(Cl)c(c(Cl)c1)c2c(Cl)cc(Cl)cc2Cl	-8.71
872	CN(C)c1nc(nc(n1)N(C)C)N(C)C	-3.364
873	CC(C)CC(C)(C)O	-0.92
874	O=C2NC(=O)C1(CCCCCC1)C(=O)N2	-3.168
876	Cc1cc(C)cc(O)c1	-1.4
878	CC(=O)Nc1ccc(Cl)cc1	-2.843
879	Clc1ccc(Cl)c(c1)c2c(Cl)c(Cl)c(Cl)c(Cl)c2Cl	-8.94
880	CCC(C)(C)C	-3.55
881	CNc1ccccc1	-1.28
882	C=CCC=C	-2.09
885	OC3N=C(c1ccccc1Cl)c2cc(Cl)ccc2NC3=O	-3.604
886	Oc1cccc(Cl)c1	-0.7
889	O=C1NC(=O)NC(=O)C1(C)CC	-1.228
890	OCCOc1ccccc1	-0.7
891	C(c1ccccc1)c2ccccc2	-4.08
892	CCCCCC(O)CC	-1.98
894	CC(C)Nc1nc(Cl)nc(NC(C)C)n1	-4.43
895	CCCC(C)CO	-1.11
896	CCCCC(C)(C)O	-1.08
897	CCc1ccccc1	-2.77
898	O=C1NC(=O)NC(=O)C1(CC)CC=C(C)C	-2.253
903	CCOC(=O)CC	-0.66
905	CC(C#C)N(C)C(=O)Nc1ccc(Cl)cc1	-3.9
906	Cc1cc2ccccc2cc1C	-4.72
907	Clc1ccc(cc1)c2cc(Cl)ccc2Cl	-6.25
908	Clc1ccc(c(Cl)c1)c2cc(Cl)c(Cl)c(Cl)c2Cl	-7.39
910	ClC(Cl)(Cl)N(=O)=O	-2.0
911	Clc1cccc(Cl)c1c2ccccc2	-5.21
912	COc1ccc(C=O)cc1	-1.49
914	CCCCCCC(=O)OCC	-2.74
915	CC(=O)Nc1ccc(O)cc1	-1.03
916	c2ccc1[nH]ncc1c2	-2.16
918	Nc2nc1[nH]cnc1c(=O)[nH]2	-3.583
919	COC(=O)C	0.46
921	CCCC(O)C=C	-0.59
923	CCCCOCCCC	-1.85
924	CCCCCCCCCCCCO	-4.8
925	CCN2c1nc(N(C)(CCO))ccc1NC(=O)c3cccnc23	-3.36
926	CCCC(C)(C)O	-0.49
927	Nc1nc(=O)[nH]cc1F	-0.972
928	CCCCOc1ccc(C(=O)OCC)c(c1)N(CC)CC	-3.84
929	CCCCCC(C)(C)O	-1.72
930	Cc1c(C)c(C)c(C)c(C)c1C	-5.23
931	CC(C)c1ccc(C)cc1O	-2.22
932	c2cnc1ncncc1n2	0.02
935	c2ccc1NCCc1c2	-1.04
936	O=N(=O)c1cccc2ccccc12	-3.54
937	CCC(C)C(=O)C	-0.67
938	Nc1nc(O)nc2nc[nH]c12	-3.401
939	OC(CC(c1ccccc1)c3c(O)c2ccccc2oc3=O)c4ccc(cc4)c5ccc(Br)cc5	-4.445
940	CN(=O)=O	0.26
942	C=CCCC=C	-2.68
943	c2ccc1[nH]ccc1c2	-1.52
945	CCCCC=C	-3.23
947	CCC1CCCCC1	-4.25
948	CCCCCCCC(=O)C	-2.58
949	COC(=O)Nc2nc1ccc(cc1[nH]2)C(=O)c3ccccc3	-3.88
950	CC(C)OC(=O)Nc1cccc(Cl)c1	-3.38
951	CCN2c1nc(Cl)ccc1N(C)C(=O)c3cccnc23	-4.114
952	CNC(=O)Oc1cccc2ccccc12	-3.224
953	C#C	0.29
954	Cc1cncc(C)c1	0.38
955	C1C=CCC=C1	-2.06
957	CC(O)c1ccccc1	-0.92
959	CCCC=C(CC)C=O	-2.46
962	Clc1ccc(cc1)c2c(Cl)cccc2Cl	-6.14
963	Fc1cccc(F)c1C(=O)NC(=O)Nc2ccc(Cl)cc2	-6.02
964	Oc1cc(Cl)ccc1Oc2ccc(Cl)cc2Cl	-4.46
965	c1(C(=O)OCCCCCC(C)(C))c(C(=O)OCCCCCC(C)(C))cccc1	-6.6370000000000005
967	Cc1cc(C)cc(C)c1	-3.4
968	CCCCCCCCOC(=O)c1ccccc1C(=O)OCCCCCCCC	-5.115
969	CCCCCCCCCCCCCCCO	-6.35
970	Clc1cccc(Cl)c1c2c(Cl)cccc2Cl	-7.39
971	O=C1NC(=O)NC(=O)C1(C)C	-1.742
973	O=N(=O)c1ccccc1N(=O)=O	-3.1
974	CC(C)C(=O)C	-0.12
975	CCCCCCCCCCCCCCCC	-8.4
976	CC12CCC(CC1)C(C)(C)O2	-1.74
977	Cc2cccc3sc1nncn1c23	-2.07
978	CCCCCCC(=O)C	-2.05
979	CCCCCCCCC(=O)OC	-3.38
980	Fc1ccc(F)cc1	-1.97
981	O=C1N(C2CCC(=O)NC2=O)C(=O)c3ccccc13	-2.676
983	CCO	1.1
984	O=C2NC(=O)C1(CCCC1)C(=O)N2	-2.349
985	c1c(NC(=O)OC(C)C(=O)NCC)cccc1	-1.83
986	CC(C)=CC3C(C(=O)OCc2cccc(Oc1ccccc1)c2)C3(C)C	-5.24
987	CN(C)C(=O)NC1CCCCCCC1	-2.218
990	CCCCNC(=O)n1c(NC(=O)OC)nc2ccccc12	-4.883
991	CN(C)c2c(C)n(C)n(c1ccccc1)c2=O	-0.364
992	CCC(O)CC	-0.24
994	CC(C)CCCO	-1.14
997	Nc2cnn(c1ccccc1)c(=O)c2Cl	-2.878
998	CCC(C)(C)O	0.15
999	Cc1ccc(O)cc1	-0.73
1000	CCOC=O	0.15
1001	CN(C)c1ccccc1	-1.92
1002	C1CCC2CCCCC2C1	-5.19
1004	c1ccc2c(c1)c3cccc4ccc5cccc2c5c43	-7.8
1005	ClC(=C(Cl)Cl)Cl	-2.54
1006	CCC(=O)CC	-0.28
1007	C=CC#N	0.15
1009	CCCCC(=O)C	-0.8
1011	CCCCC(C)CC	-5.16
1013	CNC(=O)Oc1ccccc1C(C)C	-2.863
1015	C1c2ccccc2c3ccc4ccccc4c13	-6.68
1016	COc1ccccc1Cl	-2.46
1018	ClC(Cl)CC(=O)NC2=C(Cl)C(=O)c1ccccc1C2=O	-5.03
1019	ClC(Cl)C(c1ccc(Cl)cc1)c2ccc(Cl)cc2	-7.2
1020	COC(=O)C=C	-0.22
1021	CN(C)C(=O)Nc2ccc(Oc1ccc(Cl)cc1)cc2	-4.89
1022	N(=Nc1ccccc1)c2ccccc2	-4.45
1023	CC(C)c1ccc(C)cc1	-3.77
1024	Oc1c(Cl)cccc1Cl	-1.79
1026	OC1C(O)C(O)C(O)C(O)C1O	0.35
1029	CCC(O)(CC)CC	-0.85
1031	Brc1ccccc1Br	-3.5
1032	Oc1c(Cl)cc(Cl)cc1Cl	-2.34
1035	CC(C)C(=O)C(C)C	-1.3
1036	O=C1NC(=O)NC(=O)C1(C(C)C)CC=C(C)C	-2.593
1037	c1c(O)C2C(=O)C3cc(O)ccC3OC2cc1(OC)	-2.943
1040	Cc1ccc(O)cc1C	-1.38
1041	O(c1ccccc1)c2ccccc2	-3.96
1042	Clc1cc(Cl)c(cc1Cl)c2cc(Cl)c(Cl)cc2Cl	-8.56
1043	NC(=O)c1cccnc1	0.61
1045	CNC(=O)Oc1cc(C)cc(C)c1	-2.5810000000000004
1048	NC(=O)c1ccccc1	-0.96
1050	COC(=O)c1ccccc1OC2OC(COC3OCC(O)C(O)C3O)C(O)C(O)C2O	-0.742
1051	CCCCC(O)CC	-1.47
1052	CCN2c1nc(C)cc(C)c1NC(=O)c3cccnc23	-4.553999999999999
1053	Oc1cc(Cl)cc(Cl)c1	-1.34
1054	Cc1cccc2c1ccc3ccccc32	-5.85
1055	CCCCC(CC)CO	-2.11
1057	Cc1ccccc1	-2.21
1059	C1CCC=CCC1	-3.18
1062	CCCCCCCCCCO	-3.63
1063	CCC(C)(C)CC	-4.23
1065	Oc1cc(Cl)c(Cl)c(Cl)c1Cl	-3.15
1066	CCCC=O	-0.01
1068	CCCC	-2.57
1069	COc1ccccc1O	-1.96
1071	ClC(Cl)C(Cl)(Cl)Cl	-2.6
1072	CCOC(=O)c1ccccc1C(=O)OCC	-2.35
1073	CC(C)CO	0.1
1074	CC(C)Cc1ccccc1	-4.12
1076	CCCC(O)CCC	-1.4
1077	CCCCCOC(=O)C	-1.89
1078	Oc1c(Cl)c(Cl)cc(Cl)c1Cl	-3.37
1079	CCCc1ccccc1	-3.37
1081	CC=CC=O	0.32
1082	CN(C)C(=O)N(C)C	0.94
1083	Cc1cc(C)c(C)cc1C	-4.59
1086	c1ccccc1NC(=O)c2c(O)cccc2	-3.59
1090	O=C(C=CC=Cc2ccc1OCOc1c2)N3CCCCC3	-3.46
1091	CC/C=C\C	-2.54
1093	O=C2NC(=O)C1(CCCCCCC1)C(=O)N2	-2.982
1095	Oc2cc(O)c1C(=O)CC(Oc1c2)c3ccc(O)c(O)c3	-3.62
1096	O=C(c1ccccc1)c2ccccc2	-3.12
1097	CCCCCCCCCCCCCCCCCCCC	-8.172
1098	N(Nc1ccccc1)c2ccccc2	-2.92
1099	CCC(CC)CO	-1.17
1100	Oc1ccncc1	1.02
1102	CC1CCCC1	-3.3
1103	CC(C)CC(C)O	-0.8
1104	O2c1ccc(N)cc1N(C)C(=O)c3cc(C)ccc23	-3.928
1105	CC(C)(C)CO	-0.4
1107	Cc1cc(no1)C(=O)NNCc2ccccc2	-2.461
1108	CC=C	-1.08
1109	Oc1ccc(Cl)cc1Cc2cc(Cl)ccc2O	-3.953
1110	CCOC(=O)Nc2cccc(OC(=O)Nc1ccccc1)c2	-4.632
1111	O=C1c2ccccc2C(=O)c3ccccc13	-5.19
1112	CCCCCCC(C)O	-2.09
1114	CCCCc1ccccc1	-4.06
1115	O=C1NC(=O)C(=O)N1	-0.4
1118	CC(C)COC(=O)C	-1.21
1119	CC(C)C(C)(C)C	-4.36
1120	Clc1ccc(c(Cl)c1Cl)c2c(Cl)cc(Cl)c(Cl)c2Cl	-7.66
1121	N#Cc1ccccc1C#N	-2.38
1122	Cc1cccc(c1)N(=O)=O	-2.44
1126	CCC(C)C	-3.18
